# Supplementary material for: Crystal structure of (15,20-bis­(2,3,4,5,6-penta­fluoro­phen­yl)-5,10-{(4-methyl­pyridine-3,5-di­yl)bis­[(sulfanediyl­methyl­ene)[1,1′-biphen­yl]-4′,2-di­yl]}porphyrinato)nickel(II) di­chloro­methane x-solvate (x > 1/2)
Source: Acta Crystallogr E Crystallogr Commun. 2019 Sep 27;75(Pt 10):1558–63. doi: 10.1107/S2056989019012453 (PMC6775725; doi:10.1107/S2056989019012453)
Supplement: Supplementary file 1 [file e-75-01558-sup1.cif]

##############################################################################
#                                                                            #
# This CIF contains the data in a paper accepted for publication in          #
# Acta Crystallographica Section E. It conforms to the requirements of       #
# Notes for Authors for Acta Crystallographica Section E, and has been       #
# peer reviewed under the auspices of the IUCr Commission on Journals.       #
#                                                                            #
# Full details of the Crystallographic Information File format               #
# are given in the paper "The Crystallographic Information File (CIF):       #
# a New Standard Archive File for Crystallography" by S. R. Hall, F. H.      #
# Allen and I. D. Brown [Acta Cryst. (1991), A47, 655-685].                  #
#                                                                            #
# The current version of the core CIF dictionary is obtainable from          #
# ftp://ftp.iucr.org/pub/cif_core.dic.                                       #
#                                                                            #
# Software is freely available for graphical display of the structure(s)     #
# in this CIF. For information consult the CIF software page                 #
# http://www.iucr.org/resources/cif/software.                                #
#                                                                            #
# This file may be used for bona fide research purposes within the           #
# scientific community so long as proper attribution is given to the journal # 
# article from which it was obtained.                                        #
#                                                                            #
##############################################################################
data_I
_audit_creation_method     SHELXL-2014
_journal_date_recd_electronic     2019-07-31
_journal_date_accepted     2019-09-06
_journal_name_full     'Acta Crystallographica, Section E'
_journal_year     2019
_journal_volume     75
_journal_issue     10
_journal_page_first     1558
_journal_page_last     1563
_journal_paper_category     GM
_journal_paper_doi     10.1107/S2056989019012453
_journal_coeditor_code     HB7846
_publ_contact_author_name     'Rainer Herges'
_publ_contact_author_address
;
Otto-Diels-Institut f\"ur Organische Chemie
Christian-Albrechts-Universit\"at Kiel
Otto-Hahn-Platz 4
D-24098 Kiel
Germany
;
_publ_contact_author_email     rherges@oc.uni-kiel.de
_publ_contact_author_fax     +431-880-1558
_publ_contact_author_phone     +431-880-2440
_publ_section_title
;\
Crystal structure of
(15,20-bis(2,3,4,5,6-pentafluorophenyl)-5,10-{(4-methylpyridine-3,5-diyl)\
bis[(sulfanediylmethylene)[1,1'-biphenyl]-4',2-diyl]}porphyrinato)nickel(II)
dichloromethane <i>x</i>-solvate (<i>x</i> > 1/2)
;
_publ_section_title_footnote     .
loop_
    _publ_author_name
    _publ_author_footnote
    _publ_author_address
    'Gutzeit, Florian' .
;
Otto-Diels-Institut f\"ur Organische Chemie
Christian-Albrechts-Universit\"at Kiel
Otto-Hahn-Platz 4
D-24098 Kiel
Germany
;
    'Neumann, Tjorge' .
;
Otto-Diels-Institut f\"ur Organische Chemie
Christian-Albrechts-Universit\"at Kiel
Otto-Hahn-Platz 4
D-24098 Kiel
Germany
;
    'N\"ather, Christian' .
;
Institut f\"ur Anorganische Chemie
Christian-Albrechts-Universit\"at Kiel
Max-Eyth Str. 2
D-24118 Kiel
Germany
;
    'Herges, Rainer' .
;
Otto-Diels-Institut f\"ur Organische Chemie
Christian-Albrechts-Universit\"at Kiel
Otto-Hahn-Platz 4
D-24098 Kiel
Germany
;
_publ_section_synopsis
;
The title compound consists of discrete complexes with a square-pyramidal
NiN~5~ coordination polyhedron for the metal ions. The complexes are linked by
C---H...F hydrogen bonds into chains propagating along [001].
;
_chemical_name_systematic
;
(15,20-Bis(2,3,4,5,6-pentafluorophenyl)-5,10-{(4-methylpyridine-3,5-diyl)\
bis[(sulfanediylmethylene)[1,1'-biphenyl]-4',2-diyl]}porphyrinato)nickel(II)
dichloromethane solvate
;
_chemical_name_common     ?
_chemical_formula_moiety     'C64 H33 F10 N5 Ni S2 [+ solvent]'
_chemical_formula_sum     'C64 H33 F10 N5 Ni S2'
_chemical_formula_iupac     '[Ni (C64 H33 F10 N5 S2)] [+ solvent]'
_chemical_formula_weight     1184.78
_chemical_melting_point     ?
_chemical_absolute_configuration     ?
_space_group_crystal_system     orthorhombic
_space_group_name_H-M_alt     'P 21 21 21'
_space_group_name_Hall     'P 2ac 2ab'
loop_
    _space_group_symop_operation_xyz
    'x, y, z'
    '-x+1/2, -y, z+1/2'
    '-x, y+1/2, -z+1/2'
    'x+1/2, -y+1/2, -z'
_cell_length_a     12.6269(2)
_cell_length_b     18.0525(3)
_cell_length_c     24.9524(6)
_cell_angle_alpha     90
_cell_angle_beta     90
_cell_angle_gamma     90
_cell_volume     5687.83(19)
_cell_formula_units_Z     4
_cell_measurement_reflns_used     44396
_cell_measurement_theta_min     1.392
_cell_measurement_theta_max     27.003
_cell_measurement_temperature     170(2)
_exptl_crystal_description     block
_exptl_crystal_colour     red
_exptl_crystal_size_max     0.15
_exptl_crystal_size_mid     0.10
_exptl_crystal_size_min     0.05
_exptl_crystal_density_diffrn     1.384
_exptl_crystal_density_meas     ?
_exptl_crystal_density_method     ?
_exptl_crystal_F_000     2408
_exptl_absorpt_coefficient_mu     0.493
_exptl_absorpt_correction_type     numerical
_exptl_absorpt_process_details
;
(X-Red and X-Shape; Stoe, 2008)
;
_exptl_absorpt_correction_T_min     0.8102
_exptl_absorpt_correction_T_max     0.9646
_exptl_special_details     ?
_diffrn_ambient_temperature     170(2)
_diffrn_source     ?
_diffrn_radiation_type     MoK\a
_diffrn_radiation_wavelength     0.71073
_diffrn_measurement_device_type     'Stoe IPDS-2'
_diffrn_measurement_method     'Omega scans'
_diffrn_detector_area_resol_mean     ?
_diffrn_reflns_number     44401
_diffrn_reflns_av_R_equivalents     0.0545
_diffrn_reflns_av_unetI/netI     0.0430
_diffrn_reflns_theta_min     1.392
_diffrn_reflns_theta_max     27.003
_diffrn_reflns_theta_full     25.242
_diffrn_measured_fraction_theta_max     1.000
_diffrn_measured_fraction_theta_full     1.000
_diffrn_reflns_limit_h_min     -16
_diffrn_reflns_limit_h_max     14
_diffrn_reflns_limit_k_min     -23
_diffrn_reflns_limit_k_max     20
_diffrn_reflns_limit_l_min     -31
_diffrn_reflns_limit_l_max     31
_refine_special_details     ?
_reflns_number_total     12417
_reflns_number_gt     10468
_reflns_threshold_expression     'I > 2\s(I)'
_refine_ls_structure_factor_coef     Fsqd
_refine_ls_matrix_type     full
_refine_ls_R_factor_all     0.0548
_refine_ls_R_factor_gt     0.0430
_refine_ls_wR_factor_gt     0.0943
_refine_ls_wR_factor_ref     0.0994
_refine_ls_goodness_of_fit_ref     1.040
_refine_ls_restrained_S_all     1.040
_refine_ls_number_reflns     12417
_refine_ls_number_parameters     740
_refine_ls_number_restraints     0
_refine_ls_hydrogen_treatment     constr
_refine_ls_weighting_scheme     calc
_refine_ls_weighting_details
              'w=1/[\s^2^(Fo^2^)+(0.0479P)^2^+0.9016P] where P=(Fo^2^+2Fc^2^)/3'
_atom_sites_solution_hydrogens     geom
_atom_sites_solution_primary     ?
_atom_sites_solution_secondary     ?
_refine_ls_shift/su_max     0.000
_refine_ls_shift/su_mean     0.000
_refine_diff_density_max     0.344
_refine_diff_density_min     -0.386
_refine_ls_extinction_method     none
_refine_ls_extinction_coef     .
_refine_ls_abs_structure_details
;
 Flack <i>x</i> determined using 4043 quotients
[(<i>I</i>^+^)-(<i>I</i>^-^)]/[(<i>I</i>^+^)+(<i>I</i>^-^)]
(Parsons et al., 2013)
;
_refine_ls_abs_structure_Flack     0.004(7)
loop_
    _atom_type_symbol
    _atom_type_description
    _atom_type_scat_dispersion_real
    _atom_type_scat_dispersion_imag
    _atom_type_scat_source
    'C' 'C' 0.0033 0.0016
                         'International Tables Vol C Tables 4.2.6.8 and 6.1.1.4'
    'H' 'H' 0.0000 0.0000
                         'International Tables Vol C Tables 4.2.6.8 and 6.1.1.4'
    'N' 'N' 0.0061 0.0033
                         'International Tables Vol C Tables 4.2.6.8 and 6.1.1.4'
    'S' 'S' 0.1246 0.1234
                         'International Tables Vol C Tables 4.2.6.8 and 6.1.1.4'
    'F' 'F' 0.0171 0.0103
                         'International Tables Vol C Tables 4.2.6.8 and 6.1.1.4'
    'Ni' 'Ni' 0.3393 1.1124
                         'International Tables Vol C Tables 4.2.6.8 and 6.1.1.4'
_computing_data_collection
;
X-AREA (Stoe, 2008)
;
_computing_cell_refinement
;
X-AREA (Stoe, 2008)
;
_computing_data_reduction
;
X-AREA (Stoe, 2008)
;
_computing_structure_solution
;
SHELXT (Sheldrick, 2015a)
;
_computing_structure_refinement
;
SHELXL2014 (Sheldrick, 2015b)
;
_computing_molecular_graphics
;
XP (Sheldrick, 2008) and Diamond (Brandenburg, 2014)
;
_computing_publication_material
;
publCIF (Westrip, 2010)
;
loop_
    _atom_site_type_symbol
    _atom_site_label
    _atom_site_fract_x
    _atom_site_fract_y
    _atom_site_fract_z
    _atom_site_U_iso_or_equiv
    _atom_site_adp_type
    _atom_site_calc_flag
    _atom_site_occupancy
    _atom_site_disorder_assembly
    _atom_site_disorder_group
    Ni Ni1 0.36866(4) 0.61346(3) 0.57341(2) 0.03235(11) Uani d 1 . .
    N N1 0.3385(2) 0.71635(17) 0.60371(11) 0.0329(7) Uani d 1 . .
    N N2 0.2384(3) 0.57504(17) 0.61227(12) 0.0340(7) Uani d 1 . .
    N N3 0.3742(3) 0.51813(17) 0.52990(11) 0.0374(7) Uani d 1 . .
    N N4 0.4729(3) 0.66068(18) 0.52138(11) 0.0337(7) Uani d 1 . .
    C C1 0.3978(3) 0.7789(2) 0.59612(14) 0.0361(8) Uani d 1 . .
    C C2 0.3622(4) 0.8368(2) 0.63062(15) 0.0411(8) Uani d 1 . .
    H H2 0.3916 0.8851 0.6336 0.049 Uiso calc 1 . .
    C C3 0.2787(3) 0.8098(2) 0.65832(15) 0.0385(8) Uani d 1 . .
    H H3 0.2376 0.8358 0.6841 0.046 Uiso calc 1 . .
    C C4 0.2636(3) 0.7342(2) 0.64145(14) 0.0335(8) Uani d 1 . .
    C C5 0.1883(3) 0.6867(2) 0.66275(14) 0.0348(8) Uani d 1 . .
    C C6 0.1780(3) 0.6117(2) 0.64944(13) 0.0342(7) Uani d 1 . .
    C C7 0.1072(3) 0.5608(2) 0.67541(15) 0.0387(9) Uani d 1 . .
    H H7 0.0574 0.5724 0.7027 0.046 Uiso calc 1 . .
    C C8 0.1249(4) 0.4939(2) 0.65372(15) 0.0429(9) Uani d 1 . .
    H H8 0.0898 0.4491 0.6629 0.052 Uiso calc 1 . .
    C C9 0.2067(3) 0.5023(2) 0.61405(15) 0.0378(8) Uani d 1 . .
    C C10 0.2491(3) 0.4457(2) 0.58317(14) 0.0382(8) Uani d 1 . .
    C C11 0.3253(3) 0.4528(2) 0.54297(15) 0.0388(8) Uani d 1 . .
    C C12 0.3605(4) 0.3948(2) 0.50759(17) 0.0496(10) Uani d 1 . .
    H H12 0.3392 0.3444 0.5084 0.060 Uiso calc 1 . .
    C C13 0.4297(4) 0.4262(3) 0.47302(17) 0.0497(10) Uani d 1 . .
    H H13 0.4650 0.4019 0.4443 0.060 Uiso calc 1 . .
    C C14 0.4400(3) 0.5026(2) 0.48752(15) 0.0385(8) Uani d 1 . .
    C C15 0.5083(3) 0.5531(2) 0.46350(14) 0.0382(8) Uani d 1 . .
    C C16 0.5222(3) 0.6268(2) 0.47900(13) 0.0342(8) Uani d 1 . .
    C C17 0.5939(3) 0.6784(2) 0.45336(16) 0.0423(9) Uani d 1 . .
    H H17 0.6376 0.6687 0.4232 0.051 Uiso calc 1 . .
    C C18 0.5869(3) 0.7423(2) 0.48022(15) 0.0417(9) Uani d 1 . .
    H H18 0.6247 0.7865 0.4726 0.050 Uiso calc 1 . .
    C C19 0.5114(3) 0.7316(2) 0.52279(14) 0.0359(8) Uani d 1 . .
    C C20 0.4805(3) 0.7864(2) 0.55899(14) 0.0368(8) Uani d 1 . .
    C C21 0.1169(3) 0.7200(2) 0.70420(15) 0.0385(8) Uani d 1 . .
    C C22 0.1413(4) 0.7145(3) 0.75868(16) 0.0480(10) Uani d 1 . .
    C C23 0.0784(5) 0.7530(3) 0.7952(2) 0.0701(16) Uani d 1 . .
    H H23 0.0942 0.7501 0.8324 0.084 Uiso calc 1 . .
    C C24 -0.0060(5) 0.7952(3) 0.7784(2) 0.0754(17) Uani d 1 . .
    H H24 -0.0465 0.8221 0.8039 0.090 Uiso calc 1 . .
    C C25 -0.0319(5) 0.7984(3) 0.7248(2) 0.0630(14) Uani d 1 . .
    H H25 -0.0918 0.8261 0.7134 0.076 Uiso calc 1 . .
    C C26 0.0293(4) 0.7613(3) 0.68774(18) 0.0481(10) Uani d 1 . .
    H H26 0.0118 0.7639 0.6508 0.058 Uiso calc 1 . .
    C C27 0.2296(4) 0.6651(3) 0.77658(16) 0.0495(11) Uani d 1 . .
    C C28 0.3349(4) 0.6799(3) 0.76606(18) 0.0562(12) Uani d 1 . .
    H H28 0.3544 0.7260 0.7506 0.067 Uiso calc 1 . .
    C C29 0.4124(4) 0.6277(3) 0.77794(18) 0.0589(13) Uani d 1 . .
    H H29 0.4847 0.6393 0.7716 0.071 Uiso calc 1 . .
    C C30 0.3863(4) 0.5589(3) 0.79893(17) 0.0572(12) Uani d 1 . .
    C C31 0.2806(4) 0.5464(3) 0.8117(2) 0.0631(14) Uani d 1 . .
    H H31 0.2611 0.5011 0.8284 0.076 Uiso calc 1 . .
    C C32 0.2040(4) 0.5979(3) 0.80093(18) 0.0584(13) Uani d 1 . .
    H H32 0.1324 0.5878 0.8101 0.070 Uiso calc 1 . .
    C C33 0.4666(4) 0.4992(4) 0.80592(18) 0.0669(15) Uani d 1 . .
    H H33A 0.4555 0.4748 0.8410 0.080 Uiso calc 1 . .
    H H33B 0.5382 0.5215 0.8061 0.080 Uiso calc 1 . .
    S S1 0.45960(12) 0.42922(8) 0.75272(5) 0.0652(4) Uani d 1 . .
    C C34 0.5137(4) 0.4798(3) 0.69782(17) 0.0488(10) Uani d 1 . .
    C C35 0.4473(4) 0.5274(2) 0.67001(16) 0.0442(10) Uani d 1 . .
    H H35 0.3763 0.5329 0.6820 0.053 Uiso calc 1 . .
    N N5 0.4788(3) 0.5663(2) 0.62680(12) 0.0397(7) Uani d 1 . .
    C C36 0.5793(3) 0.5587(3) 0.61168(17) 0.0449(9) Uani d 1 . .
    H H36 0.6028 0.5858 0.5813 0.054 Uiso calc 1 . .
    C C37 0.6515(4) 0.5137(3) 0.63743(17) 0.0516(11) Uani d 1 . .
    C C38 0.6190(4) 0.4710(3) 0.68145(17) 0.0494(10) Uani d 1 . .
    C C39 0.6924(5) 0.4168(3) 0.7083(2) 0.0659(14) Uani d 1 . .
    H H39A 0.6722 0.4113 0.7460 0.099 Uiso calc 1 . .
    H H39B 0.7653 0.4351 0.7060 0.099 Uiso calc 1 . .
    H H39C 0.6873 0.3687 0.6903 0.099 Uiso calc 1 . .
    S S2 0.78309(11) 0.51140(10) 0.61283(6) 0.0702(4) Uani d 1 . .
    C C40 0.8384(4) 0.5904(4) 0.6494(2) 0.080(2) Uani d 1 . .
    H H40A 0.8259 0.5830 0.6882 0.095 Uiso calc 1 . .
    H H40B 0.9159 0.5917 0.6436 0.095 Uiso calc 1 . .
    C C41 0.7924(4) 0.6637(4) 0.63313(19) 0.0633(14) Uani d 1 . .
    C C42 0.7113(4) 0.6972(4) 0.66102(18) 0.0649(15) Uani d 1 . .
    H H42 0.6871 0.6754 0.6935 0.078 Uiso calc 1 . .
    C C43 0.6643(4) 0.7615(3) 0.64298(18) 0.0607(13) Uani d 1 . .
    H H43 0.6077 0.7828 0.6627 0.073 Uiso calc 1 . .
    C C44 0.6989(4) 0.7953(3) 0.59624(17) 0.0518(11) Uani d 1 . .
    C C45 0.7836(4) 0.7635(3) 0.5695(2) 0.0630(13) Uani d 1 . .
    H H45 0.8105 0.7867 0.5382 0.076 Uiso calc 1 . .
    C C46 0.8301(4) 0.6984(4) 0.5873(2) 0.0658(14) Uani d 1 . .
    H H46 0.8878 0.6775 0.5681 0.079 Uiso calc 1 . .
    C C47 0.6447(4) 0.8620(3) 0.57452(17) 0.0516(10) Uani d 1 . .
    C C48 0.5386(4) 0.8582(2) 0.55788(16) 0.0442(10) Uani d 1 . .
    C C49 0.4884(5) 0.9215(3) 0.53857(18) 0.0548(12) Uani d 1 . .
    H H49 0.4171 0.9190 0.5264 0.066 Uiso calc 1 . .
    C C50 0.5429(6) 0.9883(3) 0.5372(2) 0.0734(17) Uani d 1 . .
    H H50 0.5077 1.0321 0.5259 0.088 Uiso calc 1 . .
    C C51 0.6486(6) 0.9911(3) 0.5521(2) 0.0768(19) Uani d 1 . .
    H H51 0.6863 1.0366 0.5497 0.092 Uiso calc 1 . .
    C C52 0.6982(5) 0.9296(3) 0.5701(2) 0.0661(15) Uani d 1 . .
    H H52 0.7707 0.9323 0.5800 0.079 Uiso calc 1 . .
    C C53 0.2096(4) 0.3686(2) 0.59367(16) 0.0428(9) Uani d 1 . .
    C C54 0.1119(4) 0.3441(2) 0.57611(18) 0.0492(10) Uani d 1 . .
    C C55 0.0757(4) 0.2733(3) 0.58575(19) 0.0549(12) Uani d 1 . .
    C C56 0.1364(5) 0.2256(2) 0.6139(2) 0.0609(12) Uani d 1 . .
    C C57 0.2319(5) 0.2470(3) 0.6320(2) 0.0666(14) Uani d 1 . .
    C C58 0.2688(4) 0.3177(3) 0.6224(2) 0.0569(12) Uani d 1 . .
    F F1 0.0481(3) 0.38982(19) 0.54925(13) 0.0742(9) Uani d 1 . .
    F F2 -0.0200(3) 0.25128(18) 0.56817(14) 0.0788(9) Uani d 1 . .
    F F3 0.0995(3) 0.15736(17) 0.62517(16) 0.0862(11) Uani d 1 . .
    F F4 0.2921(4) 0.2008(2) 0.6617(2) 0.1099(15) Uani d 1 . .
    F F5 0.3640(3) 0.33798(18) 0.64045(15) 0.0827(10) Uani d 1 . .
    C C59 0.5742(3) 0.5266(2) 0.41772(15) 0.0400(9) Uani d 1 . .
    C C60 0.6774(3) 0.5037(3) 0.42437(17) 0.0475(9) Uani d 1 . .
    C C61 0.7405(4) 0.4800(3) 0.38280(17) 0.0472(10) Uani d 1 . .
    C C62 0.6994(4) 0.4791(2) 0.33204(16) 0.0459(10) Uani d 1 . .
    C C63 0.5979(4) 0.5029(3) 0.32304(15) 0.0456(10) Uani d 1 . .
    C C64 0.5368(3) 0.5260(3) 0.36550(16) 0.0437(9) Uani d 1 . .
    F F6 0.7198(2) 0.5046(2) 0.47407(10) 0.0686(8) Uani d 1 . .
    F F7 0.8392(2) 0.4563(2) 0.39158(12) 0.0704(9) Uani d 1 . .
    F F8 0.7586(2) 0.45350(17) 0.29130(10) 0.0613(7) Uani d 1 . .
    F F9 0.5582(3) 0.50154(19) 0.27319(10) 0.0686(8) Uani d 1 . .
    F F10 0.4375(2) 0.54870(18) 0.35559(10) 0.0598(7) Uani d 1 . .
loop_
    _atom_site_aniso_label
    _atom_site_aniso_U_11
    _atom_site_aniso_U_22
    _atom_site_aniso_U_33
    _atom_site_aniso_U_12
    _atom_site_aniso_U_13
    _atom_site_aniso_U_23
    Ni1 0.0320(2) 0.0340(2) 0.03107(19) -0.0007(2) 0.00063(19) 0.00143(18)
    N1 0.0336(17) 0.0328(16) 0.0324(15) -0.0034(13) 0.0006(12) 0.0022(12)
    N2 0.0353(17) 0.0312(16) 0.0354(14) 0.0007(14) -0.0009(13) 0.0008(12)
    N3 0.0395(17) 0.0364(16) 0.0364(14) -0.0033(16) 0.0048(14) 0.0013(12)
    N4 0.0329(16) 0.0352(17) 0.0330(14) -0.0004(14) 0.0005(12) 0.0007(12)
    C1 0.037(2) 0.0354(19) 0.0363(16) -0.0058(16) 0.0008(14) 0.0015(15)
    C2 0.042(2) 0.037(2) 0.0441(19) -0.0073(19) -0.0005(18) -0.0016(15)
    C3 0.039(2) 0.038(2) 0.0377(18) -0.0006(18) 0.0012(16) -0.0038(15)
    C4 0.0333(19) 0.0346(19) 0.0324(16) 0.0029(16) -0.0022(14) 0.0011(14)
    C5 0.033(2) 0.038(2) 0.0335(17) -0.0002(16) -0.0038(14) 0.0002(15)
    C6 0.0290(16) 0.0396(19) 0.0339(16) 0.0009(18) 0.0006(13) 0.0016(16)
    C7 0.037(2) 0.042(2) 0.0370(17) -0.0016(17) 0.0042(15) 0.0023(16)
    C8 0.044(2) 0.037(2) 0.0482(19) -0.006(2) 0.0050(18) 0.0063(16)
    C9 0.038(2) 0.035(2) 0.0404(18) -0.0072(17) -0.0003(16) 0.0038(16)
    C10 0.041(2) 0.0336(19) 0.0398(19) -0.0007(17) 0.0039(16) 0.0031(15)
    C11 0.043(2) 0.0299(19) 0.0438(19) -0.0038(17) 0.0031(16) -0.0017(16)
    C12 0.059(3) 0.036(2) 0.054(2) -0.005(2) 0.011(2) -0.0063(18)
    C13 0.057(3) 0.045(2) 0.047(2) -0.001(2) 0.011(2) -0.0063(19)
    C14 0.040(2) 0.037(2) 0.0382(18) 0.0011(18) 0.0052(15) -0.0037(16)
    C15 0.037(2) 0.044(2) 0.0340(17) 0.0013(18) 0.0035(15) -0.0002(16)
    C16 0.0361(19) 0.039(2) 0.0275(15) -0.0013(16) 0.0032(13) 0.0017(14)
    C17 0.042(2) 0.048(2) 0.0376(19) -0.0022(19) 0.0075(16) 0.0015(17)
    C18 0.040(2) 0.044(2) 0.0409(19) -0.0069(18) 0.0082(16) 0.0017(17)
    C19 0.036(2) 0.037(2) 0.0341(17) -0.0068(17) 0.0034(15) 0.0038(15)
    C20 0.036(2) 0.036(2) 0.0382(18) -0.0024(16) 0.0012(15) 0.0018(15)
    C21 0.036(2) 0.036(2) 0.0427(18) -0.0001(17) 0.0065(16) -0.0001(15)
    C22 0.051(3) 0.052(2) 0.0406(19) 0.000(2) 0.0085(19) -0.0008(17)
    C23 0.094(4) 0.073(4) 0.043(2) 0.013(3) 0.024(3) -0.003(2)
    C24 0.093(4) 0.070(4) 0.064(3) 0.030(3) 0.031(3) -0.001(3)
    C25 0.063(3) 0.054(3) 0.073(3) 0.020(3) 0.032(3) 0.011(2)
    C26 0.043(2) 0.049(3) 0.052(2) 0.008(2) 0.0078(19) 0.0059(19)
    C27 0.051(3) 0.062(3) 0.0351(19) 0.000(2) 0.0004(18) 0.0011(18)
    C28 0.051(3) 0.069(3) 0.049(2) -0.007(2) 0.000(2) 0.004(2)
    C29 0.047(3) 0.085(4) 0.045(2) -0.006(3) -0.0011(19) 0.006(2)
    C30 0.048(3) 0.084(4) 0.039(2) 0.004(3) -0.0033(19) 0.011(2)
    C31 0.052(3) 0.083(4) 0.054(3) 0.002(3) 0.001(2) 0.027(3)
    C32 0.045(2) 0.080(4) 0.050(2) -0.003(3) 0.0022(19) 0.020(2)
    C33 0.053(3) 0.106(4) 0.042(2) 0.014(3) -0.003(2) 0.021(3)
    S1 0.0664(8) 0.0700(9) 0.0591(7) 0.0039(7) -0.0009(6) 0.0279(6)
    C34 0.051(3) 0.052(3) 0.043(2) 0.004(2) -0.0077(18) 0.0050(18)
    C35 0.043(2) 0.049(2) 0.0407(19) 0.002(2) -0.0030(17) 0.0088(17)
    N5 0.0358(18) 0.048(2) 0.0354(15) 0.0004(15) -0.0022(13) 0.0080(14)
    C36 0.037(2) 0.054(3) 0.044(2) 0.006(2) -0.0011(17) 0.0080(19)
    C37 0.045(3) 0.062(3) 0.048(2) 0.011(2) -0.0038(18) 0.004(2)
    C38 0.047(3) 0.052(3) 0.049(2) 0.009(2) -0.0077(19) 0.0036(18)
    C39 0.065(3) 0.064(3) 0.068(3) 0.018(3) -0.009(3) 0.015(3)
    S2 0.0454(7) 0.0985(11) 0.0666(7) 0.0231(7) 0.0050(6) 0.0145(7)
    C40 0.042(3) 0.130(6) 0.067(3) 0.006(3) -0.009(2) 0.023(3)
    C41 0.039(2) 0.100(4) 0.051(2) -0.006(3) -0.009(2) 0.006(3)
    C42 0.049(3) 0.104(4) 0.042(2) -0.012(3) -0.004(2) 0.008(3)
    C43 0.051(3) 0.090(4) 0.041(2) -0.012(3) 0.0000(19) 0.001(2)
    C44 0.041(2) 0.072(3) 0.043(2) -0.015(2) -0.0008(18) -0.005(2)
    C45 0.046(3) 0.088(4) 0.055(2) -0.011(3) 0.009(2) 0.004(3)
    C46 0.038(2) 0.099(4) 0.061(3) -0.010(3) 0.005(2) 0.005(3)
    C47 0.052(3) 0.059(3) 0.0435(19) -0.020(2) 0.013(2) -0.005(2)
    C48 0.047(2) 0.042(2) 0.043(2) -0.0123(19) 0.0121(17) -0.0017(16)
    C49 0.069(3) 0.043(2) 0.052(2) -0.007(2) 0.012(2) 0.003(2)
    C50 0.110(5) 0.043(3) 0.067(3) -0.013(3) 0.025(3) 0.001(2)
    C51 0.106(5) 0.053(3) 0.071(3) -0.041(4) 0.031(3) -0.009(3)
    C52 0.071(3) 0.074(4) 0.053(2) -0.038(3) 0.013(3) -0.016(3)
    C53 0.047(2) 0.037(2) 0.0452(19) -0.0023(18) 0.0059(18) 0.0032(16)
    C54 0.060(3) 0.042(2) 0.046(2) -0.010(2) -0.002(2) 0.0081(19)
    C55 0.064(3) 0.044(2) 0.057(3) -0.018(2) 0.001(2) -0.002(2)
    C56 0.074(3) 0.030(2) 0.079(3) -0.012(2) 0.008(3) 0.005(2)
    C57 0.067(3) 0.038(2) 0.095(4) 0.007(2) -0.007(3) 0.021(2)
    C58 0.048(3) 0.046(3) 0.077(3) 0.000(2) 0.000(2) 0.005(2)
    F1 0.075(2) 0.0631(18) 0.0844(19) -0.0207(18) -0.0285(16) 0.0286(16)
    F2 0.082(2) 0.0674(19) 0.087(2) -0.0361(17) -0.0184(19) 0.0069(17)
    F3 0.104(3) 0.0368(15) 0.118(3) -0.0149(17) 0.003(2) 0.0147(16)
    F4 0.097(3) 0.057(2) 0.176(4) 0.007(2) -0.026(3) 0.049(2)
    F5 0.0599(19) 0.0634(19) 0.125(3) -0.0026(18) -0.026(2) 0.0207(18)
    C59 0.039(2) 0.043(2) 0.038(2) -0.0021(17) 0.0040(15) -0.0020(16)
    C60 0.043(2) 0.061(3) 0.0383(18) 0.001(2) -0.0013(18) -0.005(2)
    C61 0.038(2) 0.052(3) 0.051(2) 0.004(2) 0.0082(18) -0.0058(19)
    C62 0.051(3) 0.046(2) 0.041(2) -0.003(2) 0.0152(18) -0.0072(17)
    C63 0.053(3) 0.050(2) 0.0338(18) -0.006(2) 0.0047(16) -0.0030(17)
    C64 0.041(2) 0.050(2) 0.0411(19) -0.001(2) 0.0033(17) -0.0011(17)
    F6 0.0516(16) 0.110(3) 0.0438(13) 0.0159(18) -0.0031(12) -0.0095(15)
    F7 0.0442(16) 0.096(2) 0.0709(17) 0.0195(16) 0.0073(13) -0.0099(16)
    F8 0.0660(18) 0.0676(18) 0.0502(14) 0.0031(15) 0.0220(13) -0.0118(12)
    F9 0.0723(19) 0.096(2) 0.0375(12) -0.0010(19) -0.0001(12) -0.0108(14)
    F10 0.0475(15) 0.084(2) 0.0476(13) 0.0108(15) -0.0008(11) -0.0029(13)
_geom_special_details
;
 All esds (except the esd in the dihedral angle between two l.s. planes)
 are estimated using the full covariance matrix.  The cell esds are taken
 into account individually in the estimation of esds in distances, angles
 and torsion angles; correlations between esds in cell parameters are only
 used when they are defined by crystal symmetry.  An approximate (isotropic)
 treatment of cell esds is used for estimating esds involving l.s. planes.
;
loop_
    _geom_bond_atom_site_label_1
    _geom_bond_atom_site_label_2
    _geom_bond_site_symmetry_2
    _geom_bond_distance
    _geom_bond_publ_flag
    Ni1 N2 . 2.031(3) y
    Ni1 N4 . 2.036(3) y
    Ni1 N3 . 2.036(3) y
    Ni1 N1 . 2.041(3) y
    Ni1 N5 . 2.106(3) y
    N1 C1 . 1.368(5) ?
    N1 C4 . 1.373(5) ?
    N2 C6 . 1.371(5) ?
    N2 C9 . 1.373(5) ?
    N3 C11 . 1.372(5) ?
    N3 C14 . 1.374(5) ?
    N4 C19 . 1.370(5) ?
    N4 C16 . 1.371(5) ?
    C1 C20 . 1.402(5) ?
    C1 C2 . 1.427(6) ?
    C2 C3 . 1.352(6) ?
    C2 H2 . 0.9500 ?
    C3 C4 . 1.442(5) ?
    C3 H3 . 0.9500 ?
    C4 C5 . 1.386(5) ?
    C5 C6 . 1.400(6) ?
    C5 C21 . 1.498(5) ?
    C6 C7 . 1.435(5) ?
    C7 C8 . 1.344(6) ?
    C7 H7 . 0.9500 ?
    C8 C9 . 1.438(6) ?
    C8 H8 . 0.9500 ?
    C9 C10 . 1.388(6) ?
    C10 C11 . 1.396(5) ?
    C10 C53 . 1.501(6) ?
    C11 C12 . 1.439(6) ?
    C12 C13 . 1.352(6) ?
    C12 H12 . 0.9500 ?
    C13 C14 . 1.432(6) ?
    C13 H13 . 0.9500 ?
    C14 C15 . 1.390(6) ?
    C15 C16 . 1.397(6) ?
    C15 C59 . 1.493(5) ?
    C16 C17 . 1.448(5) ?
    C17 C18 . 1.336(6) ?
    C17 H17 . 0.9500 ?
    C18 C19 . 1.440(5) ?
    C18 H18 . 0.9500 ?
    C19 C20 . 1.396(5) ?
    C20 C48 . 1.489(6) ?
    C21 C26 . 1.396(6) ?
    C21 C22 . 1.397(6) ?
    C22 C23 . 1.394(7) ?
    C22 C27 . 1.496(7) ?
    C23 C24 . 1.374(9) ?
    C23 H23 . 0.9500 ?
    C24 C25 . 1.380(8) ?
    C24 H24 . 0.9500 ?
    C25 C26 . 1.378(6) ?
    C25 H25 . 0.9500 ?
    C26 H26 . 0.9500 ?
    C27 C28 . 1.381(7) ?
    C27 C32 . 1.395(7) ?
    C28 C29 . 1.392(8) ?
    C28 H28 . 0.9500 ?
    C29 C30 . 1.388(8) ?
    C29 H29 . 0.9500 ?
    C30 C31 . 1.391(7) ?
    C30 C33 . 1.490(7) ?
    C31 C32 . 1.368(7) ?
    C31 H31 . 0.9500 ?
    C32 H32 . 0.9500 ?
    C33 S1 . 1.834(6) ?
    C33 H33A . 0.9900 ?
    C33 H33B . 0.9900 ?
    S1 C34 . 1.782(5) ?
    C34 C35 . 1.387(6) ?
    C34 C38 . 1.401(7) ?
    C35 N5 . 1.347(5) ?
    C35 H35 . 0.9500 ?
    N5 C36 . 1.331(5) ?
    C36 C37 . 1.379(6) ?
    C36 H36 . 0.9500 ?
    C37 C38 . 1.403(6) ?
    C37 S2 . 1.772(5) ?
    C38 C39 . 1.505(6) ?
    C39 H39A . 0.9800 ?
    C39 H39B . 0.9800 ?
    C39 H39C . 0.9800 ?
    S2 C40 . 1.832(7) ?
    C40 C41 . 1.501(9) ?
    C40 H40A . 0.9900 ?
    C40 H40B . 0.9900 ?
    C41 C42 . 1.379(8) ?
    C41 C46 . 1.388(7) ?
    C42 C43 . 1.379(8) ?
    C42 H42 . 0.9500 ?
    C43 C44 . 1.387(7) ?
    C43 H43 . 0.9500 ?
    C44 C45 . 1.386(7) ?
    C44 C47 . 1.488(7) ?
    C45 C46 . 1.386(8) ?
    C45 H45 . 0.9500 ?
    C46 H46 . 0.9500 ?
    C47 C52 . 1.399(6) ?
    C47 C48 . 1.404(7) ?
    C48 C49 . 1.394(7) ?
    C49 C50 . 1.388(7) ?
    C49 H49 . 0.9500 ?
    C50 C51 . 1.387(10) ?
    C50 H50 . 0.9500 ?
    C51 C52 . 1.352(9) ?
    C51 H51 . 0.9500 ?
    C52 H52 . 0.9500 ?
    C53 C54 . 1.382(6) ?
    C53 C58 . 1.385(7) ?
    C54 F1 . 1.334(5) ?
    C54 C55 . 1.379(6) ?
    C55 F2 . 1.345(6) ?
    C55 C56 . 1.348(8) ?
    C56 C57 . 1.344(8) ?
    C56 F3 . 1.348(5) ?
    C57 F4 . 1.349(6) ?
    C57 C58 . 1.379(7) ?
    C58 F5 . 1.335(6) ?
    C59 C60 . 1.376(6) ?
    C59 C64 . 1.386(6) ?
    C60 F6 . 1.351(5) ?
    C60 C61 . 1.376(6) ?
    C61 F7 . 1.336(5) ?
    C61 C62 . 1.369(6) ?
    C62 F8 . 1.344(5) ?
    C62 C63 . 1.370(7) ?
    C63 F9 . 1.341(5) ?
    C63 C64 . 1.375(6) ?
    C64 F10 . 1.343(5) ?
loop_
    _geom_angle_atom_site_label_1
    _geom_angle_atom_site_label_2
    _geom_angle_atom_site_label_3
    _geom_angle_site_symmetry_1
    _geom_angle_site_symmetry_3
    _geom_angle
    _geom_angle_publ_flag
    N2 Ni1 N4 . . 166.13(12) n
    N2 Ni1 N3 . . 89.64(13) n
    N4 Ni1 N3 . . 89.52(12) n
    N2 Ni1 N1 . . 89.02(12) n
    N4 Ni1 N1 . . 88.62(12) n
    N3 Ni1 N1 . . 166.68(13) n
    N2 Ni1 N5 . . 95.43(13) n
    N4 Ni1 N5 . . 98.38(13) n
    N3 Ni1 N5 . . 88.44(14) n
    N1 Ni1 N5 . . 104.88(13) n
    C1 N1 C4 . . 106.2(3) ?
    C1 N1 Ni1 . . 126.7(2) ?
    C4 N1 Ni1 . . 126.6(2) ?
    C6 N2 C9 . . 106.1(3) ?
    C6 N2 Ni1 . . 127.5(3) ?
    C9 N2 Ni1 . . 125.3(3) ?
    C11 N3 C14 . . 106.2(3) ?
    C11 N3 Ni1 . . 125.8(2) ?
    C14 N3 Ni1 . . 127.2(3) ?
    C19 N4 C16 . . 106.0(3) ?
    C19 N4 Ni1 . . 127.2(2) ?
    C16 N4 Ni1 . . 126.8(3) ?
    N1 C1 C20 . . 125.4(4) ?
    N1 C1 C2 . . 110.4(3) ?
    C20 C1 C2 . . 124.2(4) ?
    C3 C2 C1 . . 106.8(4) ?
    C3 C2 H2 . . 126.6 ?
    C1 C2 H2 . . 126.6 ?
    C2 C3 C4 . . 107.2(4) ?
    C2 C3 H3 . . 126.4 ?
    C4 C3 H3 . . 126.4 ?
    N1 C4 C5 . . 126.2(3) ?
    N1 C4 C3 . . 109.4(3) ?
    C5 C4 C3 . . 124.4(3) ?
    C4 C5 C6 . . 124.8(3) ?
    C4 C5 C21 . . 115.4(3) ?
    C6 C5 C21 . . 119.7(3) ?
    N2 C6 C5 . . 125.1(3) ?
    N2 C6 C7 . . 110.1(4) ?
    C5 C6 C7 . . 124.7(3) ?
    C8 C7 C6 . . 106.9(3) ?
    C8 C7 H7 . . 126.6 ?
    C6 C7 H7 . . 126.6 ?
    C7 C8 C9 . . 107.5(4) ?
    C7 C8 H8 . . 126.2 ?
    C9 C8 H8 . . 126.2 ?
    N2 C9 C10 . . 125.0(4) ?
    N2 C9 C8 . . 109.5(3) ?
    C10 C9 C8 . . 125.5(4) ?
    C9 C10 C11 . . 126.7(4) ?
    C9 C10 C53 . . 117.3(3) ?
    C11 C10 C53 . . 116.1(3) ?
    N3 C11 C10 . . 124.1(3) ?
    N3 C11 C12 . . 109.9(3) ?
    C10 C11 C12 . . 126.0(4) ?
    C13 C12 C11 . . 106.7(4) ?
    C13 C12 H12 . . 126.7 ?
    C11 C12 H12 . . 126.7 ?
    C12 C13 C14 . . 107.5(4) ?
    C12 C13 H13 . . 126.2 ?
    C14 C13 H13 . . 126.2 ?
    N3 C14 C15 . . 124.9(4) ?
    N3 C14 C13 . . 109.6(4) ?
    C15 C14 C13 . . 125.4(4) ?
    C14 C15 C16 . . 125.7(3) ?
    C14 C15 C59 . . 117.7(4) ?
    C16 C15 C59 . . 116.6(3) ?
    N4 C16 C15 . . 125.5(3) ?
    N4 C16 C17 . . 109.7(3) ?
    C15 C16 C17 . . 124.7(3) ?
    C18 C17 C16 . . 107.0(3) ?
    C18 C17 H17 . . 126.5 ?
    C16 C17 H17 . . 126.5 ?
    C17 C18 C19 . . 107.4(4) ?
    C17 C18 H18 . . 126.3 ?
    C19 C18 H18 . . 126.3 ?
    N4 C19 C20 . . 125.5(3) ?
    N4 C19 C18 . . 109.9(3) ?
    C20 C19 C18 . . 124.6(4) ?
    C19 C20 C1 . . 124.5(4) ?
    C19 C20 C48 . . 117.8(3) ?
    C1 C20 C48 . . 117.6(4) ?
    C26 C21 C22 . . 119.9(4) ?
    C26 C21 C5 . . 119.2(3) ?
    C22 C21 C5 . . 120.7(4) ?
    C23 C22 C21 . . 118.4(5) ?
    C23 C22 C27 . . 121.8(4) ?
    C21 C22 C27 . . 119.8(4) ?
    C24 C23 C22 . . 121.2(5) ?
    C24 C23 H23 . . 119.4 ?
    C22 C23 H23 . . 119.4 ?
    C23 C24 C25 . . 120.2(5) ?
    C23 C24 H24 . . 119.9 ?
    C25 C24 H24 . . 119.9 ?
    C26 C25 C24 . . 119.8(5) ?
    C26 C25 H25 . . 120.1 ?
    C24 C25 H25 . . 120.1 ?
    C25 C26 C21 . . 120.5(4) ?
    C25 C26 H26 . . 119.8 ?
    C21 C26 H26 . . 119.8 ?
    C28 C27 C32 . . 118.3(5) ?
    C28 C27 C22 . . 123.1(4) ?
    C32 C27 C22 . . 118.4(4) ?
    C27 C28 C29 . . 120.4(5) ?
    C27 C28 H28 . . 119.8 ?
    C29 C28 H28 . . 119.8 ?
    C30 C29 C28 . . 121.3(5) ?
    C30 C29 H29 . . 119.4 ?
    C28 C29 H29 . . 119.4 ?
    C29 C30 C31 . . 117.4(5) ?
    C29 C30 C33 . . 122.0(5) ?
    C31 C30 C33 . . 120.6(5) ?
    C32 C31 C30 . . 121.6(5) ?
    C32 C31 H31 . . 119.2 ?
    C30 C31 H31 . . 119.2 ?
    C31 C32 C27 . . 120.8(5) ?
    C31 C32 H32 . . 119.6 ?
    C27 C32 H32 . . 119.6 ?
    C30 C33 S1 . . 112.3(3) ?
    C30 C33 H33A . . 109.1 ?
    S1 C33 H33A . . 109.1 ?
    C30 C33 H33B . . 109.1 ?
    S1 C33 H33B . . 109.1 ?
    H33A C33 H33B . . 107.9 ?
    C34 S1 C33 . . 100.7(2) ?
    C35 C34 C38 . . 119.9(4) ?
    C35 C34 S1 . . 118.1(4) ?
    C38 C34 S1 . . 122.0(3) ?
    N5 C35 C34 . . 123.0(4) ?
    N5 C35 H35 . . 118.5 ?
    C34 C35 H35 . . 118.5 ?
    C36 N5 C35 . . 117.1(4) ?
    C36 N5 Ni1 . . 119.5(3) ?
    C35 N5 Ni1 . . 121.4(3) ?
    N5 C36 C37 . . 124.0(4) ?
    N5 C36 H36 . . 118.0 ?
    C37 C36 H36 . . 118.0 ?
    C36 C37 C38 . . 119.7(4) ?
    C36 C37 S2 . . 118.1(3) ?
    C38 C37 S2 . . 122.2(4) ?
    C34 C38 C37 . . 116.3(4) ?
    C34 C38 C39 . . 121.9(4) ?
    C37 C38 C39 . . 121.7(4) ?
    C38 C39 H39A . . 109.5 ?
    C38 C39 H39B . . 109.5 ?
    H39A C39 H39B . . 109.5 ?
    C38 C39 H39C . . 109.5 ?
    H39A C39 H39C . . 109.5 ?
    H39B C39 H39C . . 109.5 ?
    C37 S2 C40 . . 99.6(3) ?
    C41 C40 S2 . . 113.8(4) ?
    C41 C40 H40A . . 108.8 ?
    S2 C40 H40A . . 108.8 ?
    C41 C40 H40B . . 108.8 ?
    S2 C40 H40B . . 108.8 ?
    H40A C40 H40B . . 107.7 ?
    C42 C41 C46 . . 118.2(6) ?
    C42 C41 C40 . . 122.5(5) ?
    C46 C41 C40 . . 119.3(5) ?
    C41 C42 C43 . . 121.6(5) ?
    C41 C42 H42 . . 119.2 ?
    C43 C42 H42 . . 119.2 ?
    C42 C43 C44 . . 120.6(5) ?
    C42 C43 H43 . . 119.7 ?
    C44 C43 H43 . . 119.7 ?
    C45 C44 C43 . . 117.8(5) ?
    C45 C44 C47 . . 121.0(4) ?
    C43 C44 C47 . . 121.2(5) ?
    C44 C45 C46 . . 121.6(5) ?
    C44 C45 H45 . . 119.2 ?
    C46 C45 H45 . . 119.2 ?
    C45 C46 C41 . . 120.2(5) ?
    C45 C46 H46 . . 119.9 ?
    C41 C46 H46 . . 119.9 ?
    C52 C47 C48 . . 118.7(5) ?
    C52 C47 C44 . . 120.8(5) ?
    C48 C47 C44 . . 120.4(4) ?
    C49 C48 C47 . . 119.7(4) ?
    C49 C48 C20 . . 119.7(4) ?
    C47 C48 C20 . . 120.5(4) ?
    C50 C49 C48 . . 119.7(6) ?
    C50 C49 H49 . . 120.2 ?
    C48 C49 H49 . . 120.2 ?
    C51 C50 C49 . . 120.2(6) ?
    C51 C50 H50 . . 119.9 ?
    C49 C50 H50 . . 119.9 ?
    C52 C51 C50 . . 120.3(5) ?
    C52 C51 H51 . . 119.9 ?
    C50 C51 H51 . . 119.9 ?
    C51 C52 C47 . . 121.3(5) ?
    C51 C52 H52 . . 119.4 ?
    C47 C52 H52 . . 119.4 ?
    C54 C53 C58 . . 115.7(4) ?
    C54 C53 C10 . . 122.5(4) ?
    C58 C53 C10 . . 121.8(4) ?
    F1 C54 C55 . . 117.5(4) ?
    F1 C54 C53 . . 120.0(4) ?
    C55 C54 C53 . . 122.5(4) ?
    F2 C55 C56 . . 119.5(4) ?
    F2 C55 C54 . . 120.9(5) ?
    C56 C55 C54 . . 119.6(5) ?
    C57 C56 F3 . . 120.1(5) ?
    C57 C56 C55 . . 120.1(4) ?
    F3 C56 C55 . . 119.7(5) ?
    C56 C57 F4 . . 120.9(5) ?
    C56 C57 C58 . . 120.6(5) ?
    F4 C57 C58 . . 118.5(5) ?
    F5 C58 C57 . . 119.9(5) ?
    F5 C58 C53 . . 118.6(4) ?
    C57 C58 C53 . . 121.5(5) ?
    C60 C59 C64 . . 115.7(4) ?
    C60 C59 C15 . . 122.1(4) ?
    C64 C59 C15 . . 122.1(4) ?
    F6 C60 C59 . . 118.8(4) ?
    F6 C60 C61 . . 117.8(4) ?
    C59 C60 C61 . . 123.4(4) ?
    F7 C61 C62 . . 120.1(4) ?
    F7 C61 C60 . . 121.1(4) ?
    C62 C61 C60 . . 118.8(4) ?
    F8 C62 C61 . . 119.6(4) ?
    F8 C62 C63 . . 120.3(4) ?
    C61 C62 C63 . . 120.1(4) ?
    F9 C63 C62 . . 119.7(4) ?
    F9 C63 C64 . . 120.7(4) ?
    C62 C63 C64 . . 119.6(4) ?
    F10 C64 C63 . . 118.3(4) ?
    F10 C64 C59 . . 119.3(4) ?
    C63 C64 C59 . . 122.3(4) ?
loop_
    _geom_hbond_atom_site_label_D
    _geom_hbond_atom_site_label_H
    _geom_hbond_atom_site_label_A
    _geom_hbond_site_symmetry_A
    _geom_hbond_distance_DH
    _geom_hbond_distance_HA
    _geom_hbond_distance_DA
    _geom_hbond_angle_DHA
    C33 H33B F8 2_665 0.99 2.63 3.592(6) 164
    C35 H35 N2 . 0.95 2.58 3.125(5) 117
    C36 H36 N4 . 0.95 2.60 3.206(5) 122
_shelx_space_group_comment
;
The symmetry employed for this shelxl refinement is uniquely defined
by the following loop, which should always be used as a source of
symmetry information in preference to the above space-group names.
They are only intended as comments.
;
_shelx_estimated_absorpt_T_min     ?
_shelx_estimated_absorpt_T_max     ?
_shelx_hkl_file
;
  -1   0   0    4.84   25.33   0
   1   0   0    2.41   23.54   0
  -2   0   0  776.92   25.51   0
  -3   0   0    9.61   17.47   0
  -4   0   0  182.76   15.58   0
  -5   0   0   -3.03   12.60   0
  -6   0   0  120.03   11.47   0
  -7   0   0    3.35   10.18   0
  -8   0   0  493.05   12.51   0
  -9   0   0    5.32    9.58   0
 -10   0   0   57.63    9.10   0
 -11   0   0    4.41    8.58   0
 -12   0   0  447.51   10.00   0
 -13   0   0    2.59    7.43   0
 -14   0   0   35.12    7.48   0
 -15   0   0   -0.57    6.83   0
 -16   0   0   12.52    7.38   0
 -16   0   0   10.78    6.93   0
  -1   1   0  724.77   39.76   0
   2  -1   0 1687.68   34.52   0
  -2   1   0 1752.02   34.82   0
  -3  -1   0 6209.86   34.21   0
  -3   1   0 6776.21   42.24   0
  -4   1   0    3.97   15.19   0
  -4  -1   0    8.63   10.04   0
  -5  -1   0   29.16    8.65   0
  -5   1   0   23.47   12.75   0
  -6  -1   0  407.83   12.05   0
  -6   1   0  432.55   12.56   0
  -7  -1   0   19.93   10.29   0
  -7   1   0   22.80    9.72   0
  -8  -1   0   11.87    9.53   0
  -8   1   0    2.22    9.19   0
  -9   1   0  854.35   12.31   0
  -9  -1   0  851.03   12.10   0
 -10  -1   0  109.19    9.23   0
 -10   1   0  110.43    9.60   0
 -11  -1   0   29.21    8.48   0
 -11   1   0   42.34    8.71   0
 -12   1   0   38.40    8.04   0
 -12  -1   0   37.95    8.04   0
 -13   1   0  137.59    8.73   0
 -13  -1   0  130.36    8.56   0
 -14   1   0  -10.54    7.62   0
 -14  -1   0    8.48    7.14   0
 -15  -1   0  104.13    8.19   0
 -15   1   0   96.61    8.16   0
 -16  -1   0    7.61    7.13   0
 -16  -1   0    6.02    7.38   0
 -16   1   0    0.66    7.02   0
 -16   1   0   -0.17    6.99   0
   0  -2   0 2481.51   37.98   0
   0  -2   0 2197.61   54.41   0
   1  -2   0  657.10   36.77   0
  -1   2   0  688.99   36.33   0
  -2   2   0   36.35   25.56   0
   2  -2   0   35.31   25.69   0
   3  -2   0 3134.43   34.23   0
  -3   2   0 3279.07   37.82   0
   4  -2   0  192.77   15.46   0
  -4  -2   0  198.80   14.27   0
  -4   2   0  192.32   15.63   0
  -5   2   0  734.51   16.11   0
  -5  -2   0  684.61   13.77   0
  -6   2   0  616.71   13.51   0
  -6  -2   0  547.86   12.41   0
  -7  -2   0  228.45   11.17   0
  -7   2   0  237.88   11.19   0
  -8  -2   0  139.00   10.41   0
  -8   2   0  135.40    9.67   0
  -9   2   0   53.10    9.12   0
  -9  -2   0   61.93    9.69   0
 -10   2   0  219.55   10.10   0
 -10  -2   0  197.10    9.27   0
 -11  -2   0   55.34    8.29   0
 -11   2   0   58.88   10.54   0
 -12  -2   0  110.62    8.11   0
 -12   2   0   84.69   10.01   0
 -13  -2   0    4.18    8.03   0
 -13   2   0   -0.02    7.43   0
 -14   2   0   15.01    7.56   0
 -14  -2   0    6.35    7.65   0
 -15   2   0   22.48    7.02   0
 -15  -2   0   29.22    6.83   0
 -16   2   0   12.63    7.02   0
 -16  -2   0   25.28    7.67   0
 -16   2   0   22.46    8.77   0
 -16  -2   0    4.87    6.94   0
   0  -3   0    0.57   20.74   0
   0  -3   0    1.35   29.06   0
  -1   3   0 3905.86   45.19   0
   1  -3   0 3726.04   42.61   0
   2  -3   0  234.86   30.95   0
  -2   3   0  247.75   28.98   0
   3  -3   0   58.48   22.01   0
  -3   3   0   62.89   22.58   0
   4  -3   0   87.60   14.23   0
  -4   3   0   95.89   14.55   0
  -5   3   0  128.98   15.79   0
   5  -3   0  118.64   12.40   0
  -5  -3   0  115.94   11.62   0
  -6  -3   0  707.31   12.71   0
  -6   3   0  731.53   14.34   0
  -7  -3   0  -11.50    9.79   0
  -7   3   0    1.62   10.09   0
  -8  -3   0   13.85    9.51   0
  -8   3   0    8.29   11.52   0
  -9   3   0  193.64    9.96   0
  -9  -3   0  185.31    9.39   0
 -10  -3   0  247.50    9.58   0
 -10   3   0  251.54   10.05   0
 -11   3   0   13.29    7.86   0
 -11  -3   0    3.68    8.40   0
 -12   3   0   -3.22    8.04   0
 -12  -3   0    2.93    7.64   0
 -13   3   0   20.37    7.74   0
 -13  -3   0   18.22    7.73   0
 -14  -3   0  144.84    8.05   0
 -14   3   0  121.95    8.54   0
 -15  -3   0    2.83    7.13   0
 -15   3   0    8.44    8.52   0
  -1   4   0   17.84   24.90   0
   1  -4   0   17.25   20.43   0
   2  -4   0    3.82   27.30   0
  -2   4   0    4.19   24.91   0
   3  -4   0 1117.88   25.97   0
  -3   4   0 1118.48   28.42   0
   4  -4   0 3407.47   32.41   0
  -4   4   0 3422.53   32.95   0
  -5   4   0 1078.55   20.12   0
   5  -4   0 1034.89   19.38   0
  -6  -4   0  318.79   10.83   0
  -6   4   0  345.79   14.45   0
   6  -4   0  323.75   12.11   0
  -7   4   0  125.73   10.54   0
  -7  -4   0  123.83    9.45   0
  -8  -4   0  235.59   10.04   0
  -8   4   0  251.01   10.78   0
  -9   4   0   20.71   11.30   0
  -9  -4   0   27.84    6.16   0
 -10   4   0   56.75    9.07   0
 -10  -4   0   56.44    8.73   0
 -11   4   0   94.30   10.14   0
 -11  -4   0   96.24    8.21   0
 -12   4   0   74.58    8.37   0
 -12  -4   0   74.66    7.94   0
 -13   4   0   11.42    9.19   0
 -13  -4   0   14.99    5.34   0
 -14  -4   0   -0.48    7.29   0
 -14   4   0    6.90    7.12   0
 -15  -4   0   26.45    7.62   0
 -15  -4   0   18.50    7.25   0
 -15   4   0   22.65    7.55   0
   0  -5   0    7.31   24.69   0
   0  -5   0    3.54   17.35   0
  -1  -5   0 7511.42   31.80   0
  -1   5   0 7541.48   41.66   0
  -2   5   0 1432.58   27.37   0
   2  -5   0 1377.69   28.69   0
   3  -5   0    5.44   18.08   0
  -3   5   0    6.36   18.34   0
  -4   5   0  603.48   21.08   0
   4  -5   0  613.26   19.50   0
  -5   5   0  405.78   16.69   0
   5  -5   0  403.81   15.79   0
  -6   5   0   25.24   12.15   0
  -6  -5   0   29.18    9.64   0
   6  -5   0   34.28   11.82   0
  -7  -5   0  150.96    9.34   0
  -7   5   0  140.84   12.56   0
  -8   5   0  172.26   12.52   0
  -8  -5   0  168.55    9.24   0
  -9  -5   0   52.77    8.48   0
  -9   5   0   50.19    9.18   0
 -10  -5   0    9.56    8.60   0
 -10   5   0   10.66   10.27   0
 -11  -5   0  131.96    6.53   0
 -11   5   0  136.45   10.34   0
 -12   5   0   16.17    7.45   0
 -12  -5   0   11.60    7.20   0
 -13  -5   0   68.80    7.78   0
 -13   5   0   71.11    9.39   0
 -14   5   0    6.13    6.96   0
 -14  -5   0    2.98    4.57   0
 -15   5   0   17.01    8.60   0
 -15   5   0   20.91    8.73   0
 -15  -5   0   15.90    7.01   0
 -15  -5   0   23.55    7.22   0
   0  -6   0 1072.84   18.77   0
   0  -6   0  988.45   25.25   0
  -1  -6   0  208.37   15.11   0
  -1   6   0  205.00   20.43   0
   1  -6   0  209.02   15.56   0
   2  -6   0 1793.44   25.50   0
  -2   6   0 1927.29   23.54   0
   3  -6   0  701.60   21.84   0
  -3   6   0  722.56   20.67   0
  -4   6   0   87.43   15.88   0
   4  -6   0   93.53   14.79   0
  -5   6   0  182.31   16.85   0
   5  -6   0  195.06   15.11   0
   6  -6   0   59.18   11.85   0
  -6   6   0   52.42   12.84   0
   7  -6   0  107.30   12.10   0
  -7   6   0  108.26   12.94   0
  -7  -6   0  101.68    8.90   0
  -8  -6   0   60.29    8.34   0
  -8   6   0   66.06   11.97   0
  -9  -6   0  311.23    7.35   0
  -9   6   0  320.59   12.76   0
 -10  -6   0    7.81    8.34   0
 -10   6   0   19.20    8.14   0
 -11  -6   0   69.93    7.95   0
 -11   6   0   64.91   10.15   0
 -12   6   0   66.10    9.78   0
 -12  -6   0   68.82    8.07   0
 -13  -6   0  120.91    6.27   0
 -13   6   0  123.44   10.17   0
 -14  -6   0   14.79    5.34   0
 -14   6   0   28.42    8.47   0
 -14  -6   0   25.73    7.22   0
 -15   6   0   21.79    7.57   0
 -15  -6   0   34.54    6.99   0
 -15   6   0   19.44    7.50   0
 -15  -6   0   34.88    7.57   0
   0  -7   0    4.18    9.28   0
  -1  -7   0  833.85   15.80   0
   1  -7   0  789.19   16.36   0
  -1   7   0  811.51   22.40   0
  -2  -7   0  362.72    9.98   0
   2  -7   0  345.20   17.54   0
  -2   7   0  360.26   15.27   0
  -3   7   0  157.52   15.52   0
   3  -7   0  165.74   17.61   0
  -4   7   0  350.58   16.24   0
   4  -7   0  363.87   17.87   0
  -5   7   0  563.05   17.05   0
   5  -7   0  568.84   17.59   0
  -6   7   0  410.58   17.53   0
   6  -7   0  407.15   16.13   0
   7  -7   0   -0.16   11.07   0
  -7  -7   0   -6.49    8.47   0
  -7   7   0   -2.19   12.50   0
  -8   7   0    9.29   12.05   0
  -8  -7   0    4.24    8.28   0
  -9   7   0   16.35   12.32   0
  -9  -7   0   15.18    5.98   0
 -10   7   0    6.56   10.77   0
 -10  -7   0    5.59    7.51   0
 -11   7   0   16.51    9.78   0
 -11  -7   0   26.04    7.28   0
 -12   7   0   90.42   10.02   0
 -12  -7   0   89.99    6.02   0
 -13  -7   0   13.83    7.16   0
 -13   7   0   -7.05    9.13   0
 -14  -7   0    9.50    5.09   0
 -14   7   0    3.02    8.87   0
 -14  -7   0   14.59    6.87   0
 -15  -7   0   -0.95    5.24   0
 -15  -7   0    7.72    7.04   0
 -15   7   0   -3.78    8.69   0
 -15   7   0   -1.59    8.54   0
   0  -8   0  783.21   14.52   0
  -1  -8   0   47.51    7.84   0
  -1  -8   0   31.69   16.19   0
   1  -8   0   40.09   11.54   0
  -1   8   0   42.05   16.43   0
  -2  -8   0  260.01   11.77   0
   2  -8   0  240.68   15.29   0
  -3   8   0   37.28   13.57   0
   3  -8   0   26.82   12.83   0
  -4   8   0 1054.60   18.20   0
   4  -8   0  987.02   18.61   0
  -5   8   0   27.89   14.38   0
   5  -8   0   19.39   12.19   0
  -6   8   0    8.55   14.58   0
   6  -8   0   12.53   13.65   0
  -7   8   0   22.19   14.92   0
  -7  -8   0   21.08    6.04   0
   7  -8   0   25.24   13.06   0
  -8  -8   0  181.58    8.84   0
  -8   8   0  186.33   15.23   0
  -9  -8   0   87.17    8.12   0
  -9   8   0   74.25   14.66   0
 -10  -8   0    8.61    5.50   0
 -10   8   0   27.00   12.76   0
 -11  -8   0   51.08    7.33   0
 -11   8   0   49.40   10.19   0
 -12   8   0  183.98   12.91   0
 -12  -8   0  174.24    6.27   0
 -13  -8   0   12.22    7.33   0
 -13  -8   0   -0.50    7.38   0
 -13   8   0    0.84    8.99   0
 -14  -8   0   70.19    7.24   0
 -14   8   0   67.42   11.32   0
 -14  -8   0   53.06    5.42   0
 -14   8   0   60.26    9.82   0
 -15  -8   0    8.42    4.94   0
 -15   8   0    7.19    8.76   0
 -15   8   0    5.44    9.19   0
 -15  -8   0   10.70    7.09   0
   0  -9   0   -1.21   10.95   0
  -1  -9   0  234.79    8.86   0
  -1  -9   0  198.82   14.95   0
   1  -9   0  225.46   11.68   0
  -2   9   0  174.19   12.44   0
  -2  -9   0  187.72   11.06   0
   2  -9   0  168.71   11.92   0
   3  -9   0  347.30   15.23   0
  -3  -9   0  387.56   10.98   0
  -3   9   0  381.68   14.07   0
  -4   9   0  191.01   13.21   0
   4  -9   0  183.67   14.58   0
  -5   9   0 1471.53   22.23   0
   5  -9   0 1430.08   21.01   0
  -6   9   0    9.55   14.18   0
   6  -9   0   12.67   13.49   0
  -7  -9   0  176.25    8.99   0
   7  -9   0  206.16   14.15   0
  -7   9   0  191.10   15.17   0
  -8  -9   0  918.42    9.12   0
  -8   9   0 1022.54   21.57   0
  -9   9   0   54.03   15.27   0
  -9  -9   0   52.92    7.54   0
 -10   9   0  102.64   14.21   0
 -10  -9   0  105.36    7.47   0
 -11  -9   0   -2.19    7.58   0
 -11   9   0    6.83   11.71   0
 -12  -9   0   26.75    7.55   0
 -12   9   0   25.76   11.46   0
 -12  -9   0   15.55    7.10   0
 -13  -9   0  186.15    6.37   0
 -13  -9   0  214.00    8.25   0
 -13   9   0  187.53   14.04   0
 -13   9   0  175.12   13.01   0
 -14   9   0   73.36   13.27   0
 -14   9   0   60.06   11.81   0
 -14  -9   0   77.99    7.57   0
 -14  -9   0   82.85    5.84   0
   0 -10   0  421.14   12.01   0
  -1 -10   0 1687.27   15.64   0
   1 -10   0 1593.61   15.86   0
  -1 -10   0 1484.85   20.98   0
  -2 -10   0  393.23   11.75   0
   2 -10   0  354.96   14.12   0
  -2  10   0  380.34   15.49   0
   3 -10   0   26.07   11.26   0
  -3 -10   0   43.98    9.87   0
  -4 -10   0  159.26    9.75   0
   4 -10   0  143.11   14.95   0
  -4  10   0  149.06   10.87   0
  -5  10   0    5.64   11.97   0
   5 -10   0    9.03   14.57   0
  -5 -10   0   13.72    9.23   0
   6 -10   0  203.16   15.03   0
  -6  10   0  212.49   15.22   0
   7 -10   0   16.28   13.79   0
  -7  10   0   11.80   12.88   0
  -7 -10   0   13.99    8.30   0
  -8 -10   0   -1.03    7.83   0
  -8  10   0    6.34   14.51   0
  -9  10   0    6.28   14.91   0
  -9 -10   0   11.59    7.03   0
 -10 -10   0   -2.85    5.48   0
 -10  10   0    3.69   13.97   0
 -10 -10   0   12.77    7.43   0
 -11  10   0  221.26   17.91   0
 -11 -10   0  216.16    8.17   0
 -11 -10   0  218.21    8.32   0
 -12 -10   0  177.66    7.91   0
 -12  10   0  169.58   15.57   0
 -12  10   0  151.39   15.83   0
 -12 -10   0  205.68    8.14   0
 -13 -10   0    1.49    7.22   0
 -13  10   0    2.50   13.55   0
 -13  10   0   10.74   13.41   0
 -13 -10   0   -9.86    7.02   0
 -14 -10   0   23.67    6.58   0
 -14 -10   0   12.09    4.78   0
 -14  10   0   20.72   15.55   0
 -14  10   0   16.94   15.68   0
   0 -11   0    3.22   10.49   0
   1 -11   0  253.48   11.22   0
  -1 -11   0  284.34   11.52   0
  -1 -11   0  242.33   14.38   0
  -2  11   0  988.85   16.50   0
  -2 -11   0 1066.29   13.43   0
   2 -11   0 1021.21   16.14   0
  -3 -11   0   78.97    9.81   0
   3 -11   0   77.26   10.93   0
  -3  11   0   80.16   10.93   0
   4 -11   0  142.76   15.06   0
  -4 -11   0  152.81    9.70   0
  -5 -11   0    2.18    9.65   0
   5 -11   0   -1.98   12.07   0
  -6 -11   0   75.85    9.50   0
   6 -11   0   59.03   13.29   0
  -6  11   0   52.84   13.26   0
  -7  11   0   39.79   14.55   0
  -7 -11   0   53.55    9.04   0
   7 -11   0   41.77   14.31   0
  -7 -11   0   30.65    8.26   0
  -8  11   0   36.39   16.84   0
  -8 -11   0   36.11    7.57   0
  -8 -11   0   36.03    8.25   0
  -9 -11   0   83.76    5.77   0
  -9 -11   0   75.50    5.40   0
  -9  11   0   78.62   20.07   0
 -10 -11   0  177.43    8.18   0
 -10 -11   0  153.33    7.36   0
 -11 -11   0   18.99    4.94   0
 -11 -11   0   16.76    4.89   0
 -12 -11   0   28.03    5.04   0
 -12 -11   0   25.49    7.23   0
 -13 -11   0    9.67    4.99   0
 -13 -11   0    1.77    4.77   0
 -14 -11   0   14.35    5.10   0
 -14 -11   0    8.46    6.95   0
   0 -12   0  129.49   10.86   0
  -1 -12   0  374.41   15.02   0
   1 -12   0  397.21   11.13   0
  -1 -12   0  411.54   11.84   0
  -2 -12   0    5.23   12.75   0
  -2  12   0    3.58   10.48   0
  -2 -12   0    3.30   10.25   0
   2 -12   0    3.07    9.82   0
  -3  12   0   95.58   13.07   0
  -3 -12   0   86.99    9.64   0
   3 -12   0   87.62   13.45   0
  -4 -12   0  200.03    9.66   0
   4 -12   0  189.24   14.55   0
  -5 -12   0  819.95    9.17   0
   5 -12   0  774.61   16.71   0
  -6 -12   0  159.99    6.78   0
   6 -12   0  159.47   13.97   0
   7 -12   0  324.22   18.14   0
  -7 -12   0  346.41    9.25   0
  -7 -12   0  282.63    8.72   0
  -8 -12   0   27.80    7.89   0
  -8 -12   0   36.78    7.90   0
  -9 -12   0   -0.81    7.77   0
  -9 -12   0    2.81    5.42   0
 -10 -12   0   11.20    6.62   0
 -10 -12   0    7.18    5.02   0
 -11 -12   0  122.38    7.43   0
 -11 -12   0  140.98    7.69   0
 -12 -12   0    8.69    4.76   0
 -12 -12   0   -3.76    6.43   0
 -13 -12   0   11.69    7.02   0
 -13 -12   0   14.03    5.24   0
   0 -13   0   -7.89   10.32   0
   1 -13   0   66.31    9.64   0
  -1 -13   0   71.91   10.36   0
  -2 -13   0   19.16    9.79   0
   2 -13   0    9.61   12.31   0
  -2 -13   0   18.89   12.43   0
  -3 -13   0  182.05    9.78   0
  -3  13   0  165.40   12.97   0
   3 -13   0  159.02   11.15   0
  -4 -13   0   75.33    9.29   0
  -4  13   0   94.24   12.15   0
   4 -13   0   79.90   13.24   0
  -5 -13   0  462.81    7.99   0
   5 -13   0  437.90   14.79   0
  -6 -13   0    2.25    5.87   0
   6 -13   0    7.42   12.78   0
  -7 -13   0    5.67    7.74   0
  -7 -13   0   13.16    7.24   0
   7 -13   0   15.55   14.19   0
  -8 -13   0    0.81    5.05   0
  -8 -13   0    6.16    5.56   0
  -9 -13   0    6.69    4.98   0
  -9 -13   0   15.03    5.14   0
 -10 -13   0   68.85    7.06   0
 -10 -13   0   73.52    7.50   0
 -11 -13   0   13.04    6.65   0
 -11 -13   0   10.88    7.02   0
 -12 -13   0    7.22    4.61   0
 -12 -13   0   13.19    6.96   0
 -13 -13   0   13.31    6.61   0
 -13 -13   0    2.24    6.88   0
   0 -14   0   32.08    9.88   0
   1 -14   0  295.84   10.88   0
  -1 -14   0  306.53   10.43   0
  -2 -14   0  141.39   10.21   0
   2 -14   0  121.12   10.20   0
  -2 -14   0  125.45   12.07   0
   3 -14   0  145.57   10.98   0
  -3 -14   0  131.68   10.39   0
  -3  14   0  138.35   12.12   0
  -3 -14   0  163.58   10.05   0
   4 -14   0  140.17   12.86   0
  -4  14   0  160.25   10.06   0
  -4 -14   0  168.49    9.52   0
   5 -14   0   12.57   12.15   0
  -5 -14   0    5.04    6.24   0
  -5  14   0   17.93   10.55   0
  -6 -14   0   11.95    7.70   0
   6 -14   0    9.41   10.95   0
  -7 -14   0   20.53    5.22   0
  -7 -14   0   10.41    5.43   0
   7 -14   0    8.04   13.68   0
  -8 -14   0   51.74    7.53   0
  -8 -14   0   58.45    7.56   0
  -9 -14   0   67.40    7.56   0
  -9 -14   0   60.95    6.95   0
 -10 -14   0    8.86    6.97   0
 -10 -14   0   21.08    4.92   0
 -11 -14   0   25.52    6.54   0
 -11 -14   0   27.10    7.00   0
 -12 -14   0   12.06    4.83   0
 -12 -14   0    3.07    5.06   0
   0 -15   0    4.43    9.48   0
   1 -15   0   -3.51    9.58   0
  -1 -15   0    6.82    9.35   0
  -2 -15   0   10.36    9.02   0
  -2 -15   0   10.85   11.84   0
   2 -15   0   21.03    9.91   0
   3 -15   0  130.88   11.93   0
  -3 -15   0  122.41   12.23   0
  -3 -15   0  133.54    9.28   0
  -4  15   0    3.46    8.89   0
  -4 -15   0    4.61    8.19   0
   4 -15   0   -2.92   11.74   0
  -5 -15   0   54.90    8.28   0
  -5  15   0   53.67    8.66   0
   5 -15   0   55.62   11.77   0
   6 -15   0  103.67   12.51   0
  -6 -15   0  112.22    8.22   0
  -6  15   0  104.76    8.92   0
   7 -15   0   15.58   14.26   0
  -7 -15   0   22.25    7.25   0
  -7 -15   0   -2.60    7.52   0
  -8 -15   0   10.45    7.46   0
  -8 -15   0   21.52    6.51   0
  -9 -15   0    5.15    6.66   0
  -9 -15   0   -9.44    7.45   0
 -10 -15   0   20.92    6.67   0
 -10 -15   0   35.88    7.29   0
 -11 -15   0   14.39    6.90   0
 -11 -15   0    4.17    4.57   0
 -12 -15   0  102.24    7.53   0
 -12 -15   0   76.33    5.49   0
   0 -16   0  236.77    9.74   0
  -1 -16   0  398.54   10.23   0
   1 -16   0  374.61   10.35   0
   2 -16   0    7.62   11.51   0
  -2 -16   0   26.70    8.56   0
   3 -16   0   -4.59    8.67   0
  -3 -16   0    3.68   10.76   0
  -3 -16   0   10.43    8.11   0
  -4 -16   0   91.99   11.61   0
  -4  16   0  101.10    9.31   0
   4 -16   0  102.29   12.21   0
  -4 -16   0  112.70    8.41   0
  -5 -16   0    0.99    8.22   0
   5 -16   0    3.80   11.04   0
  -5  16   0    1.75    9.77   0
  -6 -16   0   29.46    7.62   0
  -6 -16   0   40.82    7.59   0
  -6  16   0   14.74    7.90   0
   6 -16   0   16.94   11.58   0
  -7 -16   0   15.14    7.62   0
  -7 -16   0   -0.39    4.70   0
   7 -16   0    6.17   14.99   0
  -7  16   0    9.08    8.17   0
  -8 -16   0   -1.42    4.61   0
  -8 -16   0   -8.11    4.87   0
  -9 -16   0   15.51    4.74   0
  -9 -16   0   20.18    4.78   0
 -10 -16   0    5.97    4.36   0
 -10 -16   0    9.62    4.77   0
 -11 -16   0   30.35    4.97   0
 -11 -16   0   55.41    7.27   0
   0 -17   0    0.03    8.47   0
  -1 -17   0  248.05    9.59   0
   1 -17   0  251.46    9.43   0
  -2 -17   0  167.89    9.13   0
   2 -17   0  147.23    9.31   0
  -3 -17   0    8.30   10.00   0
  -3 -17   0   12.08    8.03   0
   3 -17   0    8.56    8.90   0
   4 -17   0  209.92   11.99   0
  -4 -17   0  201.47    8.40   0
  -4 -17   0  184.96   11.32   0
   5 -17   0   65.11   11.22   0
  -5 -17   0   76.60    7.98   0
  -5  17   0   70.90   10.08   0
  -6 -17   0    6.33    7.44   0
  -6 -17   0   -3.78    5.14   0
   6 -17   0   -0.50   11.74   0
  -6  17   0    7.09    9.69   0
  -7 -17   0   13.56    7.01   0
   7 -17   0   13.72   14.47   0
  -7 -17   0   18.04    6.60   0
  -7  17   0   15.72    9.24   0
   7 -17   0    9.09   12.78   0
  -8 -17   0   34.14    6.60   0
  -8  17   0   11.68    7.96   0
  -8 -17   0   34.06    7.39   0
  -9 -17   0   16.25    6.68   0
  -9 -17   0   23.90    6.86   0
 -10 -17   0    1.96    6.55   0
 -10 -17   0    3.51    6.92   0
   0 -18   0  424.15    9.64   0
  -1 -18   0   19.89    8.43   0
   1 -18   0   25.96    8.15   0
   2 -18   0    1.83    8.75   0
  -2 -18   0    4.18    5.34   0
  -3 -18   0   29.39    8.25   0
   3 -18   0   14.01    8.55   0
  -4 -18   0  386.30   13.87   0
   4 -18   0  391.06   13.37   0
  -4 -18   0  413.69    7.55   0
  -5  18   0   82.38   10.28   0
   5 -18   0   73.42   11.14   0
  -5 -18   0   69.16    7.28   0
  -5 -18   0   84.98    7.94   0
  -5 -18   0   72.55   10.87   0
   6 -18   0    5.89   11.05   0
  -6 -18   0    3.33    5.37   0
  -6 -18   0   -2.94    5.04   0
  -6  18   0    4.27   10.03   0
  -7  18   0   28.83    7.96   0
  -7 -18   0   37.62    5.61   0
  -7 -18   0   50.79    6.43   0
   7 -18   0   39.34   14.30   0
   7 -18   0   36.88   14.89   0
  -8 -18   0   91.42    7.37   0
  -8  18   0   88.46    8.72   0
  -8 -18   0  147.45    7.62   0
  -9 -18   0    2.84    4.56   0
  -9 -18   0   10.54    6.74   0
  -9  18   0    5.50    7.65   0
 -10 -18   0   15.04    5.10   0
 -10 -18   0   13.89    4.64   0
   0 -19   0   -3.22    8.19   0
   1 -19   0   49.02    8.38   0
  -1 -19   0   53.79    8.19   0
   2 -19   0   92.98    8.74   0
  -2 -19   0  111.29    8.60   0
  -3 -19   0   56.99    8.34   0
   3 -19   0   60.36    8.39   0
  -4 -19   0    8.92    5.21   0
  -4 -19   0   10.12    5.37   0
  -4 -19   0    8.09   11.01   0
   4 -19   0   13.48    8.10   0
   5 -19   0   14.26   10.24   0
  -5 -19   0   20.00    9.92   0
  -5 -19   0   32.07    7.09   0
  -5 -19   0   38.37    7.65   0
  -6 -19   0   27.37    9.81   0
   6 -19   0   32.36    9.11   0
  -6 -19   0   28.10    7.01   0
  -6 -19   0   24.13    7.49   0
   6 -19   0   34.96   11.77   0
  -6  19   0   27.19    9.62   0
   7 -19   0    2.77   15.44   0
  -7 -19   0    7.24    6.78   0
   7 -19   0    4.47   15.91   0
  -7 -19   0   -0.91    5.19   0
  -7  19   0    6.03    9.30   0
  -8 -19   0    6.08    4.50   0
  -8 -19   0   12.95    6.77   0
  -8  19   0    9.23    7.51   0
  -9 -19   0   30.28    6.96   0
  -9 -19   0   30.14    5.26   0
  -9  19   0   25.42    7.46   0
   0 -20   0   17.37    8.17   0
   1 -20   0   -0.97    8.28   0
  -1 -20   0    6.90    7.45   0
   2 -20   0    7.30    7.98   0
  -2 -20   0   -0.51    7.79   0
  -3 -20   0   19.84    4.86   0
   3 -20   0   23.48    8.25   0
  -3 -20   0   16.52    5.21   0
   4 -20   0   14.40    8.24   0
  -4 -20   0   14.85    6.68   0
  -4 -20   0    1.55    7.17   0
  -5 -20   0   20.49   11.05   0
   5 -20   0   -0.01   10.90   0
  -5 -20   0   16.98    5.16   0
  -5 -20   0    5.50    6.54   0
   5 -20   0   17.76   10.14   0
   6 -20   0   -1.93    9.55   0
   6 -20   0    6.43    9.89   0
  -6 -20   0   17.45    6.86   0
  -6 -20   0    2.29    7.07   0
  -6 -20   0    0.18   10.81   0
  -7  20   0   29.80    8.58   0
  -7 -20   0   42.80    9.97   0
  -7 -20   0   27.78    7.80   0
  -7 -20   0   46.17    6.84   0
  -8 -20   0    6.70    4.86   0
  -8 -20   0    5.46    4.68   0
  -8  20   0    4.80    9.24   0
   0 -21   0    8.17    9.38   0
  -1 -21   0   15.07    5.57   0
   1 -21   0   11.52    9.56   0
   2 -21   0   10.59    7.88   0
  -2 -21   0    4.67    7.50   0
  -2 -21   0    7.04    6.89   0
  -3 -21   0   12.32    5.45   0
  -3 -21   0   12.19    6.86   0
   3 -21   0   19.87    7.04   0
   3 -21   0   15.24    9.63   0
  -4 -21   0   -5.41    7.44   0
   4 -21   0   10.83    7.93   0
   4 -21   0    4.57    6.97   0
  -4 -21   0   12.81    6.56   0
  -5 -21   0   10.23    4.82   0
  -5 -21   0    9.71    6.89   0
   5 -21   0   15.35    9.81   0
   5 -21   0    7.04    8.65   0
  -6 -21   0    9.10    4.65   0
   6 -21   0   10.62   11.27   0
   6 -21   0    8.92   10.08   0
  -6 -21   0   11.75    7.19   0
  -6 -21   0    5.02   10.45   0
   0 -22   0   60.00    7.32   0
   0 -22   0   74.55    8.57   0
   1 -22   0   10.38    6.87   0
  -1 -22   0   11.35    6.71   0
  -1 -22   0    7.55    7.66   0
   1 -22   0   26.33    7.96   0
   2 -22   0   17.84    8.30   0
  -2 -22   0   19.42    7.75   0
  -2 -22   0   26.53    7.08   0
   2 -22   0   15.86    7.89   0
  -3 -22   0    5.51    7.37   0
   3 -22   0    7.90    7.74   0
  -3 -22   0    1.29    6.69   0
   3 -22   0    8.84    8.31   0
  -4 -22   0   11.09    6.89   0
  -4 -22   0   14.51    7.38   0
   4 -22   0   15.58    8.69   0
   4 -22   0   19.71   10.01   0
   0 -23   0    2.76    6.68   0
   0 -23   0    2.01    7.88   0
  -1 -23   0   13.04    7.52   0
   1 -23   0    5.29    6.89   0
  -1 -23   0    7.83    6.50   0
   1 -23   0   12.22    7.80   0
   1   0   1  265.00   26.18   0
  -1   0  -1  269.33   27.81   0
  -1   0   1  283.26   27.06   0
   2   0   1  608.02   24.56   0
  -2   0  -1  627.55   24.90   0
  -3   0  -1  474.85   19.99   0
   3   0   1  431.50   14.75   0
  -4   0  -1  468.88   16.37   0
  -4   0   1  439.63   16.69   0
   4   0   1  432.24   15.91   0
  -5   0   1   45.95   12.42   0
  -5   0  -1   43.38   12.95   0
  -6   0   1  846.63   13.75   0
  -6   0  -1  898.40   13.69   0
  -7   0  -1 1670.21   15.72   0
  -7   0   1 1626.31   15.96   0
  -8   0  -1  529.42   11.93   0
  -8   0   1  498.33   11.25   0
  -9   0  -1   29.34    9.24   0
  -9   0   1   28.29    8.79   0
 -10   0   1  309.95    9.74   0
 -10   0  -1  308.35   10.07   0
 -11   0  -1  113.58    8.35   0
 -11   0   1  101.15    9.31   0
 -12   0  -1  245.72    8.95   0
 -12   0   1  235.91    9.15   0
 -13   0  -1    4.72    7.58   0
 -13   0   1   -6.13    7.34   0
 -14   0  -1   33.45    7.74   0
 -14   0   1   31.09    7.87   0
 -15   0   1    6.16    7.06   0
 -15   0   1   16.11    8.61   0
 -15   0  -1   10.34    7.32   0
 -16   0  -1   -2.56    7.23   0
 -16   0   1    8.39    7.02   0
 -16   0   1   13.99    7.20   0
   0   1   1 1707.48   42.17   0
   0   1   1 1522.22   41.42   0
   0  -1  -1 1567.75   42.73   0
   0   1  -1 1853.13   40.71   0
   0  -1  -1 1823.69   43.53   0
   0  -1   1 1805.79   39.07   0
   1   1   1 3067.79   38.29   0
  -1  -1   1 3616.07   41.28   0
  -1  -1  -1 3408.86   40.67   0
   1  -1   1 3441.64   45.83   0
  -1   1  -1 3507.44   46.06   0
  -2   1   1 1257.85   33.02   0
  -2  -1  -1 1280.24   21.54   0
  -2   1  -1 1415.35   27.88   0
   2  -1   1 1300.08   27.76   0
   2   1   1 1339.20   26.13   0
  -3   1   1  664.05   25.88   0
  -3   1  -1  608.58   21.07   0
  -3  -1  -1  664.12   15.96   0
   3  -1   1  674.04   21.44   0
  -4  -1  -1  733.38   16.51   0
   4  -1   1  709.43   17.65   0
  -4   1  -1  862.67   18.68   0
  -4   1   1  711.72   18.72   0
  -5   1   1 1289.01   20.38   0
  -5  -1   1 1222.26   16.33   0
  -5   1  -1 1306.12   17.28   0
  -5  -1  -1 1310.26   14.14   0
   5  -1   1 1207.93   16.84   0
  -6  -1  -1  670.55   12.86   0
  -6  -1   1  614.30   12.76   0
  -6   1  -1  660.40   13.40   0
  -6   1   1  671.39   13.74   0
  -7   1   1  360.61   11.49   0
  -7  -1  -1  364.54   11.85   0
  -7   1  -1  323.53   11.88   0
  -7  -1   1  316.15   11.52   0
  -8   1  -1  189.87   10.52   0
  -8  -1  -1  211.24   10.97   0
  -8   1   1  216.76   10.21   0
  -8  -1   1  193.14   10.97   0
  -9  -1   1   42.21    8.89   0
  -9   1  -1   41.71    9.21   0
  -9  -1  -1   47.52    9.41   0
  -9   1   1   44.11    9.01   0
 -10  -1  -1  122.08    9.42   0
 -10   1  -1  136.60    9.36   0
 -10  -1   1  130.98    9.53   0
 -10   1   1  118.58    9.23   0
 -11  -1  -1   36.89    8.02   0
 -11   1   1   35.61    8.64   0
 -11   1  -1   43.91    8.62   0
 -11  -1   1   22.16    8.34   0
 -12   1  -1   18.93    7.79   0
 -12  -1  -1   23.47    8.12   0
 -12   1   1   26.84    7.71   0
 -12  -1   1   25.13    7.92   0
 -13   1   1   14.32    7.40   0
 -13  -1  -1   12.51    7.55   0
 -13  -1   1    7.74    7.67   0
 -13   1  -1    7.18    7.49   0
 -14   1   1    9.65    7.41   0
 -14  -1   1   13.04    7.20   0
 -14  -1  -1   12.59    7.75   0
 -14   1  -1    1.28    7.42   0
 -15  -1   1   42.04    7.39   0
 -15   1  -1   43.43    7.86   0
 -15   1   1   47.28    9.09   0
 -15   1   1   45.91    7.57   0
 -15  -1   1   37.53    7.60   0
 -15  -1  -1   49.49    7.40   0
 -16  -1  -1    4.39    6.94   0
 -16  -1   1   10.17    7.25   0
 -16  -1   1   20.83    7.47   0
 -16   1   1   -2.92    8.51   0
 -16   1  -1    2.62    6.85   0
 -16   1   1    1.17    7.16   0
   0  -2  -1 1621.06   39.06   0
   0   2  -1 1869.48   34.38   0
   0  -2   1 1855.02   29.08   0
  -1  -2  -1 1710.46   25.57   0
  -1   2  -1 2094.28   41.94   0
   1  -2   1 1849.25   36.89   0
  -1  -2   1 2166.39   32.18   0
  -2  -2  -1 2941.16   29.34   0
  -2   2  -1 3484.11   40.45   0
   2  -2  -1 3293.35   56.27   0
   2  -2   1 3382.94   40.04   0
  -2   2   1 3466.81   58.16   0
  -3   2   1 2034.02   34.58   0
   3  -2   1 2012.74   27.98   0
  -3   2  -1 2221.53   29.06   0
  -3  -2  -1 1879.89   19.48   0
  -4   2   1  929.03   22.20   0
  -4  -2  -1  863.96   17.04   0
   4  -2   1  901.45   18.88   0
  -4   2  -1  890.52   21.60   0
  -5   2  -1  902.27   16.41   0
   5  -2   1  802.99   17.95   0
  -5   2   1  848.88   18.83   0
  -5  -2  -1  828.48   15.13   0
  -6  -2  -1  281.13    8.56   0
  -6   2   1  277.86   14.35   0
   6  -2   1  269.72   11.55   0
  -6   2  -1  269.53   14.20   0
  -6  -2   1  265.16   10.90   0
  -7  -2  -1  909.23   13.04   0
  -7  -2   1  795.73   10.36   0
  -7   2   1  904.39   14.17   0
  -7   2  -1  863.88   13.82   0
  -8   2  -1   66.02   11.39   0
  -8  -2  -1   54.15   10.21   0
  -8  -2   1   49.03   10.07   0
  -8   2   1   58.61    9.04   0
  -9  -2   1  251.90   10.23   0
  -9  -2  -1  295.71   10.44   0
  -9   2  -1  288.72    9.96   0
  -9   2   1  288.19   10.08   0
 -10  -2  -1  104.87    9.23   0
 -10   2   1   95.65    9.47   0
 -10  -2   1  107.79    9.05   0
 -10   2  -1  108.75    9.57   0
 -11   2  -1   10.20    8.55   0
 -11   2   1   13.24    8.06   0
 -11  -2  -1   10.90    8.22   0
 -11  -2   1   15.69    8.46   0
 -12   2  -1    7.50    8.04   0
 -12  -2   1   29.65    8.07   0
 -12   2   1   11.57    7.68   0
 -12  -2  -1   17.26    7.93   0
 -13  -2  -1   78.63    7.77   0
 -13   2   1   78.61    9.80   0
 -13   2  -1   85.48    8.27   0
 -13  -2   1   75.74    8.10   0
 -14   2  -1   27.09    7.44   0
 -14  -2   1   19.86    7.40   0
 -14  -2  -1   20.24    7.56   0
 -14   2   1   19.45    7.51   0
 -15  -2  -1   31.55    6.96   0
 -15  -2   1   14.69    7.39   0
 -15   2   1   23.94    8.96   0
 -15  -2   1   20.54    7.14   0
 -15   2   1   29.60    7.55   0
 -15   2  -1   27.76    6.98   0
 -16  -2  -1   18.00    6.93   0
 -16   2  -1    2.45    7.09   0
 -16   2   1    9.91    7.04   0
 -16  -2   1    9.75    6.94   0
 -16   2   1    6.29    6.86   0
 -16  -2   1   12.80    7.14   0
   0  -3  -1 1686.90   33.29   0
   0   3  -1 1936.09   29.47   0
   0  -3   1 1851.13   28.90   0
   1  -3   1  590.76   25.10   0
  -1  -3   1  589.20   23.23   0
  -1   3  -1  568.34   25.53   0
   1  -3  -1  587.17   30.17   0
  -2   3  -1 1595.34   31.47   0
   2  -3   1 1625.33   30.16   0
  -3   3   1  493.77   27.79   0
   3  -3   1  492.36   20.43   0
  -3  -3  -1  443.70   12.90   0
   3  -3  -1  400.20   26.23   0
  -3   3  -1  413.30   20.66   0
  -4  -3  -1   20.04   12.35   0
  -4   3   1   21.94   17.16   0
  -4   3  -1   16.37   16.87   0
   4  -3   1   18.44   13.57   0
  -5   3   1  449.42   14.99   0
  -5   3  -1  429.22   14.38   0
   5  -3   1  425.24   14.07   0
  -5  -3  -1  396.86   12.39   0
  -6  -3  -1 2424.85   15.49   0
  -6   3   1 2569.61   21.99   0
  -6  -3   1 2386.48   15.22   0
  -6   3  -1 2553.87   21.73   0
   6  -3   1 2459.36   19.74   0
  -7   3  -1  545.99   12.32   0
  -7   3   1  558.88   12.99   0
  -7  -3   1  510.27   11.52   0
   7  -3   1  510.17   11.76   0
  -7  -3  -1  518.34   11.40   0
  -8   3  -1  547.43   11.69   0
  -8  -3   1  493.45   11.35   0
  -8   3   1  487.17   13.72   0
  -8  -3  -1  500.91   11.17   0
  -9   3  -1  243.11   10.01   0
  -9  -3   1  230.66    7.22   0
  -9  -3  -1  196.07    9.69   0
  -9   3   1  219.64    9.98   0
 -10   3   1   41.47    9.13   0
 -10   3  -1   55.25    9.20   0
 -10  -3   1   53.72    6.46   0
 -10  -3  -1   27.30    8.91   0
 -11   3  -1  207.22    9.16   0
 -11  -3   1  187.43    6.74   0
 -11   3   1  191.48    9.30   0
 -11  -3  -1  179.51    8.60   0
 -12   3  -1  112.12   10.24   0
 -12  -3   1  106.94    8.68   0
 -12  -3  -1  108.88    8.07   0
 -12   3   1  108.76    8.55   0
 -13  -3  -1   15.82    5.42   0
 -13   3  -1    6.75    7.57   0
 -13  -3   1   20.36    7.49   0
 -13   3   1   14.02    7.65   0
 -14  -3  -1   23.87    6.84   0
 -14  -3   1   30.82    7.64   0
 -14  -3   1   39.28    7.49   0
 -14   3  -1   18.36    7.16   0
 -14   3   1   26.18    9.00   0
 -15  -3   1   -4.35    7.10   0
 -15   3   1    1.05    8.17   0
 -15   3   1    0.16    7.06   0
 -15  -3  -1    6.31    4.86   0
 -15  -3   1    9.69    7.31   0
 -15   3  -1   -3.09    7.12   0
   0   4  -1  145.31   14.56   0
   0  -4  -1  130.73   27.92   0
   0  -4   1  151.15   19.84   0
   1  -4  -1 1786.32   33.53   0
   1  -4   1 1670.11   28.15   0
  -1  -4   1 1781.81   25.14   0
  -1   4  -1 1707.12   27.73   0
  -2   4   1 2458.58   42.89   0
   2  -4   1 2340.54   32.34   0
   2  -4  -1 2341.83   48.20   0
  -2   4  -1 2349.31   35.66   0
   3  -4  -1   61.28   21.37   0
  -3   4  -1   56.03   17.38   0
  -3   4   1   80.63   26.87   0
   3  -4   1   81.93   19.16   0
   4  -4   1  167.99   16.43   0
  -4   4  -1  149.36   17.07   0
   4  -4  -1  143.69   18.69   0
  -4   4   1  169.84   17.87   0
  -4  -4  -1  152.05    8.94   0
  -5   4   1  465.42   19.33   0
  -5  -4  -1  426.27    9.24   0
  -5   4  -1  436.16   14.36   0
   5  -4   1  459.57   14.16   0
  -6   4   1  944.14   18.05   0
  -6  -4  -1  905.84   11.83   0
   6  -4   1  937.90   16.65   0
  -6   4  -1  989.84   15.62   0
   7  -4   1  183.03   10.30   0
  -7  -4  -1  202.56    7.49   0
  -7   4  -1  179.86   12.83   0
  -7  -4   1  167.27    9.99   0
  -7   4   1  208.02   12.67   0
  -8   4  -1  384.42   11.58   0
  -8  -4   1  374.04    8.02   0
  -8  -4  -1  375.53   10.42   0
  -8   4   1  368.22   13.39   0
  -9   4   1  116.04   11.34   0
  -9   4  -1  120.20   10.08   0
  -9  -4   1  111.16    6.49   0
  -9  -4  -1  119.15    6.26   0
 -10  -4  -1  130.69    9.15   0
 -10   4   1  118.04    9.33   0
 -10  -4   1  123.93    9.13   0
 -10   4  -1  136.03   10.01   0
 -11   4  -1  116.41    8.52   0
 -11  -4  -1  115.29    6.21   0
 -11  -4   1  123.68    6.33   0
 -11   4   1  122.74    8.62   0
 -12   4  -1   32.88    8.30   0
 -12  -4   1   10.83    5.23   0
 -12   4   1   18.30    7.53   0
 -12  -4  -1   25.55    7.70   0
 -13  -4  -1    9.34    5.34   0
 -13   4   1   21.04    9.08   0
 -13  -4   1    6.79    7.72   0
 -13   4  -1    6.96    7.60   0
 -14  -4   1   39.71    7.81   0
 -14   4   1   30.89    7.75   0
 -14   4  -1   28.60    7.31   0
 -14   4   1   49.31    8.89   0
 -14  -4  -1   44.42    7.46   0
 -14  -4   1   31.91    6.11   0
 -15   4  -1   18.86    7.00   0
 -15   4   1   21.29    8.58   0
 -15  -4  -1   11.00    6.93   0
 -15  -4   1   22.91    6.99   0
 -15   4   1   25.31    6.90   0
 -15  -4   1   28.24    7.31   0
   0   5  -1  624.67   19.51   0
   0  -5   1  595.35   19.59   0
   0  -5  -1  558.19   27.74   0
  -1  -5   1  278.80   13.41   0
  -1   5  -1  280.81   19.70   0
  -1   5   1  244.62   24.60   0
   1  -5  -1  292.12   23.41   0
   1  -5   1  221.08   20.06   0
   2  -5   1   97.68   18.74   0
  -2   5  -1   69.94   20.74   0
   2  -5  -1   72.22   20.14   0
  -2  -5   1   92.05   15.00   0
  -3   5   1 1147.33   28.58   0
   3  -5  -1 1246.93   29.42   0
  -3   5  -1 1267.07   24.87   0
   3  -5   1 1111.00   20.79   0
  -4   5   1   48.77   21.59   0
   4  -5   1   50.77   15.43   0
   4  -5  -1   57.10   17.78   0
  -4   5  -1   58.12   14.26   0
  -5   5  -1   43.12   11.80   0
   5  -5   1   45.86   11.29   0
  -5  -5  -1   38.69    7.09   0
   5  -5  -1   36.23   12.96   0
  -5   5   1   47.73   14.40   0
  -6  -5  -1  763.39   11.75   0
  -6   5   1  810.91   18.76   0
  -6   5  -1  787.62   14.52   0
   6  -5   1  804.16   14.42   0
  -7   5   1  526.89   15.14   0
   7  -5   1  492.80   13.89   0
  -7  -5  -1  482.11   10.27   0
  -7  -5   1  538.67   10.61   0
  -7   5  -1  560.83   13.02   0
  -8  -5  -1  128.00    9.37   0
  -8  -5   1  115.26    9.32   0
  -8   5  -1  110.13   10.29   0
  -8   5   1  126.65   12.36   0
   8  -5   1  123.50    9.78   0
  -9  -5  -1  130.08    8.89   0
  -9  -5   1  103.47    8.96   0
  -9   5   1  114.56   11.25   0
  -9   5  -1  101.03    9.51   0
 -10  -5   1  288.12    9.28   0
 -10  -5  -1  298.97    9.64   0
 -10   5  -1  291.70   11.91   0
 -10   5   1  301.04   10.08   0
 -11  -5   1  260.17    8.67   0
 -11   5   1  188.25   10.87   0
 -11  -5  -1  205.69    8.41   0
 -11   5  -1  245.40   10.89   0
 -12  -5   1   10.11    7.49   0
 -12   5  -1    9.77    7.69   0
 -12   5   1   11.47    9.50   0
 -12  -5  -1    7.81    7.26   0
 -13  -5   1   30.72    7.64   0
 -13  -5  -1   18.73    7.33   0
 -13   5  -1   21.91    7.55   0
 -13   5   1   25.93    7.54   0
 -13  -5   1   20.77    5.46   0
 -14  -5   1   39.64    7.55   0
 -14   5   1    9.75    8.78   0
 -14   5  -1   25.92    7.30   0
 -14   5   1   17.74    8.73   0
 -14  -5   1   24.37    5.14   0
 -14  -5  -1   37.14    7.22   0
 -15  -5  -1   35.60    7.37   0
 -15  -5   1   52.33    7.44   0
 -15   5  -1   48.15    7.69   0
 -15   5   1   44.78    9.33   0
 -15   5   1   35.26    9.24   0
 -15  -5   1   43.69    7.27   0
   0  -6  -1   65.27   16.87   0
   0  -6   1   68.32   11.25   0
   0   6  -1   63.50   15.48   0
   0  -6  -1   72.86   14.94   0
  -1   6  -1   77.50   19.49   0
  -1  -6   1   83.92   14.60   0
  -1   6   1   51.13   19.76   0
   1  -6   1   48.53   15.17   0
   1  -6  -1   81.51   17.56   0
  -1   6  -1   82.73   15.36   0
  -2   6  -1 3727.19   30.14   0
   2  -6   1 3626.99   29.18   0
   2  -6  -1 3600.51   33.38   0
  -2  -6   1 3836.74   22.34   0
  -3   6   1  463.25   21.61   0
   3  -6  -1  430.29   22.97   0
   3  -6   1  423.43   19.85   0
  -3   6  -1  445.22   19.29   0
   4  -6  -1    1.64   17.84   0
  -4   6   1    4.05   18.43   0
  -4   6  -1    2.08   12.81   0
   4  -6   1    1.20   14.19   0
  -5  -6  -1  134.06   10.30   0
  -5   6  -1  134.73   14.82   0
   5  -6   1  154.47   13.79   0
  -5   6   1  154.50   16.64   0
   5  -6  -1  137.64   16.15   0
  -6   6   1   81.65   13.39   0
  -6   6  -1   65.03   10.69   0
  -6  -6  -1   90.27    9.48   0
   6  -6   1   83.14   12.23   0
  -7  -6  -1  443.36    7.67   0
  -7   6  -1  511.64   15.29   0
  -7   6   1  476.78   15.60   0
   7  -6   1  492.48   12.29   0
  -8   6   1   34.67   11.93   0
  -8  -6   1   44.72    8.04   0
  -8  -6  -1   41.57    8.63   0
  -8   6  -1   47.62    9.89   0
   8  -6   1   28.27    9.10   0
  -9   6  -1  102.31    9.68   0
  -9  -6   1  102.23    8.51   0
  -9  -6  -1   79.78    6.35   0
  -9   6   1   84.01   11.25   0
 -10   6   1    5.92   10.14   0
 -10   6  -1    2.86   10.01   0
 -10  -6  -1    3.16    8.13   0
 -10  -6   1    8.61    8.08   0
 -11  -6  -1   15.21    5.34   0
 -11  -6   1   24.54    7.58   0
 -11   6  -1    7.02    9.73   0
 -11   6   1   12.76    7.76   0
 -12  -6   1   -0.55    5.37   0
 -12   6  -1   14.40    9.61   0
 -12  -6  -1   25.32    8.20   0
 -12   6   1   17.19    9.06   0
 -13  -6   1   26.56    7.05   0
 -13   6   1   13.46    7.63   0
 -13  -6  -1    8.09    4.97   0
 -13  -6   1   19.26    7.66   0
 -13   6  -1   25.43    9.07   0
 -14   6   1   10.14    8.50   0
 -14  -6   1   11.37    7.03   0
 -14  -6  -1   21.58    7.12   0
 -14   6  -1    5.56    8.70   0
 -14  -6   1   -5.69    7.08   0
 -14   6   1   12.30    6.87   0
 -15   6  -1   -2.90    7.23   0
 -15  -6   1    8.03    6.93   0
 -15  -6  -1    9.08    4.75   0
 -15   6   1    7.99    8.86   0
 -15   6   1   -3.95    8.82   0
 -15  -6   1   -3.18    5.05   0
   0  -7  -1  134.48   17.64   0
   0  -7   1  158.53   13.93   0
   0  -7  -1  160.79   13.48   0
  -1   7  -1 1518.13   19.13   0
  -1   7  -1 1500.05   27.41   0
  -1  -7   1 1538.01   17.24   0
   1  -7   1 1413.85   18.70   0
   1  -7  -1 1517.28   19.02   0
  -1   7   1 1484.34   22.54   0
   2  -7   1 2083.31   22.07   0
   2  -7  -1 2131.58   24.78   0
  -2   7  -1 2270.03   23.96   0
  -2  -7   1 2302.30   17.91   0
   3  -7   1   44.82   13.74   0
  -3   7  -1   39.70   15.27   0
   3  -7  -1   40.71   19.32   0
  -3  -7   1   38.14   11.26   0
   4  -7   1  599.49   17.35   0
  -4   7   1  620.48   21.45   0
  -4   7  -1  536.85   17.33   0
   4  -7  -1  548.03   21.38   0
  -5   7  -1   32.08   12.94   0
   5  -7   1   35.28   11.50   0
  -5   7   1   28.04   16.20   0
   5  -7  -1   37.92   16.01   0
   6  -7  -1   89.19   15.46   0
  -6   7   1   79.17   15.95   0
  -6   7  -1   92.37   13.77   0
  -6  -7  -1   79.17    9.31   0
   6  -7   1   86.68   14.15   0
   7  -7   1   69.05   12.11   0
  -7   7   1   60.63   15.15   0
  -7   7  -1   62.01   13.44   0
  -7  -7  -1   64.04    8.52   0
  -8   7  -1  928.59   15.34   0
  -8  -7   1  928.95   10.81   0
   8  -7   1  997.61   15.79   0
  -8  -7  -1  972.52   10.60   0
  -8   7   1 1024.19   20.59   0
  -9   7   1   11.68   12.93   0
  -9  -7   1   12.05    8.26   0
  -9   7  -1   10.58   11.15   0
  -9  -7  -1    9.69    8.15   0
 -10   7  -1   35.36   11.08   0
 -10   7   1   29.59   12.67   0
 -10  -7  -1   46.87    7.43   0
 -10  -7   1   39.51    7.88   0
 -11  -7  -1    1.53    7.51   0
 -11   7   1    2.18    9.65   0
 -11   7  -1    9.84    9.72   0
 -11  -7   1    7.47    7.44   0
 -12   7   1    3.97    8.98   0
 -12  -7  -1    9.66    7.68   0
 -12  -7   1   10.70    5.56   0
 -12  -7   1   14.55    7.80   0
 -12   7  -1    4.47    9.01   0
 -13  -7   1   24.19    7.43   0
 -13   7   1   20.13    9.46   0
 -13  -7   1   36.06    7.56   0
 -13   7   1   17.84    9.14   0
 -13   7  -1   30.21    9.51   0
 -13  -7  -1   29.63    7.27   0
 -14  -7  -1    1.40    6.96   0
 -14   7   1    1.05    8.52   0
 -14  -7   1   -2.68    6.83   0
 -14   7   1    2.60    8.48   0
 -14   7  -1   -6.90    9.07   0
 -14  -7   1   16.36    6.99   0
 -15   7   1   -1.27    8.64   0
 -15  -7   1   13.90    7.04   0
 -15  -7  -1    8.63    7.04   0
 -15   7  -1   -2.51    8.77   0
 -15   7   1   -1.79    8.48   0
 -15  -7   1    0.65    6.86   0
 -15  -7  -1    3.52    7.09   0
   0  -8  -1   91.33   11.82   0
   0  -8   1   89.25   11.96   0
   0  -8  -1   92.23   15.95   0
   1  -8  -1  927.44   15.42   0
  -1   8  -1  950.62   15.67   0
  -1  -8  -1  883.39   13.92   0
  -1  -8   1  933.21   14.25   0
  -1   8   1  807.53   20.11   0
  -1  -8  -1  743.60   17.21   0
  -1  -8   1  689.82   20.52   0
   1  -8   1  824.20   15.22   0
  -1   8  -1  860.17   22.06   0
  -2   8  -1   79.98   11.73   0
  -2  -8   1   85.40   11.08   0
   2  -8   1   62.26   14.96   0
   2  -8  -1   74.91   14.37   0
  -2   8   1   74.30   12.57   0
   3  -8   1  705.61   16.49   0
  -3  -8   1  777.09   12.97   0
   3  -8  -1  725.64   18.65   0
  -3   8  -1  781.44   17.15   0
   4  -8   1  845.71   18.00   0
  -4   8   1  878.33   20.71   0
  -4  -8   1  915.61   12.65   0
  -4   8  -1  890.24   17.73   0
   4  -8  -1  880.93   21.10   0
  -5   8   1 1193.30   25.28   0
   5  -8  -1 1148.79   24.69   0
   5  -8   1 1164.24   18.36   0
  -5   8  -1 1127.40   18.81   0
  -6  -8  -1  772.59   10.68   0
  -6   8   1  869.13   24.72   0
  -6   8  -1  814.87   17.69   0
   6  -8   1  846.98   16.89   0
   6  -8  -1  805.75   22.88   0
  -7   8   1  721.48   22.19   0
   7  -8   1  728.98   16.08   0
  -7  -8  -1  665.13    8.65   0
  -7   8  -1  705.78   17.11   0
  -8   8   1  224.75   17.36   0
  -8  -8   1  241.51    6.63   0
  -8  -8  -1  222.78    9.10   0
   8  -8   1  225.08   11.87   0
  -8   8  -1  250.05   15.49   0
  -9  -8   1   21.20    8.22   0
  -9   8  -1   16.88   11.58   0
  -9  -8  -1    2.04    5.68   0
  -9   8   1    5.61   14.19   0
 -10  -8  -1   99.51    7.47   0
 -10   8  -1  100.36   11.73   0
 -10   8   1  121.65   13.53   0
 -10  -8   1  110.33    7.55   0
 -11  -8   1    3.00    7.60   0
 -11  -8  -1   18.42    7.01   0
 -11  -8   1   24.20    7.60   0
 -11   8   1   10.48   10.18   0
 -11   8  -1   10.59    9.77   0
 -12  -8  -1   36.29    7.53   0
 -12   8  -1   22.02    9.92   0
 -12   8   1   22.24   10.93   0
 -12  -8   1   21.08    7.71   0
 -12  -8   1   27.74    5.12   0
 -12   8   1   27.74   11.40   0
 -13  -8   1   62.50    7.10   0
 -13   8   1   47.06    9.72   0
 -13  -8   1   72.26    7.36   0
 -13  -8  -1   56.67    7.55   0
 -13   8  -1   66.24    9.91   0
 -13   8   1   54.82    9.96   0
 -14  -8  -1   64.38    7.41   0
 -14   8   1   43.81   11.29   0
 -14   8   1   45.44    9.86   0
 -14   8  -1   57.10    9.93   0
 -14  -8   1   46.05    5.73   0
 -14  -8   1   60.40    7.13   0
 -15  -8  -1    7.41    7.24   0
 -15   8  -1    5.23    8.95   0
 -15   8  -1    6.59    8.71   0
 -15  -8   1    9.95    6.92   0
 -15  -8   1    8.18    6.90   0
 -15   8   1    1.48   10.68   0
 -15  -8  -1   11.98    6.85   0
 -15   8   1    4.22   10.13   0
   0  -9   1   34.55    7.87   0
   0  -9  -1   39.45   10.50   0
  -1  -9  -1  348.71   12.09   0
  -1  -9   1  314.45   11.95   0
  -1  -9  -1  297.47   13.91   0
   1  -9  -1  285.19   11.70   0
   1  -9   1  330.83   12.15   0
  -1  -9   1  255.31   15.91   0
  -2  -9  -1  296.17   11.89   0
   2  -9   1  261.59   12.49   0
  -2   9  -1  330.61   14.47   0
  -2   9  -1  322.90   15.08   0
  -2   9   1  281.43   15.47   0
   2  -9  -1  311.75   12.40   0
  -2  -9   1  327.74    9.06   0
  -3  -9   1 1921.49   14.66   0
  -3   9  -1 1890.53   19.81   0
   3  -9  -1 1767.94   21.68   0
   3  -9   1 1860.09   21.19   0
   4  -9  -1   11.95   13.43   0
  -4  -9   1    4.72    9.60   0
  -4   9  -1    8.13    9.88   0
   4  -9   1    2.47   13.33   0
  -5  -9   1  283.42    9.86   0
   5  -9   1  325.73   14.26   0
  -5   9  -1  281.47   14.02   0
   5  -9  -1  284.42   16.68   0
   6  -9   1   29.00   12.05   0
  -6   9   1   29.19   17.17   0
   6  -9  -1   35.71   16.80   0
  -6   9  -1   29.94   12.77   0
  -6  -9   1   38.67    9.25   0
  -6  -9  -1   20.67    6.04   0
   7  -9   1  520.11   14.53   0
  -7   9  -1  551.08   15.79   0
  -7  -9  -1  454.91    9.68   0
  -7  -9   1  542.35   10.59   0
  -7   9   1  520.01   23.46   0
  -8   9   1   44.23   17.81   0
   8  -9   1   40.72   11.96   0
  -8  -9   1   41.05    6.42   0
  -8   9  -1   37.29   11.83   0
  -8  -9  -1   39.80    8.26   0
  -8  -9   1   45.47    8.27   0
  -9  -9   1   33.84    7.49   0
  -9   9  -1   50.48   13.51   0
  -9  -9  -1   52.25    7.56   0
  -9  -9   1   53.36    8.27   0
  -9   9   1   43.26   16.77   0
 -10  -9   1   32.39    5.81   0
 -10  -9   1   33.63    5.38   0
 -10   9   1   44.09   13.74   0
 -10  -9  -1   49.51    7.67   0
 -10   9  -1   32.98   12.46   0
 -11  -9  -1  141.66    6.32   0
 -11   9   1  138.12   15.32   0
 -11  -9   1  144.80    8.38   0
 -11  -9   1  148.53    8.05   0
 -11   9   1  123.88   14.10   0
 -11   9  -1  129.89   11.20   0
 -12  -9   1  116.32    7.94   0
 -12  -9  -1   91.14    7.60   0
 -12   9  -1   95.45   10.83   0
 -12   9   1   88.48   14.16   0
 -12   9   1   83.18   13.40   0
 -12  -9   1  103.36    7.49   0
 -13  -9   1   -4.70    7.43   0
 -13   9   1    4.24   11.79   0
 -13   9   1    5.31   12.45   0
 -13   9  -1   -3.04   10.82   0
 -13  -9  -1    0.62    7.17   0
 -13  -9   1    1.11    4.94   0
 -14   9   1   11.53   12.70   0
 -14  -9  -1    7.54    5.08   0
 -14  -9   1   12.86    6.85   0
 -14  -9  -1   -0.96    6.94   0
 -14   9   1    6.34   13.63   0
 -14  -9   1    4.48    5.15   0
 -14   9  -1    9.98   10.94   0
   0 -10  -1  225.86   11.07   0
   0 -10   1  222.44   11.46   0
  -1 -10   1  445.06   17.82   0
   1 -10  -1  485.60   11.88   0
  -1 -10   1  494.91   12.60   0
  -1 -10  -1  485.83   15.67   0
   1 -10   1  515.74   14.39   0
  -1 -10  -1  555.47   12.23   0
  -2 -10   1  491.12   12.19   0
  -2  10   1  409.60   13.30   0
  -2 -10  -1  439.55   12.06   0
   2 -10  -1  453.15   12.39   0
   2 -10   1  394.56   12.60   0
  -2  10  -1  462.66   15.90   0
  -3 -10  -1  163.88    7.79   0
  -3  10  -1  193.14   10.82   0
  -3  10   1  151.83   11.10   0
   3 -10   1  150.49   11.79   0
   3 -10  -1  182.04   13.98   0
  -3 -10   1  179.78   11.00   0
  -4  10  -1   83.48   12.14   0
   4 -10   1   88.50   14.24   0
   4 -10  -1   82.13   14.37   0
  -4 -10   1   70.40    6.97   0
   5 -10  -1  853.35   20.26   0
   5 -10   1  839.55   17.15   0
  -5 -10   1  859.88   11.43   0
  -5  10  -1  852.91   16.91   0
  -6  10  -1  446.93   14.65   0
   6 -10  -1  455.97   21.79   0
  -6 -10  -1  413.56    9.79   0
  -6 -10   1  464.67   10.65   0
   6 -10   1  453.13   14.44   0
  -7 -10  -1  129.78    6.52   0
   7 -10   1  151.46   13.39   0
  -7  10  -1  162.94   12.48   0
  -7 -10   1  166.45    9.64   0
  -8 -10   1   58.72    8.92   0
  -8 -10   1   53.90    7.87   0
  -8  10  -1   52.31   13.53   0
  -8 -10  -1   46.11    8.06   0
   8 -10   1   55.97   12.54   0
  -9 -10  -1  218.96    7.83   0
  -9 -10   1  206.98    5.94   0
  -9 -10   1  235.10    8.26   0
  -9  10  -1  246.07   14.83   0
 -10  10  -1  109.07   12.71   0
 -10 -10  -1   92.70    5.42   0
 -10 -10   1  127.09    8.28   0
 -10 -10   1   89.15    7.64   0
 -11 -10  -1   14.00    6.97   0
 -11 -10   1   24.22    7.45   0
 -11 -10   1   22.37    5.61   0
 -11  10  -1   16.48   11.83   0
 -12  10  -1   59.68   12.13   0
 -12 -10  -1   74.36    7.55   0
 -12 -10   1   52.76    5.09   0
 -12 -10   1   68.26    7.60   0
 -13 -10   1   71.22    6.99   0
 -13 -10   1   63.78    7.43   0
 -13 -10  -1   54.85    7.23   0
 -13  10  -1   61.36   12.29   0
 -13 -10  -1   59.30    7.61   0
 -14 -10   1    6.63    5.02   0
 -14 -10   1   -4.93    6.89   0
 -14 -10  -1   10.84    4.80   0
 -14 -10  -1    8.56    6.61   0
 -14  10  -1    6.30   12.01   0
 -14  10  -1    7.68   11.15   0
   0 -11  -1  767.26   13.05   0
   0 -11   1  738.23   13.06   0
  -1 -11   1   55.85   14.90   0
  -1 -11  -1   59.55   10.42   0
   1 -11  -1   65.79    9.91   0
  -1 -11  -1   44.82   13.17   0
   1 -11   1   50.78   10.11   0
  -1 -11   1   63.30   10.86   0
   2 -11   1   93.03   12.60   0
  -2 -11   1  122.02   10.65   0
   2 -11  -1   98.82   12.54   0
  -2  11  -1   94.94   13.56   0
  -2  11   1  104.28   13.24   0
  -2 -11  -1   99.09    8.12   0
  -3 -11   1  694.30   11.92   0
   3 -11   1  607.55   13.93   0
   3 -11  -1  616.54   13.89   0
  -3  11   1  653.56   15.68   0
  -3 -11  -1  668.80   11.48   0
  -3  11  -1  657.29   16.24   0
   4 -11  -1 1080.60   20.07   0
  -4  11  -1 1064.30   17.23   0
  -4 -11  -1 1080.21   12.51   0
  -4 -11   1 1105.86   12.07   0
   4 -11   1 1011.58   18.28   0
  -5  11  -1  293.36   13.23   0
   5 -11   1  313.63   13.90   0
   5 -11  -1  286.08   16.40   0
  -5 -11   1  301.61   10.25   0
  -6 -11   1   13.22    6.73   0
  -6 -11  -1   -1.64    8.70   0
   6 -11  -1   16.23   15.53   0
  -6  11  -1   15.59   12.73   0
   6 -11   1    6.87   12.86   0
  -7 -11  -1   21.17    5.82   0
   7 -11   1   28.83   12.63   0
  -7  11  -1   19.24   13.04   0
  -7 -11   1   24.20    8.91   0
  -8 -11  -1   92.19    7.78   0
  -8  11  -1  106.69   13.68   0
   8 -11   1  109.51   14.18   0
  -8 -11   1  121.05    8.55   0
  -8 -11   1  106.63    8.07   0
  -9 -11   1   41.47    5.57   0
  -9  11  -1   41.83   11.67   0
  -9 -11  -1   39.35    7.31   0
  -9 -11   1   35.71    8.01   0
 -10 -11   1   16.86    6.84   0
 -10 -11   1    7.51    7.63   0
 -10  11  -1   13.09   12.97   0
 -10 -11  -1   18.54    7.06   0
 -11 -11  -1    2.59    4.80   0
 -11 -11   1   -5.63    4.55   0
 -11 -11   1   -2.06    4.80   0
 -11  11  -1    2.33   12.17   0
 -11 -11  -1    4.12    5.04   0
 -12 -11  -1   47.72    6.93   0
 -12 -11   1   67.08    7.22   0
 -12 -11   1   54.78    5.96   0
 -12  11  -1   50.50   15.24   0
 -12 -11  -1   51.24    5.52   0
 -13 -11   1    9.06    4.81   0
 -13 -11   1   16.46    5.10   0
 -13 -11  -1   14.26    6.90   0
 -13  11  -1    7.69   16.53   0
 -13  11  -1    4.41   15.35   0
 -13 -11  -1    6.73    5.24   0
 -14 -11  -1   13.71    4.78   0
 -14 -11   1    0.80    5.17   0
 -14 -11   1    7.68    6.52   0
 -14 -11  -1    3.96    6.85   0
   0 -12   1  114.72   10.81   0
   0 -12  -1  149.41   11.01   0
  -1 -12   1   58.06   10.78   0
   1 -12   1   76.24   10.58   0
  -1 -12  -1   69.40   12.77   0
  -1 -12  -1   79.16    7.33   0
   1 -12  -1   67.25    9.86   0
  -2 -12  -1  303.63   14.64   0
   2 -12  -1  313.46   11.52   0
  -2 -12   1  328.92    8.23   0
   2 -12   1  316.59   13.35   0
  -2  12   1  313.55   12.45   0
  -2 -12  -1  361.74   11.26   0
  -2 -12   1  270.90   16.50   0
  -2  12  -1  308.18   14.70   0
  -3 -12  -1  346.82   10.23   0
  -3  12  -1  361.13   14.69   0
  -3 -12   1  356.09    8.12   0
   3 -12  -1  335.45   14.70   0
  -3  12   1  340.84   12.45   0
   3 -12   1  314.46   12.12   0
  -4 -12  -1  133.83    9.35   0
   4 -12  -1  100.39   14.29   0
  -4 -12   1  110.00    9.13   0
  -4  12   1  117.23   10.33   0
   4 -12   1  105.24   14.11   0
   5 -12  -1  133.55   14.59   0
  -5 -12   1  147.24    7.20   0
   5 -12   1  133.41   13.15   0
  -5  12  -1  133.72   11.70   0
  -5 -12  -1  141.17    9.22   0
  -6  12  -1  314.16   13.07   0
  -6 -12  -1  329.01    8.92   0
   6 -12   1  342.79   13.40   0
  -6 -12   1  326.87    9.89   0
  -6 -12  -1  339.80    9.64   0
   6 -12  -1  335.80   18.98   0
  -7  12  -1  143.22   13.78   0
  -7 -12  -1  157.24    6.14   0
  -7 -12  -1  174.57    6.79   0
  -7 -12   1  162.08    6.57   0
   7 -12   1  174.22   13.81   0
  -8 -12   1   95.93    8.58   0
  -8  12  -1   84.15   12.23   0
  -8 -12  -1   79.86    5.74   0
   8 -12   1   99.58   13.36   0
  -8 -12   1   61.15    7.60   0
  -8 -12  -1   95.83    6.10   0
  -9  12  -1   98.02   13.85   0
  -9 -12  -1  121.83    8.08   0
  -9 -12   1  109.89    8.13   0
  -9 -12  -1  137.00    8.27   0
  -9 -12   1  112.00    5.67   0
 -10 -12   1    8.66    5.02   0
 -10 -12  -1   17.28    6.88   0
 -10  12  -1    5.86   15.83   0
 -10 -12  -1    8.86    7.33   0
 -10 -12   1   -5.06    6.90   0
 -11 -12  -1    7.78    7.36   0
 -11 -12   1    2.29    7.11   0
 -11 -12   1    8.06    7.47   0
 -11 -12  -1    3.67    6.82   0
 -12 -12  -1   25.36    5.08   0
 -12 -12   1   14.96    6.84   0
 -12 -12  -1   11.83    6.99   0
 -12 -12   1   29.49    5.03   0
 -13 -12  -1   10.66    7.11   0
 -13 -12   1   28.54    6.73   0
 -13 -12   1   -3.64    4.89   0
 -13 -12  -1    4.43    6.83   0
   0 -13   1   10.04   10.57   0
   0 -13  -1    8.74    9.60   0
  -1 -13   1   52.83   10.18   0
  -1 -13  -1   44.05    9.96   0
   1 -13   1   56.14   10.28   0
   1 -13  -1   41.36    9.46   0
  -2 -13   1  114.51   13.40   0
  -2 -13  -1  106.94    9.96   0
   2 -13  -1  126.14   10.20   0
   2 -13   1  105.88   10.32   0
  -2 -13  -1   98.68   12.96   0
  -2 -13   1  135.58    9.92   0
  -3  13  -1  123.46   12.95   0
  -3  13   1  114.54   12.74   0
   3 -13   1  117.18   13.22   0
  -3 -13   1  144.82    9.87   0
  -3 -13  -1  137.68    9.76   0
   3 -13  -1  122.73   10.86   0
   4 -13  -1   62.19   13.24   0
   4 -13   1   59.72   13.53   0
  -4 -13  -1   70.64    9.18   0
  -4  13   1   60.35   10.13   0
  -4 -13   1   81.40    9.69   0
  -4  13  -1   76.10   11.67   0
  -5 -13  -1  253.63    9.95   0
   5 -13  -1  274.99   15.44   0
   5 -13   1  242.20   11.29   0
  -5 -13   1  283.20   10.18   0
  -6 -13  -1  359.28    9.53   0
   6 -13   1  351.45   13.42   0
  -6 -13  -1  292.40    6.60   0
   6 -13  -1  337.92   17.39   0
  -6 -13   1  340.72    9.11   0
  -7 -13  -1  221.94    5.94   0
  -7 -13  -1  236.00    6.34   0
  -7 -13   1  220.49    8.32   0
   7 -13   1  254.20   14.33   0
   8 -13   1   38.90   12.61   0
  -8 -13  -1   33.26    8.13   0
  -8 -13   1   31.69    7.43   0
  -8 -13   1   42.95    7.83   0
  -8 -13  -1   35.38    7.26   0
  -9 -13   1   48.55    5.32   0
  -9 -13   1   66.18    7.72   0
  -9 -13  -1   65.60    7.25   0
  -9 -13  -1   56.30    5.56   0
 -10 -13  -1    7.86    6.89   0
 -10 -13   1    2.16    7.06   0
 -10 -13  -1   -1.84    7.11   0
 -10 -13   1    5.99    7.48   0
 -11 -13  -1   96.46    7.14   0
 -11 -13   1   86.97    7.32   0
 -11 -13  -1   89.00    5.61   0
 -11 -13   1   81.11    6.99   0
 -12 -13  -1   11.24    6.65   0
 -12 -13  -1   -1.89    6.89   0
 -12 -13   1   -0.52    6.42   0
 -12 -13   1   11.79    6.76   0
 -13 -13   1   17.07    6.82   0
 -13 -13  -1    0.78    6.70   0
 -13 -13   1    7.02    6.60   0
 -13 -13  -1   -5.58    4.31   0
   0 -14  -1   41.77    9.27   0
   0 -14   1   39.01   10.10   0
  -1 -14  -1   19.59    9.57   0
   1 -14  -1    8.32   11.54   0
  -1 -14   1   17.01    9.75   0
   1 -14   1   10.27   10.03   0
   2 -14  -1  368.78   11.37   0
  -2 -14   1  384.41   10.71   0
  -2 -14  -1  408.85   10.91   0
   2 -14   1  383.43   11.29   0
  -2 -14   1  352.82   15.60   0
  -2 -14  -1  359.47   13.39   0
  -3 -14  -1  367.64    8.19   0
  -3  14   1  342.47   13.18   0
  -3 -14   1  310.89   15.04   0
  -3 -14  -1  310.02   11.46   0
   3 -14  -1  343.86   13.71   0
   3 -14   1  348.01   13.83   0
  -3  14  -1  318.96   13.33   0
  -3 -14   1  381.06   10.10   0
  -4 -14   1  314.26    7.80   0
  -4 -14  -1  306.78    7.72   0
  -4  14   1  295.07   12.69   0
  -4  14  -1  293.50   12.78   0
   4 -14   1  292.31   13.60   0
   4 -14  -1  293.08   14.76   0
  -5  14   1  253.01    9.77   0
  -5 -14   1  291.42    9.55   0
   5 -14  -1  267.03   13.84   0
  -5 -14  -1  274.36    9.46   0
   5 -14   1  256.01   13.51   0
  -6 -14   1  195.87    8.53   0
  -6 -14  -1  166.16    7.81   0
   6 -14   1  180.45   12.21   0
  -6 -14  -1  192.00    8.73   0
   6 -14  -1  197.54   15.35   0
  -7 -14   1   21.27    7.83   0
  -7 -14  -1   27.14    7.61   0
   7 -14   1   47.91   12.96   0
  -7 -14  -1   31.45    5.53   0
  -8 -14  -1    9.33    7.39   0
  -8 -14   1    4.56    5.13   0
   8 -14   1    9.80   13.64   0
  -8 -14  -1    4.74    7.12   0
  -8 -14   1    6.38    4.83   0
  -9 -14   1   56.23    7.51   0
  -9 -14   1   61.56    7.16   0
  -9 -14  -1   63.29    7.34   0
  -9 -14  -1   37.40    6.88   0
 -10 -14   1  113.15    7.36   0
 -10 -14  -1  128.21    6.00   0
 -10 -14  -1  138.04    7.28   0
 -10 -14   1  124.56    7.97   0
 -11 -14  -1   37.56    7.26   0
 -11 -14   1   25.20    4.97   0
 -11 -14  -1   45.83    6.98   0
 -11 -14   1   29.48    5.12   0
 -12 -14  -1   12.91    6.65   0
 -12 -14   1   16.87    7.10   0
 -12 -14  -1   16.17    4.85   0
 -12 -14   1   -4.27    6.71   0
   0 -15  -1   18.07    9.95   0
   0 -15   1   11.52    9.56   0
  -1 -15  -1  186.55    9.97   0
  -1 -15   1  170.50    9.73   0
   1 -15  -1  174.62   10.40   0
   1 -15   1  180.46   10.48   0
   2 -15   1   24.29    9.56   0
  -2 -15  -1   20.91   11.57   0
  -2 -15   1   26.46    9.53   0
  -2 -15  -1   26.27    9.05   0
   2 -15  -1   39.61   11.67   0
  -3 -15   1  105.20    9.48   0
  -3 -15   1  102.37   13.94   0
  -3 -15  -1   94.12   12.29   0
  -3 -15  -1  107.26    7.04   0
   3 -15   1   91.54   11.94   0
   3 -15  -1   98.98    9.40   0
   4 -15   1  373.53   11.72   0
  -4 -15  -1  416.19    7.75   0
  -4 -15   1  388.41    9.66   0
   4 -15  -1  366.21   12.31   0
  -4  15   1  383.89   13.11   0
  -4  15  -1  381.18   13.34   0
  -5  15   1   66.98    8.71   0
  -5 -15   1   58.41    6.03   0
  -5  15  -1   70.13   10.98   0
  -5 -15  -1   66.12    8.11   0
  -5 -15  -1   59.69    7.59   0
   5 -15  -1   72.82   11.88   0
   5 -15   1   63.71   11.19   0
  -6  15   1    4.41    7.93   0
  -6 -15  -1    8.83    7.66   0
   6 -15   1    4.60   10.31   0
  -6 -15  -1   -1.32    5.20   0
  -6 -15   1    8.64    5.50   0
   6 -15  -1    5.11   12.69   0
  -7 -15  -1   13.22    7.82   0
   7 -15   1    6.45   11.47   0
  -7 -15  -1   14.72    7.30   0
  -7 -15   1    7.41    5.52   0
   8 -15   1   53.79   15.15   0
  -8 -15  -1   67.69    7.26   0
  -8 -15   1   63.56    7.14   0
  -8 -15   1   70.00    6.64   0
  -8 -15  -1   50.58    6.86   0
  -9 -15  -1   63.53    6.87   0
  -9 -15  -1   76.83    7.62   0
  -9 -15   1   60.87    7.27   0
  -9 -15   1   59.67    7.39   0
 -10 -15  -1   11.12    7.05   0
 -10 -15   1    4.90    7.05   0
 -10 -15   1   -1.22    4.60   0
 -10 -15  -1    6.40    6.55   0
 -11 -15  -1   23.16    5.15   0
 -11 -15  -1   41.53    6.60   0
 -11 -15   1   31.65    7.18   0
 -11 -15   1   23.54    4.87   0
 -12 -15   1   21.67    4.65   0
 -12 -15  -1    1.95    6.89   0
 -12 -15   1   -0.60    6.42   0
 -12 -15  -1   13.63    6.60   0
   0 -16   1   88.69    9.21   0
   0 -16  -1   93.84    9.22   0
   1 -16   1   13.96    9.08   0
  -1 -16   1    4.48    8.41   0
  -1 -16  -1   11.39    8.55   0
   1 -16  -1   10.71    8.82   0
  -2 -16  -1    9.96    8.63   0
   2 -16   1   13.55    9.66   0
  -2 -16   1   21.77    8.65   0
   2 -16  -1   14.49    9.11   0
  -3 -16  -1    5.67   11.23   0
  -3 -16   1   14.62   12.44   0
  -3 -16   1   13.72    5.88   0
  -3 -16  -1    3.80    5.86   0
   3 -16  -1   13.08    9.02   0
   3 -16   1    8.29    8.73   0
  -4  16  -1   30.77   11.71   0
  -4 -16   1   26.12   10.50   0
  -4  16   1   18.42    8.21   0
   4 -16   1   18.05    9.16   0
  -4 -16   1   14.28    8.18   0
  -4 -16  -1   26.75    5.67   0
  -4 -16  -1   15.50   10.74   0
   4 -16  -1   29.21    9.29   0
   5 -16  -1   56.49   11.16   0
  -5 -16  -1   87.09    8.28   0
  -5  16   1   70.63   10.89   0
  -5 -16  -1   59.10    5.67   0
   5 -16   1   60.67    9.34   0
  -5  16  -1   69.01   10.63   0
  -5 -16   1   72.34    8.55   0
  -6 -16  -1   19.85    8.16   0
   6 -16   1   19.61   10.04   0
  -6 -16  -1   20.64    7.54   0
  -6  16   1   32.44   10.36   0
  -6 -16   1   20.17    8.21   0
   6 -16  -1   21.13   10.65   0
   6 -16  -1   18.81   11.50   0
  -6  16  -1   16.15    9.57   0
  -7 -16  -1    6.99    6.81   0
  -7 -16   1    1.85    4.55   0
  -7 -16  -1    4.87    7.48   0
   7 -16   1   13.35   11.29   0
  -7  16   1    4.87    7.79   0
  -7 -16   1   23.65    7.84   0
   8 -16   1   16.76   16.34   0
  -8 -16  -1   29.72    7.25   0
  -8 -16   1   25.93    5.61   0
  -8 -16   1   22.81    5.11   0
  -8 -16  -1    8.38    4.90   0
  -9 -16  -1    8.41    4.88   0
  -9 -16   1    5.52    4.75   0
  -9 -16  -1   16.58    4.75   0
  -9 -16   1   13.27    6.95   0
 -10 -16   1   16.85    6.73   0
 -10 -16  -1   -6.80    4.51   0
 -10 -16   1    2.29    6.53   0
 -10 -16  -1    3.62    6.93   0
 -11 -16  -1   16.33    6.90   0
 -11 -16   1   24.18    6.46   0
 -11 -16  -1    5.82    4.71   0
 -11 -16   1   16.65    4.93   0
   0 -17  -1   30.14    8.51   0
   0 -17   1   31.79    8.72   0
   1 -17   1  146.54    9.35   0
   1 -17  -1  164.90   10.93   0
  -1 -17  -1  150.62    9.08   0
  -1 -17   1  137.42    6.56   0
  -2 -17   1   46.15    8.40   0
  -2 -17  -1   46.94    8.27   0
   2 -17  -1   45.76    9.12   0
   2 -17   1   46.81    9.04   0
  -3 -17  -1   18.73    6.11   0
   3 -17  -1   15.59    8.52   0
  -3 -17  -1   14.45    9.77   0
   3 -17   1   13.17    8.84   0
  -3 -17   1   11.95    8.10   0
  -4 -17  -1    5.49    6.87   0
  -4 -17   1    3.68    7.74   0
  -4 -17  -1    7.78    8.45   0
  -4 -17   1    5.39    9.84   0
   4 -17   1   -3.20    8.70   0
  -4 -17  -1    3.69    5.33   0
   4 -17  -1    5.05   10.16   0
  -5  17   1   10.91    9.68   0
  -5  17  -1    9.35    9.78   0
  -5 -17  -1   18.66    8.02   0
   5 -17   1   19.98   10.15   0
  -5 -17   1   19.66    7.72   0
   5 -17  -1   17.44   11.77   0
  -5 -17  -1    0.74    7.37   0
  -6  17  -1    9.99    9.65   0
  -6 -17  -1   13.06    7.37   0
  -6 -17   1   -1.39    7.40   0
   6 -17  -1    5.41   10.62   0
  -6  17   1    4.06    9.53   0
  -6 -17  -1   22.14    7.09   0
   6 -17  -1    8.56   12.99   0
   6 -17   1    2.43   10.15   0
  -7  17  -1   47.90   10.04   0
  -7 -17   1   51.63    7.12   0
  -7 -17  -1   53.94    5.32   0
  -7  17   1   53.02    8.29   0
   7 -17   1   70.80   11.80   0
  -7 -17   1   71.38    7.85   0
  -7 -17  -1   55.68    7.72   0
  -8 -17  -1   17.42    6.97   0
  -8 -17   1   13.90    6.49   0
  -8 -17  -1   15.68    5.08   0
  -8  17   1    6.73    7.97   0
  -8 -17   1   26.76    6.79   0
  -9 -17   1   28.01    6.71   0
  -9 -17  -1   29.83    6.57   0
  -9 -17   1   29.70    6.96   0
  -9 -17  -1   35.89    7.01   0
 -10 -17   1   28.44    6.49   0
 -10 -17  -1   32.06    6.70   0
 -10 -17   1   33.17    7.05   0
 -10 -17  -1   30.08    7.29   0
   0 -18   1    8.78    8.09   0
   0 -18  -1    3.54    8.08   0
   1 -18   1   19.93    8.38   0
   1 -18  -1   15.59    7.73   0
  -1 -18   1   12.93    8.19   0
  -1 -18  -1    8.46    8.02   0
   2 -18  -1   99.81    8.66   0
   2 -18   1   91.74    8.68   0
  -2 -18  -1   85.22    8.50   0
  -2 -18   1  113.68    8.50   0
  -3 -18  -1    1.17    5.00   0
   3 -18   1    6.02   10.27   0
   3 -18  -1    5.66    8.06   0
  -3 -18  -1    9.51    7.54   0
  -3 -18   1    8.51    7.39   0
  -4 -18  -1   11.31    7.07   0
  -4 -18   1   17.94    7.53   0
   4 -18   1   19.03   10.82   0
  -4 -18  -1   17.69    5.62   0
   4 -18  -1   10.12    8.70   0
  -4 -18  -1   16.92   10.09   0
  -4 -18   1    7.98   10.51   0
  -5 -18   1   17.68   10.44   0
  -5 -18   1   25.01    7.52   0
  -5 -18  -1   20.44   10.19   0
  -5 -18  -1   26.47    7.37   0
  -5  18   1   29.02   10.00   0
   5 -18  -1   17.39   12.34   0
   5 -18   1   19.40   10.38   0
  -5  18  -1   15.44    9.99   0
  -5 -18  -1   24.29    7.62   0
   5 -18  -1   16.59    9.29   0
   6 -18   1   29.03   10.08   0
   6 -18  -1   34.34   10.70   0
   6 -18  -1   35.44   12.94   0
  -6 -18   1   28.60    5.52   0
  -6  18   1   31.64   10.06   0
  -6 -18  -1   32.54    5.22   0
  -6 -18  -1   33.66    5.47   0
  -6  18  -1   32.17    9.81   0
  -7  18  -1   26.24    8.09   0
   7 -18   1   32.30   12.59   0
  -7  18   1   26.47    7.58   0
  -7 -18  -1   31.66    6.99   0
  -7 -18  -1   54.35    7.55   0
  -7 -18   1   27.19    7.08   0
  -7 -18   1   19.38    5.37   0
  -8  18   1    7.47    7.48   0
  -8 -18  -1    6.85    6.54   0
  -8 -18  -1    6.48    6.87   0
  -8  18  -1   15.22    9.03   0
  -8 -18   1   15.52    6.91   0
  -8 -18   1    1.64    6.70   0
  -9 -18   1   11.83    4.99   0
  -9 -18  -1   14.43    4.88   0
  -9 -18   1   29.29    6.58   0
  -9  18   1   21.23    9.26   0
  -9  18  -1   -3.09    7.16   0
  -9 -18  -1   14.88    6.93   0
 -10  18   1    7.89    7.58   0
 -10 -18  -1   35.49    7.04   0
 -10 -18  -1   24.67    6.36   0
 -10 -18   1   20.95    6.46   0
 -10 -18   1   16.45    7.03   0
   0 -19  -1  267.07    9.30   0
   0 -19   1  280.15    9.69   0
  -1 -19  -1   15.33    8.11   0
  -1 -19   1   31.75    8.23   0
   1 -19  -1   17.55    8.19   0
   1 -19   1   25.21    8.56   0
   2 -19  -1   -0.29    8.14   0
   2 -19   1    7.61    8.79   0
  -2 -19  -1   -2.07    7.97   0
  -2 -19   1   -0.80    5.60   0
  -2 -19  -1   -3.44    7.19   0
  -3 -19   1   39.87    7.99   0
   3 -19  -1   36.81    7.76   0
   3 -19   1   30.73   10.26   0
  -3 -19  -1   40.97    6.90   0
  -3 -19  -1   30.52    8.05   0
   3 -19  -1   32.42    8.56   0
  -4 -19  -1   37.54   10.06   0
   4 -19  -1   26.07    9.55   0
   4 -19   1   41.16    8.53   0
  -4 -19  -1   46.64    7.34   0
  -4 -19  -1   37.74    5.56   0
   4 -19  -1   34.47    9.07   0
  -4 -19   1   32.99    5.86   0
   5 -19  -1   13.68    8.84   0
  -5 -19  -1   18.63    9.53   0
   5 -19  -1   15.94   10.25   0
   5 -19   1   14.70    9.90   0
  -5 -19   1    9.24    5.34   0
  -5 -19  -1    7.92    7.56   0
  -5 -19  -1   21.62    6.59   0
  -5 -19   1   17.27   11.22   0
  -6 -19   1   28.12    7.53   0
   6 -19  -1   34.36   13.42   0
  -6 -19  -1   39.14    5.45   0
   6 -19   1   38.71   10.00   0
  -6 -19   1   24.15    9.74   0
  -6  19   1   34.96    9.43   0
  -6 -19   1   46.48    7.41   0
  -6 -19  -1   34.63    9.50   0
   6 -19  -1   36.48   11.06   0
  -6 -19  -1   30.21    4.65   0
  -6  19  -1   24.25    9.94   0
  -7  19  -1   16.81    9.49   0
   7 -19   1   27.13   12.34   0
  -7 -19  -1   12.51    6.66   0
   7 -19   1   21.44   10.52   0
  -7 -19   1   15.77    7.13   0
  -7 -19   1   19.22    6.78   0
  -7  19   1   18.79    7.86   0
  -7 -19  -1   22.05    5.01   0
  -8 -19  -1   36.59    4.84   0
  -8 -19  -1   40.90    7.25   0
  -8  19   1   35.69    7.65   0
  -8 -19   1   46.57    5.13   0
  -8  19  -1   39.45    7.86   0
  -8 -19   1   37.76    6.76   0
  -9 -19   1    2.47    4.70   0
  -9 -19  -1    7.03    6.82   0
  -9  19   1    3.03    7.48   0
  -9 -19   1   11.01    6.84   0
  -9  19  -1    4.64    8.91   0
  -9 -19  -1    4.35    7.04   0
   0 -20   1   49.06    8.16   0
   0 -20  -1   55.66    8.23   0
   0 -20  -1   58.39    6.97   0
  -1 -20  -1   80.73    7.49   0
  -1 -20   1   50.68    8.13   0
  -1 -20  -1   55.32    8.15   0
   1 -20  -1   60.06    7.45   0
   1 -20   1   62.20    8.22   0
   1 -20  -1   67.66    8.30   0
   2 -20  -1   10.04    7.23   0
  -2 -20  -1   10.32    6.95   0
   2 -20  -1   10.06    7.77   0
   2 -20   1   11.23    9.69   0
  -2 -20  -1    0.92    7.54   0
  -2 -20   1   13.15    7.64   0
  -3 -20   1   33.03    5.67   0
   3 -20  -1   37.45   10.06   0
  -3 -20  -1   33.56    7.97   0
   3 -20  -1   36.56    7.24   0
  -3 -20  -1   37.83    7.43   0
   3 -20   1   39.18    9.85   0
  -4 -20  -1   24.23    6.59   0
   4 -20  -1   19.28    8.33   0
  -4 -20   1    5.02    7.65   0
   4 -20   1    2.03    8.30   0
   4 -20  -1   26.91    8.59   0
  -4 -20  -1   20.66    5.29   0
   5 -20   1   13.99   10.60   0
  -5 -20  -1   23.19    7.33   0
  -5 -20   1   33.87    7.25   0
  -5 -20  -1   17.47   10.93   0
  -5 -20  -1   29.76    6.74   0
   5 -20  -1   14.56   11.79   0
   5 -20  -1   14.99   10.42   0
  -5 -20   1   20.73   12.62   0
  -5 -20   1   28.55    6.90   0
   6 -20  -1    3.27   10.95   0
  -6 -20  -1   11.83    6.66   0
  -6 -20   1   12.10    6.92   0
  -6 -20  -1    8.28    5.18   0
  -6 -20   1   17.06    7.32   0
   6 -20   1    9.25   11.06   0
  -6 -20  -1    4.89    9.52   0
  -6 -20   1   11.08   10.93   0
   6 -20  -1    3.71   11.51   0
  -7 -20  -1   19.09    6.57   0
   7 -20   1    4.98   12.00   0
  -7 -20   1   16.82    7.05   0
  -7 -20  -1    9.51    4.95   0
  -7  20   1   -3.39    9.19   0
  -7 -20   1    8.25    9.34   0
  -7 -20  -1   10.44    9.09   0
  -7 -20   1   17.38    6.63   0
  -7  20  -1   11.76    9.19   0
   7 -20   1    4.82   11.76   0
  -8  20  -1    2.07    9.07   0
  -8  20   1    6.25    7.41   0
  -8 -20  -1    2.98    6.83   0
  -8 -20  -1    8.83    7.18   0
  -8 -20   1    5.16    4.85   0
  -8 -20   1   13.75    7.27   0
   0 -21  -1   16.31    7.85   0
   0 -21   1   13.21    7.80   0
   0 -21  -1   18.29    6.99   0
   1 -21   1   24.40    7.87   0
   1 -21  -1   23.91    7.66   0
  -1 -21  -1   26.78    7.85   0
   1 -21  -1   19.36    6.79   0
  -1 -21   1    9.96    7.93   0
  -1 -21  -1   27.68    6.78   0
   2 -21  -1    4.13    7.52   0
   2 -21   1   12.74    7.91   0
  -2 -21   1   24.25    7.62   0
   2 -21  -1    9.92    7.06   0
  -2 -21  -1   15.13    6.62   0
  -2 -21  -1    6.95    7.48   0
   3 -21  -1   28.58    7.02   0
  -3 -21  -1   34.62    7.51   0
  -3 -21  -1   26.90    6.65   0
  -3 -21   1   11.55    7.30   0
   3 -21   1   19.39    8.10   0
   3 -21  -1   24.15    8.20   0
   4 -21  -1   20.06    9.89   0
  -4 -21   1   19.47    6.97   0
  -4 -21   1   31.71    7.29   0
  -4 -21  -1   15.23    5.40   0
   4 -21   1   18.29    8.19   0
  -4 -21  -1   23.92    6.84   0
   4 -21  -1   22.62    8.52   0
  -5 -21   1   13.14    6.90   0
  -5 -21  -1    7.03    7.50   0
  -5 -21   1   17.08    7.66   0
   5 -21  -1   16.86   11.30   0
  -5 -21  -1   21.49    6.93   0
  -5 -21  -1   10.01   10.64   0
   5 -21  -1   10.52    8.69   0
   5 -21   1    7.90    8.29   0
  -6 -21   1   10.24    7.19   0
  -6 -21  -1    3.39   10.32   0
  -6 -21  -1    1.71    4.80   0
   6 -21  -1    7.42   11.60   0
   6 -21  -1    4.91   12.27   0
   6 -21   1    4.38    8.44   0
  -6 -21   1    3.09   11.82   0
  -6 -21  -1   10.02    7.05   0
  -6 -21   1    9.21    4.98   0
   6 -21   1    5.12    9.55   0
   0 -22  -1    5.93    7.63   0
   0 -22  -1    1.76    6.49   0
   0 -22   1   -5.37    7.35   0
   1 -22  -1    9.62    6.58   0
  -1 -22   1    9.97    7.46   0
  -1 -22  -1   16.93    6.99   0
  -1 -22  -1   18.56    7.72   0
   1 -22   1   22.11    7.91   0
   1 -22  -1    7.70    7.50   0
  -2 -22  -1   44.80    7.64   0
   2 -22  -1   47.17   10.03   0
   2 -22  -1   54.83    7.22   0
  -2 -22   1   50.45    7.79   0
   2 -22   1   62.49    9.85   0
  -2 -22  -1   57.24    6.95   0
  -3 -22   1   15.64    6.84   0
  -3 -22   1   -0.45    7.20   0
   3 -22  -1   11.25    9.59   0
  -3 -22  -1    5.06    6.75   0
   3 -22  -1    8.67    8.17   0
  -3 -22  -1   13.63    7.20   0
   3 -22   1    9.28    7.90   0
   4 -22   1    3.69    9.77   0
   4 -22  -1    4.55    8.35   0
  -4 -22  -1    2.16    7.41   0
  -4 -22   1   -2.19    6.38   0
  -4 -22   1   -7.72    6.90   0
   4 -22  -1   -3.98    9.90   0
   4 -22   1    9.65    8.37   0
  -4 -22  -1    4.20    4.92   0
   0 -23  -1   -1.18    6.56   0
   0 -23   1    8.27    7.62   0
   0 -23   1   -1.37    7.07   0
   0 -23  -1    8.31    7.38   0
  -1 -23   1   19.76    7.99   0
  -1 -23  -1   31.30    7.83   0
   1 -23   1   15.43    6.80   0
   1 -23  -1   22.75    6.85   0
  -1 -23   1   23.38    6.75   0
   1 -23  -1   14.85    9.31   0
   1 -23   1    3.20    7.81   0
  -1 -23  -1   18.67    7.11   0
   0   0   2 4456.95   49.65   0
   0   0   2 5323.00   54.30   0
   0   0  -2 4619.45   55.31   0
   0   0  -2 5333.95   51.56   0
  -1   0  -2 7791.27   53.63   0
   1   0  -2 7888.73   60.17   0
   1   0   2 7296.38   49.19   0
  -1   0   2 7380.27   59.21   0
   2   0   2  349.26   22.20   0
  -2   0   2  373.77   22.03   0
  -2   0  -2  357.65   22.65   0
   3   0   2  901.18   16.73   0
  -3   0  -2  932.01   16.92   0
  -4   0  -2  181.22   14.87   0
   4   0   2  169.02   14.92   0
   5   0   2   85.17   12.19   0
  -5   0  -2  108.50   12.38   0
  -6   0   2  461.56   12.59   0
   6   0   2  466.31   12.23   0
  -6   0  -2  495.15   12.55   0
  -7   0   2 1209.39   14.73   0
  -7   0  -2 1301.52   14.69   0
  -8   0   2  244.25   10.43   0
  -8   0  -2  259.27   10.82   0
  -9   0  -2 1224.65   13.15   0
  -9   0   2 1198.29   12.87   0
 -10   0  -2    9.16    8.83   0
 -10   0   2   11.76    8.71   0
 -11   0  -2    3.00    8.08   0
 -11   0   2   11.86    8.31   0
 -12   0   2    4.46    7.87   0
 -12   0  -2    7.92    5.60   0
 -13   0  -2   25.24    5.75   0
 -13   0   2   24.28    7.67   0
 -13   0   2   15.62    7.60   0
 -14   0   2   51.33    7.70   0
 -14   0  -2   51.22    7.87   0
 -14   0   2   75.11    7.91   0
 -15   0  -2   63.96    7.64   0
 -15   0   2   56.49    8.23   0
 -15   0   2   51.32    7.83   0
 -16   0  -2    1.85    7.52   0
 -16   0   2   -5.85    7.31   0
 -16   0   2   12.23    7.07   0
   0  -1   2  883.44   25.59   0
   0   1  -2  935.72   27.04   0
   0   1   2  768.26   32.57   0
   0  -1  -2  769.77   26.96   0
   0   1  -2  824.98   36.97   0
   0  -1  -2  918.88   32.15   0
   0   1   2  900.09   30.87   0
   1   1  -2 2089.49   33.55   0
  -1   1  -2 1990.12   29.99   0
   1   1   2 1953.20   28.72   0
   1  -1  -2 1929.26   47.17   0
   1  -1   2 2015.30   29.89   0
  -1  -1  -2 2021.50   34.49   0
  -1   1   2 2019.42   49.05   0
  -1  -1   2 2028.07   28.27   0
  -2  -1  -2 3184.48   31.77   0
  -2   1   2 3376.30   44.61   0
  -2   1  -2 3178.50   32.66   0
  -2  -1   2 3230.35   28.52   0
   2   1   2 2991.34   31.34   0
   2  -1   2 3159.33   29.49   0
  -3  -1  -2  244.78   19.23   0
   3   1   2  177.94   18.35   0
   3  -1   2  241.28   18.55   0
  -3   1  -2  198.37   18.62   0
  -4   1  -2  696.92   17.80   0
   4   1   2  648.81   12.94   0
   4  -1   2  713.77   17.25   0
  -4  -1  -2  725.42   17.01   0
  -5   1   2  613.61   15.30   0
   5  -1   2  601.23   14.54   0
  -5   1  -2  626.73   14.64   0
  -5  -1  -2  638.40   14.33   0
   5   1   2  573.28   14.18   0
  -6  -1  -2   95.05   10.71   0
   6  -1   2   87.39   10.66   0
  -6   1   2   94.72   11.06   0
  -6   1  -2   92.39   11.03   0
  -6  -1   2   99.12   10.68   0
  -7  -1   2  271.67   11.19   0
   7  -1   2  258.95   10.35   0
  -7  -1  -2  279.86   11.42   0
  -7   1  -2  273.45   11.53   0
  -7   1   2  278.95   12.87   0
  -8   1  -2  494.16   11.95   0
  -8   1   2  528.73   11.50   0
  -8  -1   2  523.90   11.89   0
  -8  -1  -2  503.43   12.04   0
  -9  -1   2  152.84    9.73   0
  -9   1   2  180.29    9.42   0
  -9   1  -2  167.40    9.90   0
  -9  -1  -2  164.60   10.15   0
 -10   1   2  127.43    9.31   0
 -10  -1  -2  146.21    6.84   0
 -10  -1   2  152.08    9.44   0
 -10   1  -2  158.02    9.36   0
 -11  -1   2  149.84    8.93   0
 -11   1  -2  161.33    9.34   0
 -11  -1  -2  130.23    8.76   0
 -11   1   2  142.88    9.43   0
 -12   1   2  154.31    8.74   0
 -12  -1  -2  172.65    8.51   0
 -12  -1   2  160.15    8.62   0
 -12   1  -2  165.29    9.00   0
 -13  -1   2   64.51    8.54   0
 -13   1   2   69.71    8.28   0
 -13  -1  -2   54.84    6.01   0
 -13   1   2   68.67    8.02   0
 -13  -1   2   50.78    7.97   0
 -13   1  -2   65.86    8.25   0
 -14   1   2   53.60    8.32   0
 -14  -1   2   57.17    7.55   0
 -14  -1  -2   60.02    7.80   0
 -14   1  -2   58.10    7.76   0
 -14  -1   2   67.56    7.90   0
 -14   1   2   65.89    7.82   0
 -15   1   2   23.74    7.78   0
 -15   1  -2   20.84    7.68   0
 -15   1   2   24.91    7.28   0
 -15  -1   2   17.02    7.32   0
 -15  -1   2   22.02    7.25   0
 -15  -1  -2    2.63    7.28   0
 -16  -1   2    9.44    7.31   0
 -16   1  -2   13.66    7.37   0
 -16   1   2   16.13    7.21   0
 -16   1   2    1.04    7.12   0
 -16  -1  -2   13.48    7.10   0
 -16  -1   2   -0.48    7.66   0
   0  -2  -2  604.28   31.18   0
   0  -2   2  696.95   28.16   0
   0  -2  -2  696.88   28.25   0
   0   2   2  646.60   27.38   0
   0   2  -2  682.72   28.44   0
  -1   2  -2 1460.54   32.00   0
   1  -2   2 1442.18   31.84   0
   1   2  -2 1539.54   29.64   0
  -1  -2  -2 1412.80   28.70   0
  -1  -2   2 1504.09   23.64   0
  -1   2   2 1436.75   46.55   0
   1   2   2 1351.38   28.36   0
   2   2   2 2848.64   28.64   0
   2  -2   2 2880.17   31.40   0
  -2  -2  -2 2829.00   24.89   0
  -2  -2   2 3241.92   26.36   0
  -2   2  -2 3071.95   33.26   0
   3   2   2   60.03   16.95   0
  -3  -2  -2   84.42   12.69   0
  -3   2  -2   66.30   19.09   0
  -3   2   2   88.53   22.44   0
   3  -2   2   94.33   18.84   0
  -4  -2  -2  476.18   15.45   0
   4  -2   2  490.36   16.75   0
  -4   2  -2  497.94   16.70   0
  -4   2   2  471.79   19.98   0
   5  -2   2    1.96   12.08   0
  -5   2   2    4.76   12.33   0
  -5   2  -2    5.49   12.25   0
  -5  -2  -2    5.11    8.67   0
  -6   2   2   92.93   10.85   0
  -6   2  -2  125.12   11.26   0
  -6  -2  -2   87.25   10.52   0
   6  -2   2   83.54   10.84   0
   7  -2   2  321.26   11.07   0
  -7  -2   2  278.27   11.05   0
  -7   2   2  343.04   11.39   0
  -7   2  -2  306.44   11.40   0
  -7  -2  -2  359.54   11.30   0
  -8   2   2  270.72   10.42   0
  -8  -2  -2  290.48    8.39   0
  -8   2  -2  294.66   10.76   0
  -8  -2   2  281.19   10.61   0
  -9   2  -2   44.46    8.89   0
  -9  -2   2   54.05    9.35   0
  -9   2   2   44.31    9.24   0
  -9  -2  -2   37.95    6.91   0
 -10  -2  -2  147.16    7.00   0
 -10  -2   2  191.92    9.56   0
 -10   2   2  150.57   11.89   0
 -10   2  -2  187.77    9.92   0
 -11   2   2  121.31    8.73   0
 -11  -2  -2  112.13    6.34   0
 -11  -2   2  135.61    9.43   0
 -11   2  -2  124.80    8.82   0
 -12  -2   2    7.65    7.68   0
 -12   2  -2   11.93    7.57   0
 -12   2   2    8.32    7.72   0
 -12  -2  -2   -0.49    7.88   0
 -13   2   2   60.88    8.16   0
 -13  -2   2   68.92    8.12   0
 -13  -2  -2   61.21    7.70   0
 -13   2  -2   58.75    7.99   0
 -13  -2   2   69.60    8.06   0
 -13   2   2   47.76    7.85   0
 -14  -2   2   56.37    7.97   0
 -14  -2  -2   57.11    7.73   0
 -14   2  -2   47.55    7.94   0
 -14   2   2   31.67    7.70   0
 -14  -2   2   47.30    7.53   0
 -14   2   2   28.74    7.47   0
 -15   2   2   20.57    7.25   0
 -15  -2  -2   36.28    7.27   0
 -15  -2   2   33.24    7.22   0
 -15   2  -2   35.72    9.02   0
 -15  -2   2   32.59    7.92   0
 -15   2   2   24.90    7.22   0
 -16   2   2   35.11    7.55   0
 -16  -2   2   25.06    7.21   0
 -16   2   2   14.82    7.20   0
 -16  -2   2   -2.80    7.20   0
 -16   2  -2   22.69    7.53   0
 -16  -2  -2    4.77    7.33   0
   0  -3  -2  896.51   23.99   0
   0   3  -2 1001.55   20.23   0
   0  -3   2  954.58   24.90   0
   0  -3  -2  898.98   27.28   0
  -1  -3  -2  550.01   22.11   0
   1  -3  -2  673.58   30.15   0
   1   3  -2  623.59   23.27   0
  -1  -3   2  688.92   17.91   0
   1  -3   2  576.59   25.09   0
  -1   3  -2  683.37   25.07   0
  -2   3  -2  815.24   29.31   0
   2  -3   2  791.57   27.91   0
  -2  -3   2  881.70   22.63   0
  -2  -3  -2  722.68   16.47   0
  -3  -3   2  331.19   16.87   0
   3  -3   2  364.36   22.14   0
  -3   3  -2  335.91   19.36   0
  -3   3   2  361.79   31.79   0
  -3  -3  -2  329.22   16.17   0
  -4  -3  -2  522.00   13.94   0
  -4   3  -2  472.48   16.58   0
   4  -3   2  539.86   16.08   0
  -4   3   2  545.75   20.82   0
  -5  -3  -2  183.12   11.83   0
   5  -3   2  179.01   15.17   0
  -5   3  -2  205.69   13.05   0
  -5   3   2  184.19   15.50   0
  -6   3  -2   86.31   13.24   0
   6  -3   2   62.20   10.46   0
  -6   3   2   60.40   13.26   0
  -6  -3  -2   52.87    9.86   0
  -7  -3  -2  101.19    9.66   0
  -7   3  -2  101.70   10.36   0
   7  -3   2  111.79    9.88   0
  -7   3   2  106.32   10.34   0
  -8   3   2  120.20   12.04   0
  -8  -3  -2  125.44    9.60   0
   8  -3   2  111.43    8.75   0
  -8   3  -2  144.56    9.58   0
  -8  -3   2  136.38    9.84   0
  -9  -3   2   58.51    9.34   0
  -9  -3  -2   64.81    9.41   0
  -9   3  -2   61.82    9.73   0
  -9   3   2   64.70    8.99   0
 -10  -3   2  291.99    9.57   0
 -10   3   2  303.69   10.64   0
 -10  -3  -2  313.73    9.57   0
 -10   3  -2  306.84   10.44   0
 -11  -3   2  149.85    8.64   0
 -11  -3  -2  146.18    8.62   0
 -11   3   2  144.81   10.41   0
 -11   3  -2  154.24    8.91   0
 -12   3   2   -2.16    7.87   0
 -12   3  -2   26.44    7.80   0
 -12  -3   2   17.08    8.07   0
 -12  -3  -2    0.99    7.46   0
 -13   3  -2  132.16    8.42   0
 -13   3   2  134.65    8.52   0
 -13  -3  -2  127.51    7.85   0
 -13  -3   2  149.78    8.19   0
 -13  -3   2  147.30    8.61   0
 -13   3   2  132.89    8.44   0
 -14   3   2   32.05    9.07   0
 -14  -3  -2   35.55    7.48   0
 -14  -3   2   16.71    7.43   0
 -14   3  -2   25.46    7.29   0
 -14   3   2   41.50    8.86   0
 -14  -3   2   19.98    5.60   0
 -15  -3   2   55.32    6.04   0
 -15   3   2   57.41    7.71   0
 -15   3   2   57.52    8.13   0
 -15  -3  -2   58.62    7.83   0
 -15   3  -2   51.39    8.73   0
 -15  -3   2   68.83    7.34   0
   0  -4   2  794.43   22.68   0
   0   4  -2  835.75   22.19   0
   0  -4  -2  757.74   24.50   0
   1   4  -2  468.54   21.41   0
   1  -4   2  426.83   22.68   0
  -1   4  -2  364.76   22.08   0
  -1  -4   2  375.41   21.23   0
  -1   4   2  434.88   21.83   0
  -1  -4  -2  400.44   19.24   0
  -2  -4   2 1602.95   21.99   0
  -2  -4  -2 1373.93   16.90   0
   2  -4   2 1462.19   26.61   0
  -2   4  -2 1533.25   26.63   0
  -3   4  -2  496.43   19.02   0
  -3  -4  -2  519.39   14.68   0
   3  -4   2  533.63   18.26   0
  -3  -4   2  521.31   15.21   0
  -4   4   2  394.77   23.65   0
   4  -4   2  389.23   14.94   0
  -4   4  -2  394.38   15.63   0
  -4  -4  -2  382.77   13.07   0
  -5   4  -2  726.53   17.28   0
  -5  -4  -2  622.63   12.62   0
   5  -4   2  635.75   14.50   0
  -5   4   2  654.44   18.81   0
  -6  -4  -2   67.41   10.29   0
  -6   4   2   63.80   12.54   0
  -6   4  -2   69.45   10.78   0
   6  -4   2   65.55   10.73   0
  -7   4  -2   77.42   10.06   0
  -7  -4  -2   71.71    9.62   0
   7  -4   2   55.61    9.60   0
  -7   4   2   64.19   12.28   0
  -8   4   2  460.74   14.20   0
  -8  -4   2  391.37   10.42   0
  -8   4  -2  423.03   11.42   0
  -8  -4  -2  451.21    8.23   0
   8  -4   2  441.05   11.13   0
  -9  -4  -2  168.41    6.94   0
  -9   4  -2  194.02    9.95   0
  -9   4   2  171.43    9.86   0
  -9  -4   2  165.85    8.88   0
 -10  -4  -2  381.66    9.69   0
 -10   4  -2  365.26   12.38   0
 -10  -4   2  373.94    9.55   0
 -10   4   2  371.22   11.03   0
 -11   4   2   77.57    9.72   0
 -11  -4   2   77.19    8.01   0
 -11  -4  -2   85.98    8.12   0
 -11   4  -2   84.66    8.70   0
 -12  -4  -2  140.05    8.28   0
 -12  -4   2  160.51    8.37   0
 -12  -4   2  156.92    8.52   0
 -12   4  -2  128.57    8.84   0
 -12   4   2  128.99   10.56   0
 -13   4  -2  154.92    8.42   0
 -13   4   2  133.11   10.08   0
 -13   4   2  157.29   10.07   0
 -13  -4   2  128.52    8.48   0
 -13  -4   2  143.03    8.26   0
 -13  -4  -2  138.92    8.17   0
 -14  -4   2   18.60    7.48   0
 -14  -4  -2    7.28    6.73   0
 -14  -4   2    0.26    7.58   0
 -14   4   2   11.05    8.88   0
 -14   4  -2    7.53    7.19   0
 -14   4   2    3.98    6.98   0
 -15   4   2   -3.68    7.09   0
 -15  -4   2   21.38    7.01   0
 -15  -4   2   24.73    7.79   0
 -15  -4  -2    5.66    6.88   0
 -15   4  -2    6.43    7.61   0
 -15   4   2    9.95    8.45   0
   0  -5   2 3413.30   26.37   0
   0   5  -2 3638.39   26.61   0
   0  -5  -2 3303.71   32.01   0
   1   5  -2 1486.12   20.87   0
  -1   5   2 1463.16   24.42   0
   1  -5   2 1370.97   23.18   0
  -1  -5   2 1440.91   20.70   0
  -1   5  -2 1441.36   22.47   0
  -2  -5  -2  284.33   10.89   0
  -2  -5   2  342.06   15.06   0
   2  -5  -2  326.60   24.24   0
   2  -5   2  306.04   19.42   0
  -2   5  -2  338.78   18.58   0
  -3  -5  -2  199.68   12.37   0
  -3  -5   2  239.19   12.92   0
  -3   5  -2  233.09   16.52   0
   3  -5   2  197.68   15.05   0
  -4   5  -2  319.76   18.25   0
  -4  -5  -2  347.28   11.83   0
   4  -5   2  375.95   16.75   0
  -4  -5   2  338.08   12.54   0
   5  -5   2  684.01   16.60   0
  -5   5  -2  636.67   17.31   0
  -5  -5  -2  605.08   12.06   0
  -5   5   2  656.52   23.63   0
  -6   5   2    3.15   13.66   0
   6  -5   2    3.76    9.39   0
  -6  -5  -2   -6.40    9.42   0
  -6   5  -2   12.30   12.15   0
  -7   5   2   78.15   11.85   0
   7  -5   2   88.86   10.04   0
  -7   5  -2   66.13    9.71   0
  -7  -5  -2   77.98    8.91   0
  -8   5  -2   75.36    9.60   0
  -8   5   2   58.32   11.83   0
   8  -5   2   58.53    9.09   0
  -8  -5   2   69.96    9.08   0
  -8  -5  -2   59.19    6.01   0
  -9   5  -2  147.24   10.13   0
  -9   5   2  153.47   11.45   0
   9  -5   2  157.18    9.65   0
  -9  -5  -2  148.13    8.84   0
  -9  -5   2  151.64    8.93   0
 -10  -5   2   60.63    6.08   0
 -10  -5  -2   65.19    8.77   0
 -10   5   2   81.22   10.32   0
 -10   5  -2   64.06    9.40   0
 -11  -5   2   70.66    5.97   0
 -11  -5  -2   70.07    7.95   0
 -11   5  -2   73.29    8.29   0
 -11   5   2   57.69   10.17   0
 -12  -5   2   -1.07    7.35   0
 -12  -5   2   -6.58    7.63   0
 -12   5   2    7.70    9.40   0
 -12   5  -2    0.49    9.88   0
 -12  -5  -2   12.22    5.59   0
 -12   5   2    1.16    8.72   0
 -13   5   2   19.70    7.47   0
 -13  -5  -2   30.60    7.34   0
 -13   5   2   21.71    7.66   0
 -13  -5   2   32.90    7.87   0
 -13   5  -2   15.91    7.42   0
 -13  -5   2   23.47    7.14   0
 -14   5  -2    8.09    8.72   0
 -14  -5   2   12.72    5.28   0
 -14  -5   2    3.42    7.18   0
 -14  -5  -2   16.80    7.16   0
 -14   5   2   11.26    7.36   0
 -14   5   2    8.70    7.00   0
 -15   5  -2    0.03    7.02   0
 -15   5   2   11.10    8.32   0
 -15   5   2   -2.29    7.02   0
 -15  -5  -2    0.80    6.95   0
 -15  -5   2   -1.71    6.71   0
 -15  -5   2    3.18    6.97   0
   0  -6  -2   20.47   15.45   0
   0  -6   2   20.69   14.97   0
   0   6  -2   23.46   14.19   0
   1  -6   2  202.22   16.45   0
  -1   6  -2  260.90   15.78   0
   1  -6  -2  259.40   15.01   0
  -1   6   2  220.73   17.85   0
   1   6  -2  217.75   11.03   0
  -1  -6   2  250.52   14.95   0
  -2   6  -2  443.40   16.52   0
   2  -6   2  506.75   17.84   0
   2  -6  -2  444.51   19.36   0
  -2  -6   2  470.25   14.57   0
  -3  -6  -2  637.29   13.65   0
  -3   6  -2  600.57   19.63   0
   3  -6  -2  576.88   26.05   0
  -3  -6   2  613.27   10.60   0
   3  -6   2  642.84   16.98   0
  -4  -6   2   70.53   11.05   0
  -4  -6  -2   68.90   10.59   0
  -4   6  -2   59.69   12.93   0
   4  -6   2   73.74   11.89   0
  -5   6  -2  285.57   13.33   0
  -5   6   2  291.54   27.82   0
  -5  -6  -2  266.97   10.75   0
  -5  -6   2  310.17   11.67   0
   5  -6   2  298.19   12.45   0
   6  -6   2  240.63   10.90   0
  -6   6   2  240.84   20.36   0
  -6  -6  -2  216.13    7.22   0
  -6   6  -2  242.06   11.56   0
  -7   6  -2   15.77    9.82   0
  -7   6   2    1.53   13.86   0
   7  -6   2    5.07   11.53   0
  -7  -6  -2    3.53    8.65   0
  -8   6  -2  106.97   10.14   0
   8  -6   2  117.99   11.74   0
  -8   6   2  123.61   14.07   0
  -8  -6  -2  105.54    8.91   0
   9  -6   2  247.63   11.73   0
  -9   6  -2  233.67   12.41   0
  -9  -6   2  225.60    9.09   0
  -9  -6  -2  263.03    9.07   0
  -9   6   2  255.03   12.43   0
 -10   6  -2  296.18   10.16   0
 -10  -6   2  312.96    7.48   0
 -10  -6  -2  306.67    7.16   0
 -10   6   2  310.75   12.87   0
 -10  -6   2  287.69    8.96   0
 -11  -6   2   27.15    7.53   0
 -11   6   2   34.40    9.64   0
 -11   6  -2   34.62    7.93   0
 -11  -6   2   38.21    8.08   0
 -11  -6  -2   34.92    7.74   0
 -12   6  -2   47.76    7.81   0
 -12  -6   2   53.59    5.74   0
 -12  -6  -2   25.56    7.94   0
 -12   6   2   36.05    9.30   0
 -12   6   2   39.13    9.53   0
 -12  -6   2   58.21    5.98   0
 -13   6   2   15.19    8.89   0
 -13   6  -2    7.67    8.79   0
 -13  -6   2   21.09    7.29   0
 -13   6   2   -0.63    8.83   0
 -13  -6   2   25.66    7.21   0
 -13  -6  -2   14.72    5.25   0
 -14   6   2   60.07    9.52   0
 -14  -6   2   51.20    7.28   0
 -14   6   2   49.58    9.35   0
 -14  -6   2   63.61    7.63   0
 -14  -6  -2   50.71    7.11   0
 -14   6  -2   55.19    9.40   0
 -15  -6   2   10.04    6.80   0
 -15  -6  -2    9.71    6.60   0
 -15   6   2    3.54    8.73   0
 -15   6   2    4.14    8.58   0
 -15   6  -2    9.73    8.79   0
 -15  -6   2   14.67    7.21   0
   0   7  -2   85.16   13.01   0
   0  -7   2   83.92   13.72   0
   0  -7  -2   76.09   13.97   0
   1  -7   2 2275.67   20.93   0
  -1  -7   2 2416.57   18.87   0
   1  -7  -2 2510.77   24.42   0
  -1   7   2 2322.70   24.23   0
  -1   7  -2 2418.73   37.59   0
  -1   7  -2 2475.51   21.26   0
   2  -7  -2  996.18   18.60   0
  -2   7   2  959.50   17.10   0
  -2  -7   2 1046.35   15.04   0
   2  -7   2  919.49   20.11   0
  -2   7  -2 1030.09   17.11   0
  -3  -7   2 4579.77   20.98   0
  -3   7  -2 4358.61   28.12   0
   3  -7   2 4198.32   28.56   0
  -4  -7  -2    7.63    9.94   0
  -4  -7   2   -2.54   10.56   0
   4  -7  -2    1.02   20.38   0
   4  -7   2    3.38   11.75   0
  -4   7  -2    3.49   12.13   0
   5  -7   2   14.88   11.88   0
  -5  -7  -2   16.39    9.58   0
  -5  -7   2   26.85    7.32   0
  -5   7  -2   29.30   13.56   0
  -6   7  -2  170.00   14.23   0
   6  -7   2  141.23   12.84   0
  -6  -7   2  180.77    7.47   0
  -6  -7  -2  119.69    9.49   0
  -7   7  -2  107.68   13.60   0
   7  -7   2  156.52   12.48   0
  -7   7   2  152.68   20.06   0
  -7  -7  -2  147.56    6.68   0
  -7  -7   2  117.66    9.21   0
  -8  -7   2   37.10    9.23   0
   8  -7   2   31.35    9.24   0
  -8   7   2   26.93   14.18   0
  -8   7  -2   26.68   12.20   0
  -8  -7  -2   28.07    8.09   0
   9  -7   2  356.16   12.02   0
  -9   7   2  348.18   15.96   0
  -9  -7  -2  371.83    9.47   0
  -9   7  -2  343.06   12.86   0
  -9  -7   2  318.12    9.29   0
  -9  -7   2  391.40   10.36   0
 -10  -7   2   61.86    5.55   0
 -10   7  -2   65.75    8.98   0
 -10  -7  -2  109.31    8.43   0
 -10   7   2   89.48   13.30   0
 -10  -7   2   68.66    5.91   0
 -11   7  -2  178.65   10.85   0
 -11  -7   2  190.21    8.62   0
 -11  -7   2  164.14    6.04   0
 -11  -7  -2  151.33    6.51   0
 -11   7   2  150.11   11.01   0
 -11   7   2  151.99   12.42   0
 -12   7  -2  209.03   10.63   0
 -12  -7   2  231.09    8.98   0
 -12   7   2  225.32   11.45   0
 -12   7   2  200.68   11.62   0
 -12  -7   2  221.56    8.61   0
 -12  -7  -2  213.81    8.52   0
 -13  -7   2   -5.92    6.67   0
 -13  -7  -2    1.85    7.35   0
 -13  -7   2    4.89    4.93   0
 -13   7   2    0.49    8.64   0
 -13   7  -2    4.41    9.03   0
 -13   7   2    1.27    8.87   0
 -14   7  -2   51.37    8.41   0
 -14  -7   2   88.66    7.69   0
 -14   7   2   72.20   10.17   0
 -14   7   2   73.47   10.24   0
 -14  -7   2  104.92    7.79   0
 -14  -7  -2   82.05    5.75   0
 -15   7   2    8.93    9.11   0
 -15  -7  -2   35.63    6.68   0
 -15   7  -2   27.37    7.52   0
 -15   7   2   11.62    8.85   0
 -15  -7   2   14.75    6.94   0
 -15  -7   2   19.26    5.20   0
   0   8  -2 2796.56   19.79   0
   0  -8  -2 2532.49   24.80   0
   0  -8  -2 2793.28   20.22   0
   0  -8   2 2612.14   19.12   0
   1  -8   2  111.71   12.27   0
  -1  -8  -2   99.70   15.93   0
  -1   8  -2  135.14   12.31   0
  -1   8  -2  121.05   19.28   0
  -1   8   2  102.70   13.60   0
   1  -8  -2  126.47   11.82   0
  -1  -8   2  122.40   11.42   0
  -2   8  -2  179.17   12.29   0
  -2   8   2  180.67   12.88   0
  -2  -8   2  180.62   11.23   0
   2  -8   2  173.09   13.03   0
   2  -8  -2  163.51   12.27   0
  -3  -8   2  753.70   10.45   0
   3  -8  -2  690.92   19.05   0
   3  -8   2  706.35   18.66   0
  -3   8  -2  731.68   16.90   0
  -4  -8   2  178.42   10.67   0
   4  -8   2  206.96   12.08   0
  -4  -8  -2  184.65   10.06   0
  -4   8  -2  177.23   13.76   0
   4  -8  -2  171.22   19.64   0
  -5  -8  -2  173.32    9.98   0
  -5   8  -2  181.20   11.67   0
  -5  -8   2  192.18   10.73   0
   5  -8   2  186.63   13.10   0
   6  -8   2  192.87   12.87   0
  -6  -8   2  201.81    9.68   0
  -6   8  -2  185.68   14.08   0
  -6  -8  -2  175.64    6.47   0
   7  -8   2   23.27   11.70   0
  -7  -8   2    5.86    9.41   0
  -7  -8  -2   16.08    6.08   0
  -7   8  -2   14.93   12.89   0
  -8   8   2  128.89   22.84   0
  -8  -8  -2  137.49    8.98   0
  -8   8   2  135.04   21.02   0
  -8   8  -2  120.48   10.72   0
   8  -8   2  139.41   11.41   0
  -8  -8   2  134.89    9.32   0
   9  -8   2  110.36   10.77   0
  -9   8   2   93.44   16.77   0
  -9   8   2   95.24   18.07   0
  -9  -8  -2   96.81    8.09   0
  -9  -8   2   94.55    8.26   0
  -9  -8   2  133.59    9.07   0
  -9   8  -2  116.65   10.49   0
 -10   8   2   57.81   13.80   0
 -10   8  -2   58.62   11.03   0
 -10   8   2   63.60   14.77   0
 -10  -8   2   47.92    8.26   0
 -10  -8  -2   72.25    7.58   0
 -10  -8   2   46.48    7.44   0
 -11   8  -2   30.92    9.95   0
 -11   8   2   33.01   10.92   0
 -11  -8   2   23.93    7.83   0
 -11  -8   2   33.92    5.46   0
 -11  -8  -2   27.61    5.74   0
 -11   8   2   34.23   12.89   0
 -12  -8   2  180.92    6.27   0
 -12  -8   2  209.35    8.60   0
 -12  -8  -2  195.47    8.34   0
 -12   8   2  200.00   15.05   0
 -12   8   2  193.88   14.80   0
 -12   8  -2  206.43   11.32   0
 -13   8   2   60.39   11.18   0
 -13   8   2   67.70   11.80   0
 -13   8  -2   61.10    8.28   0
 -13  -8  -2   72.06    7.59   0
 -13  -8   2   71.59    5.56   0
 -13  -8   2   63.76    5.79   0
 -14  -8   2   -2.34    6.79   0
 -14   8  -2   12.02    9.10   0
 -14   8   2   10.27   11.97   0
 -14  -8  -2    8.86    5.01   0
 -14   8   2   11.05   11.36   0
 -14  -8   2    3.64    6.88   0
 -15  -8   2   11.73    6.87   0
 -15   8  -2   15.08    9.12   0
 -15   8   2   13.30   12.32   0
 -15  -8   2   -0.01    6.99   0
 -15  -8  -2   27.37    7.01   0
 -15   8   2    3.17   11.48   0
   0  -9  -2  549.80   12.39   0
   0  -9   2  508.38   12.75   0
   0  -9  -2  492.54   15.87   0
  -1  -9  -2  239.01   13.29   0
  -1  -9   2  244.16   19.37   0
  -1  -9   2  265.97   12.22   0
   1  -9  -2  268.03   11.55   0
   1  -9   2  255.79   12.00   0
  -1   9  -2  274.01   11.74   0
  -2  -9   2  127.72   10.71   0
  -2   9   2  129.85   11.95   0
  -2   9  -2  122.28   11.07   0
   2  -9  -2  128.28   11.03   0
   2  -9   2  123.97   11.77   0
  -3   9  -2 1335.74   15.80   0
   3  -9  -2 1267.09   19.98   0
   3  -9   2 1226.86   16.85   0
  -3  -9   2 1365.27   13.51   0
   4  -9   2  641.72   16.15   0
  -4  -9  -2  600.43    8.48   0
  -4  -9   2  629.34    9.43   0
  -4   9  -2  635.75   15.44   0
   4  -9  -2  624.24   20.49   0
  -5  -9   2   78.10    6.99   0
  -5  -9  -2   71.20    6.52   0
   5  -9   2   78.07   12.72   0
  -5   9  -2   62.94   12.87   0
  -6  -9   2  176.87    7.06   0
  -6  -9  -2  149.57    8.88   0
  -6   9  -2  170.47   13.75   0
   6  -9   2  163.65   13.16   0
  -7  -9  -2   29.05    8.48   0
  -7   9  -2   29.20   12.50   0
  -7  -9   2   28.18    9.21   0
   7  -9   2   23.94   11.38   0
   8  -9   2   90.34   11.11   0
  -8   9  -2  111.40   12.48   0
  -8  -9   2  105.84    6.73   0
  -8  -9  -2   80.09    8.68   0
  -9  -9  -2   33.12    7.91   0
  -9  -9   2   37.05    5.20   0
   9  -9   2   32.31   10.31   0
  -9   9  -2   30.84   11.67   0
  -9  -9   2   37.10    5.80   0
 -10  -9  -2   63.08    5.57   0
 -10   9  -2   69.16   12.19   0
 -10  -9   2   68.10    7.96   0
 -10  -9   2   60.65    7.41   0
 -11  -9  -2    6.98    6.85   0
 -11  -9   2   14.53    5.86   0
 -11  -9   2    6.78    7.65   0
 -11   9  -2   14.55   10.04   0
 -12  -9   2   51.29    7.17   0
 -12   9  -2   53.14   10.39   0
 -12  -9   2   56.05    7.56   0
 -12  -9  -2   62.28    7.51   0
 -13  -9   2   88.90    7.25   0
 -13  -9  -2   96.36    7.39   0
 -13   9  -2   75.44   10.46   0
 -13  -9   2   83.28    7.99   0
 -14  -9   2   29.40    5.07   0
 -14   9  -2   44.07   11.08   0
 -14  -9   2   45.31    5.60   0
 -14  -9  -2   39.52    5.18   0
   0 -10  -2   49.20   10.16   0
   0 -10   2   49.32   11.29   0
  -1 -10  -2   55.79   10.71   0
  -1  10  -2   63.16   10.36   0
  -1 -10   2   61.07   11.17   0
   1 -10   2   38.33   11.00   0
  -1 -10  -2   65.85   10.50   0
  -1 -10   2   54.12   17.17   0
   1 -10  -2   61.24   10.61   0
   2 -10   2 1222.93   17.44   0
   2 -10  -2 1275.44   15.73   0
  -2 -10   2 1344.23   14.29   0
  -2  10   2 1255.45   16.83   0
  -2  10  -2 1347.09   17.29   0
  -2  10  -2 1312.65   21.17   0
  -3 -10   2  339.32    8.42   0
  -3  10   2  321.06   11.73   0
   3 -10   2  316.66   14.62   0
  -3  10  -2  341.60   13.61   0
   3 -10  -2  323.81   14.62   0
   4 -10   2  148.49   14.36   0
  -4 -10   2  122.54    9.73   0
   4 -10  -2  132.86   16.71   0
  -4  10  -2  133.53   10.85   0
  -5  10  -2   70.33   12.67   0
   5 -10   2   65.25   10.76   0
   5 -10  -2   72.38   19.40   0
  -5 -10  -2   45.25    8.67   0
  -5 -10   2   79.13    9.61   0
   6 -10   2  188.77   12.62   0
  -6 -10  -2  160.83    6.72   0
  -6 -10   2  144.13    9.70   0
  -6  10  -2  144.26   12.50   0
  -7 -10   2  152.53    9.47   0
  -7  10  -2  135.85   12.44   0
  -7 -10  -2  155.12    6.37   0
   7 -10   2  165.62   12.03   0
  -8  10  -2   70.71   12.22   0
   8 -10   2   65.68   12.70   0
  -8 -10  -2   62.39    5.81   0
  -8 -10   2   71.99    9.31   0
  -9 -10   2   51.74    7.24   0
  -9 -10  -2   33.44    5.37   0
  -9  10  -2   52.03   13.21   0
   9 -10   2   41.19   11.85   0
  -9 -10   2   52.97    7.94   0
 -10 -10   2  164.92    8.00   0
 -10 -10  -2  163.04    7.81   0
 -10  10  -2  174.75   11.56   0
 -10 -10   2  214.26    8.18   0
 -11 -10  -2   15.33    7.16   0
 -11 -10   2   10.44    5.11   0
 -11 -10   2   13.84    7.19   0
 -11  10  -2   13.08   11.30   0
 -12  10  -2  125.30   11.10   0
 -12 -10  -2  129.98    7.78   0
 -12 -10   2  130.04    6.05   0
 -12 -10   2  110.54    5.70   0
 -13  10  -2   29.15   10.85   0
 -13 -10   2   21.45    7.12   0
 -13 -10  -2   30.36    5.24   0
 -13 -10   2   39.61    6.97   0
 -14  10  -2    9.44   10.87   0
 -14 -10   2    7.71    6.87   0
 -14 -10   2   10.00    4.97   0
 -14 -10  -2   17.68    7.01   0
 -14 -10  -2   13.07    6.70   0
   0 -11   2  236.96    9.01   0
   0 -11  -2  275.17   10.84   0
   1 -11  -2   35.79    9.41   0
   1 -11   2   36.78   10.73   0
  -1 -11   2   31.22   10.95   0
  -1 -11  -2   33.11   10.81   0
  -1 -11  -2   44.29   10.21   0
  -2 -11  -2  210.45   12.00   0
  -2  11   2  226.56   13.83   0
   2 -11  -2  219.25   10.90   0
  -2 -11   2  225.69    8.15   0
  -2  11  -2  218.17   14.55   0
   2 -11   2  227.50   11.10   0
  -2  11  -2  232.59   10.65   0
  -2 -11  -2  261.90   11.60   0
  -3 -11   2  897.69   12.08   0
   3 -11   2  888.18   14.88   0
  -3  11  -2  884.15   13.91   0
   3 -11  -2  819.30   15.05   0
  -3  11   2  933.84   16.22   0
  -4  11  -2  164.62   10.74   0
  -4 -11   2  159.19    6.72   0
   4 -11  -2  165.04   17.14   0
   4 -11   2  173.71   12.21   0
  -5  11  -2  132.51   12.59   0
   5 -11   2  136.59   13.44   0
  -5 -11   2  144.14    9.95   0
   5 -11  -2  141.03   18.26   0
  -5 -11  -2  129.19    9.09   0
  -6 -11  -2  302.51    9.36   0
  -6 -11   2  302.65    7.49   0
   6 -11   2  310.69   13.17   0
  -6  11  -2  290.16   11.23   0
  -7 -11  -2  165.71    8.59   0
  -7  11  -2  179.94   12.79   0
  -7 -11   2  183.60    6.76   0
   7 -11   2  185.92   12.57   0
   8 -11   2   22.85   10.90   0
  -8  11  -2   30.79   11.02   0
  -8 -11   2   22.92    8.49   0
  -8 -11  -2   15.52    7.44   0
  -9 -11  -2    4.42    7.26   0
  -9 -11   2   31.50    7.92   0
   9 -11   2   11.86   11.28   0
  -9 -11   2   16.96    7.40   0
  -9  11  -2   17.46   11.70   0
 -10  11  -2   11.08   11.22   0
 -10 -11   2    4.96    7.07   0
 -10 -11   2   -1.90    5.40   0
 -10 -11  -2    7.12    4.94   0
 -11 -11   2  110.43    5.69   0
 -11 -11  -2  121.02    5.65   0
 -11  11  -2  129.34   12.44   0
 -11 -11   2  153.17    7.57   0
 -12 -11  -2   34.81    6.98   0
 -12 -11   2   13.19    7.03   0
 -12 -11   2   20.36    5.02   0
 -12  11  -2   21.01   11.23   0
 -13 -11   2    2.46    6.72   0
 -13 -11   2   -3.24    6.80   0
 -13 -11  -2   18.18    6.67   0
 -13 -11  -2   -5.81    6.52   0
 -13  11  -2    9.00   10.59   0
 -14 -11   2   15.35    4.82   0
 -14  11  -2   14.48   13.35   0
 -14 -11  -2   26.24    6.96   0
 -14 -11  -2   20.57    6.85   0
 -14  11  -2    7.97   12.43   0
 -14 -11   2   21.16    5.04   0
   0 -12   2    3.26   10.43   0
   0 -12  -2   11.42   10.01   0
   1 -12   2   67.20   10.96   0
  -1 -12  -2   61.43   13.02   0
   1 -12  -2   76.29    9.53   0
  -1 -12   2   73.88   11.05   0
  -1 -12  -2   72.57   10.71   0
  -2 -12  -2  561.61   15.42   0
  -2 -12   2  661.64   11.36   0
  -2  12   2  588.72   13.58   0
   2 -12   2  593.98   14.37   0
  -2 -12  -2  668.20    9.91   0
  -2 -12   2  557.59   18.66   0
   2 -12  -2  610.13   12.69   0
   3 -12   2  147.34   11.49   0
  -3 -12   2  173.52    7.43   0
  -3  12   2  161.78   13.09   0
  -3  12  -2  184.78   12.36   0
  -3 -12  -2  171.14   10.16   0
  -3  12  -2  182.20   13.49   0
   3 -12  -2  166.58   13.34   0
   4 -12   2  208.76   14.11   0
  -4 -12  -2  189.41    6.67   0
  -4  12   2  217.13   10.76   0
  -4 -12   2  239.86    9.96   0
  -4  12  -2  230.31   10.59   0
   4 -12  -2  230.34   14.66   0
  -5  12  -2   88.04   11.29   0
   5 -12   2   98.01   12.45   0
  -5 -12   2   83.45    9.12   0
  -5 -12  -2   84.28    8.66   0
   5 -12  -2   85.65   15.74   0
   6 -12   2  350.45   11.34   0
  -6  12  -2  328.59   12.68   0
  -6 -12  -2  318.77    8.91   0
  -6 -12   2  335.04    9.94   0
  -7  12  -2   59.82   13.04   0
  -7 -12  -2   34.74    7.90   0
  -7 -12   2   72.30    8.41   0
   7 -12   2   48.45   11.25   0
  -8  12  -2    4.65   11.65   0
   8 -12   2    4.14   11.93   0
  -8 -12  -2    2.68    7.58   0
  -8 -12   2   -0.19    5.50   0
  -9 -12   2   43.57    7.30   0
  -9  12  -2   35.39   11.39   0
   9 -12   2   39.07   11.13   0
  -9 -12   2   29.04    5.59   0
  -9 -12  -2   52.62    7.25   0
 -10 -12   2   79.69    7.48   0
 -10  12  -2   85.86   13.70   0
 -10 -12   2  100.08    7.29   0
 -10 -12  -2  117.50    7.25   0
 -11  12  -2    9.98   11.86   0
 -11 -12   2   17.52    4.94   0
 -11 -12  -2   11.22    6.93   0
 -11 -12   2   -3.40    7.08   0
 -12 -12  -2    9.07    4.56   0
 -12 -12  -2   16.12    7.11   0
 -12 -12   2    3.41    6.51   0
 -12 -12   2    3.00    4.91   0
 -12  12  -2    8.79   12.94   0
 -13 -12   2   11.74    4.83   0
 -13 -12   2   -0.92    4.84   0
 -13 -12  -2   14.24    6.84   0
 -13 -12  -2   10.70    4.57   0
   0 -13  -2   91.35    9.29   0
   0 -13   2   89.43   10.18   0
  -1 -13  -2  139.76   12.89   0
   1 -13   2  139.25   10.47   0
   1 -13  -2  130.39    9.90   0
  -1 -13   2  129.34   10.43   0
  -1 -13  -2  154.94   10.59   0
  -2 -13   2   72.29    9.81   0
  -2 -13   2   65.20   16.13   0
  -2 -13  -2   75.14    9.93   0
   2 -13   2   61.73   10.84   0
  -2 -13  -2   68.91   10.51   0
   2 -13  -2   73.78   12.05   0
  -3 -13  -2   10.21    9.33   0
  -3  13   2    0.21    9.92   0
   3 -13  -2    7.37    9.84   0
  -3  13  -2    5.27   11.71   0
  -3 -13   2    4.50    9.47   0
   3 -13   2    8.56   10.27   0
   4 -13  -2  469.41   15.38   0
  -4  13   2  486.43   12.20   0
  -4 -13  -2  450.83    9.97   0
  -4 -13  -2  504.60    8.40   0
  -4 -13   2  511.94   10.98   0
  -4  13  -2  479.77   12.66   0
   4 -13   2  484.31   13.03   0
  -5 -13   2   96.32    9.38   0
  -5 -13  -2   75.21    6.35   0
  -5 -13  -2  106.52    9.40   0
  -5  13   2   90.64   11.75   0
  -5  13  -2  102.46    9.38   0
   5 -13   2   91.17   10.11   0
   5 -13  -2   90.43   16.03   0
  -6 -13  -2   81.05    6.08   0
  -6 -13  -2   65.34    7.96   0
  -6 -13   2   82.43    6.16   0
   6 -13   2   75.74   11.67   0
  -6  13  -2   84.41   11.55   0
   7 -13   2   65.12   11.07   0
  -7 -13   2   71.59    5.72   0
  -7 -13  -2   55.42    7.85   0
  -7  13  -2   67.37   10.64   0
  -8  13  -2   23.47   11.06   0
  -8 -13   2   24.48    8.08   0
  -8 -13  -2   17.68    7.17   0
   8 -13   2   32.14   11.20   0
  -9 -13   2   94.06    5.50   0
  -9  13  -2  114.40   12.68   0
  -9 -13  -2  119.83    7.46   0
   9 -13   2  136.44   13.48   0
  -9 -13   2  128.84    7.87   0
  -9 -13  -2  109.49    5.87   0
 -10 -13   2   14.23    7.29   0
 -10 -13   2   -4.17    6.93   0
 -10  13  -2    8.79   13.04   0
 -10 -13  -2   11.67    7.48   0
 -10 -13  -2    1.98    6.97   0
 -11 -13  -2   33.67    6.84   0
 -11  13  -2   22.41   18.19   0
 -11 -13   2   44.32    7.11   0
 -11 -13   2   17.47    4.70   0
 -11 -13  -2   23.99    5.25   0
 -12 -13   2   20.18    6.92   0
 -12 -13   2   -3.35    6.33   0
 -12 -13  -2   19.43    4.93   0
 -12 -13  -2   19.14    6.51   0
 -13 -13   2   11.73    4.97   0
 -13 -13  -2   11.05    6.40   0
 -13 -13  -2    9.58    5.01   0
 -13 -13   2    9.24    4.87   0
   0 -14   2   61.35    7.32   0
   0 -14  -2   79.47    9.79   0
  -1 -14   2   86.35   10.11   0
   1 -14  -2   99.34    9.94   0
   1 -14   2   98.93   12.56   0
  -1 -14  -2  112.06    9.65   0
  -2 -14   2   95.34    9.67   0
  -2 -14  -2   99.17    9.96   0
   2 -14  -2   91.93    9.62   0
   2 -14   2  105.66   10.44   0
  -2 -14  -2  114.29    9.93   0
  -3 -14   2   23.47   11.74   0
  -3 -14  -2    8.14    9.20   0
  -3 -14  -2   17.76   11.48   0
  -3 -14   2   16.05    9.35   0
  -3  14   2    7.91    9.25   0
   3 -14   2   16.67    9.99   0
  -3  14  -2   16.70   13.04   0
   3 -14  -2   14.52   11.57   0
  -4  14  -2  225.93   13.10   0
   4 -14   2  212.64   10.90   0
   4 -14  -2  233.95   14.33   0
  -4 -14  -2  213.75    9.18   0
  -4 -14  -2  231.60   10.09   0
  -4  14   2  220.14   12.77   0
  -4 -14   2  234.76    9.88   0
   5 -14  -2   21.41   13.84   0
  -5 -14   2   29.14    6.28   0
   5 -14  -2   23.12   11.89   0
  -5 -14  -2   11.17    7.78   0
  -5  14   2   17.30    9.25   0
  -5 -14  -2   30.80    5.91   0
   5 -14   2   13.16   12.11   0
  -6 -14  -2  199.12    8.61   0
  -6 -14  -2  183.64    6.17   0
   6 -14   2  200.60   12.14   0
  -6 -14   2  199.32    8.75   0
   7 -14   2   19.59   11.67   0
  -7 -14   2    9.34    7.73   0
  -7 -14  -2    7.21    7.32   0
  -7 -14  -2   24.45    7.91   0
   8 -14   2   81.91   11.93   0
  -8 -14   2   73.83    5.86   0
  -8 -14  -2   73.93    7.06   0
  -8 -14  -2   70.30    7.16   0
  -9 -14   2   17.76    7.39   0
  -9 -14  -2   48.19    6.88   0
   9 -14   2   48.04   12.58   0
  -9 -14  -2   66.36    7.41   0
  -9 -14   2   32.53    6.92   0
 -10 -14   2   22.40    6.86   0
 -10 -14  -2   29.40    6.80   0
 -10 -14   2   39.31    7.51   0
 -10 -14  -2   39.13    5.06   0
 -11 -14   2    7.34    4.79   0
 -11 -14   2   10.32    4.40   0
 -11 -14  -2   24.60    6.67   0
 -11 -14  -2    9.92    6.92   0
 -12 -14   2   14.13    6.57   0
 -12 -14   2   24.25    7.02   0
 -12 -14  -2   30.30    6.86   0
 -12 -14  -2   30.93    6.55   0
   0 -15  -2    4.35    9.25   0
   0 -15   2    2.16    9.20   0
   1 -15   2    8.08   10.03   0
   1 -15  -2   14.45    9.50   0
  -1 -15  -2   13.60    9.32   0
  -1 -15   2   11.39    9.33   0
  -2 -15  -2   19.52    6.49   0
  -2 -15  -2   13.62   11.03   0
   2 -15  -2   20.97   11.12   0
   2 -15   2   21.09   10.34   0
  -2 -15   2   30.92    8.85   0
  -3 -15  -2   41.70    5.94   0
  -3 -15  -2   38.74   11.28   0
   3 -15  -2   29.87   11.14   0
  -3 -15   2   25.35    9.25   0
   3 -15   2   48.52    9.48   0
  -3 -15   2   22.39   13.54   0
  -3 -15  -2   51.30    9.21   0
  -4 -15  -2   33.52    8.66   0
  -4  15  -2   26.56   11.11   0
  -4 -15   2   20.16    8.74   0
   4 -15   2   32.16   11.64   0
  -4 -15  -2   31.67    8.03   0
   4 -15  -2   28.66   12.16   0
  -4  15   2   34.51   10.95   0
  -5 -15  -2   18.89    5.58   0
  -5  15   2    1.61   10.27   0
  -5 -15  -2    7.72    5.21   0
   5 -15   2   11.21    9.43   0
   5 -15  -2   11.24   11.22   0
  -5 -15   2   11.44    7.90   0
  -5  15  -2   13.10   10.56   0
   5 -15  -2   12.99   12.90   0
   6 -15   2   34.67   10.16   0
   6 -15  -2   21.51   15.56   0
   6 -15  -2   20.33   16.14   0
  -6 -15   2   15.39    5.70   0
  -6 -15  -2   23.88    7.98   0
  -6 -15  -2   42.07    7.21   0
  -6  15   2   22.35   10.45   0
  -7 -15  -2    9.14    6.92   0
  -7 -15  -2   13.51    5.47   0
  -7 -15   2   15.71    7.36   0
   7 -15   2   24.34   11.10   0
  -8 -15   2   -2.02    7.56   0
  -8 -15  -2   19.08    7.22   0
   8 -15   2    7.18   11.01   0
  -8 -15  -2    2.34    4.89   0
  -9 -15  -2   80.49    7.34   0
  -9 -15   2   96.83    7.67   0
  -9 -15  -2  102.63    7.60   0
   9 -15   2  105.20   15.15   0
  -9 -15   2   88.71    7.23   0
 -10 -15   2   -6.49    6.96   0
 -10 -15   2    4.35    4.57   0
 -10 -15  -2  -12.69    7.18   0
 -10 -15  -2    9.43    6.68   0
 -11 -15  -2   63.35    7.36   0
 -11 -15   2   67.50    7.42   0
 -11 -15  -2   77.55    6.87   0
 -11 -15   2   52.17    6.91   0
 -12 -15  -2   15.87    4.88   0
 -12 -15   2  -18.13    7.01   0
 -12 -15   2   22.88    6.44   0
 -12 -15  -2   28.02    6.49   0
   0 -16  -2   13.21   10.73   0
   0 -16   2   24.16    8.97   0
   1 -16  -2  119.83    8.95   0
   1 -16   2  128.94    9.53   0
  -1 -16   2  126.45    6.83   0
  -1 -16  -2  141.73    9.18   0
  -2 -16   2   33.56    8.46   0
  -2 -16  -2   59.75    8.77   0
   2 -16  -2   32.88    8.42   0
  -2 -16  -2   41.92   10.85   0
   2 -16   2   42.66    9.21   0
   3 -16  -2  194.20   11.13   0
  -3 -16   2  214.91    8.89   0
   3 -16   2  172.82    9.88   0
  -3 -16  -2  181.51    8.31   0
  -3 -16   2  204.32   15.40   0
  -3 -16  -2  170.07   12.29   0
  -3 -16  -2  192.96    8.71   0
   4 -16  -2   18.05   10.88   0
   4 -16  -2   -2.13    9.57   0
   4 -16   2    4.93   11.11   0
  -4  16   2   11.01    9.69   0
  -4  16  -2    6.90   10.33   0
  -4 -16  -2   11.81    7.54   0
  -4 -16   2   14.80    5.80   0
  -4 -16   2    6.45   12.34   0
  -4 -16  -2    0.17   10.60   0
  -4 -16  -2    2.64    7.80   0
  -5 -16   2    7.79    5.42   0
   5 -16  -2   12.47   12.39   0
   5 -16   2    8.76   10.86   0
  -5  16   2    7.67   10.19   0
   5 -16  -2    8.06   10.62   0
  -5  16  -2    7.39    9.90   0
  -5 -16  -2   13.70    7.30   0
  -5 -16  -2   13.12    7.82   0
  -6 -16  -2   72.42    5.86   0
  -6  16  -2   84.12   10.07   0
   6 -16   2   87.69    8.76   0
  -6 -16  -2   99.92    8.33   0
   6 -16  -2   91.70   16.48   0
  -6  16   2   87.89    8.75   0
   6 -16  -2   87.88   15.84   0
  -6 -16   2   92.40    8.60   0
  -7  16   2   24.93    8.30   0
  -7 -16  -2   30.24    7.79   0
   7 -16   2   26.64   10.14   0
  -7 -16  -2   21.51    6.99   0
  -7 -16   2   31.24    7.25   0
  -8 -16   2   12.63    4.95   0
   8 -16   2   10.76   12.03   0
  -8 -16  -2   10.91    6.58   0
  -8 -16  -2    7.50    7.16   0
  -8 -16   2   18.24    5.43   0
  -9 -16  -2    9.63    4.95   0
  -9 -16   2    6.55    6.69   0
  -9 -16  -2   14.02    7.01   0
  -9 -16   2   19.57    7.01   0
 -10 -16   2   14.92    6.64   0
 -10 -16  -2   16.99    6.34   0
 -10 -16   2   31.36    7.06   0
 -10 -16  -2   23.67    6.62   0
 -11 -16  -2   16.26    6.51   0
 -11 -16   2    9.86    6.54   0
 -11 -16  -2    8.43    6.92   0
 -11 -16   2   14.94    6.92   0
   0 -17   2  281.02    9.87   0
   0 -17  -2  283.15    9.35   0
   1 -17   2   12.51    8.55   0
  -1 -17   2   31.44    8.32   0
   1 -17  -2   13.93    8.25   0
  -1 -17  -2   24.48    7.49   0
  -1 -17  -2   19.31    8.50   0
  -2 -17   2   72.99    8.28   0
   2 -17   2   63.66    8.84   0
   2 -17  -2   62.06    8.68   0
  -2 -17  -2   64.35    8.82   0
  -2 -17  -2   55.78    7.59   0
  -3 -17   2   29.60    5.79   0
  -3 -17  -2   34.48    7.71   0
   3 -17   2   31.45   11.30   0
  -3 -17  -2   25.34    7.22   0
   3 -17  -2   28.28    9.53   0
  -3 -17  -2   31.55   10.36   0
   3 -17  -2   36.65   10.87   0
  -4 -17   2   -0.51   11.76   0
  -4 -17  -2   10.42   10.33   0
   4 -17  -2    5.70    9.08   0
  -4 -17   2    0.80    7.74   0
  -4 -17  -2   13.75    7.57   0
  -4 -17  -2    2.07    4.88   0
   4 -17  -2    8.33   10.55   0
   4 -17   2   22.45   10.75   0
  -5 -17  -2   17.11    8.29   0
   5 -17  -2   32.75   13.15   0
   5 -17   2   21.25    8.60   0
  -5 -17  -2   26.28    8.02   0
   5 -17  -2   32.90   11.26   0
  -5 -17   2   44.58    8.09   0
  -5  17  -2   28.47   10.18   0
  -5 -17  -2   17.97    7.62   0
  -5  17   2   29.34    9.50   0
  -6 -17  -2   13.32    6.90   0
  -6 -17  -2   13.74    7.60   0
  -6 -17   2   -1.91    7.63   0
  -6  17   2    7.67   10.07   0
  -6  17  -2    2.93    9.45   0
   6 -17   2    7.43   10.32   0
   6 -17  -2    3.25   13.16   0
   6 -17  -2    5.62   14.04   0
  -7  17  -2    4.19    7.55   0
  -7 -17  -2    3.27    4.91   0
  -7 -17  -2    1.06    7.25   0
  -7 -17   2   14.50    7.56   0
   7 -17   2   -0.11    9.59   0
  -7  17   2    8.81    7.68   0
  -8 -17   2   30.23    6.80   0
  -8 -17   2   26.60    7.25   0
   8 -17   2   32.79   12.66   0
  -8 -17  -2   23.52    5.56   0
  -8  17   2   24.62    7.73   0
  -8 -17  -2   20.05    7.20   0
  -9 -17   2   29.40    7.00   0
  -9 -17  -2   27.27    6.77   0
  -9 -17   2    9.29    4.84   0
  -9 -17  -2   20.59    4.73   0
  -9  17   2   -8.08    8.22   0
 -10 -17  -2   17.05    6.63   0
 -10 -17   2    6.84    4.75   0
 -10 -17   2   12.55    4.86   0
 -10 -17  -2   15.48    5.07   0
   0 -18   2  135.01    8.84   0
   0 -18  -2  111.75    8.35   0
   0 -18  -2  114.04    7.69   0
   1 -18  -2  179.50    8.46   0
   1 -18  -2  195.35    9.34   0
  -1 -18   2  184.92    8.58   0
   1 -18   2  178.78    9.04   0
  -1 -18  -2  180.63    8.49   0
  -1 -18  -2  170.88    7.67   0
   2 -18  -2   17.25    7.37   0
  -2 -18  -2    9.36    8.50   0
   2 -18   2   20.24    8.34   0
   2 -18  -2   29.95   10.26   0
  -2 -18   2   25.16    8.37   0
  -2 -18  -2   26.00    4.92   0
  -3 -18  -2  186.81    6.76   0
   3 -18  -2  173.54    9.27   0
   3 -18  -2  170.35    9.85   0
  -3 -18  -2  172.78    8.26   0
   3 -18   2  169.89    9.43   0
  -3 -18  -2  177.72   11.25   0
  -3 -18   2  206.54    8.76   0
  -4 -18   2   30.59    7.78   0
   4 -18  -2   26.47    9.00   0
  -4 -18  -2   30.39    7.08   0
   4 -18   2   28.80    8.70   0
  -4 -18  -2   40.44    7.64   0
  -4 -18  -2   28.97    9.95   0
   4 -18  -2   25.51   10.88   0
  -4 -18   2   18.68   13.28   0
   5 -18  -2  215.60   12.48   0
  -5 -18   2  234.61    8.51   0
   5 -18  -2  197.90   13.90   0
  -5 -18  -2  203.59    6.20   0
  -5 -18   2  205.52   13.68   0
  -5 -18  -2  237.99    8.47   0
  -5 -18  -2  200.92   11.34   0
  -5  18   2  204.17   11.17   0
   5 -18   2  191.35   11.72   0
   6 -18  -2   22.26   13.24   0
   6 -18  -2   28.59   14.98   0
  -6 -18   2   38.36    5.45   0
  -6 -18  -2   20.84    6.75   0
  -6 -18  -2    2.75    7.22   0
  -6  18   2   20.24    9.85   0
  -6  18  -2   22.00    9.52   0
   6 -18   2   32.32   10.19   0
  -7  18  -2    7.74    9.26   0
  -7 -18   2    4.91    5.44   0
  -7  18   2    2.21    7.60   0
  -7 -18  -2    0.23    7.52   0
  -7 -18  -2   17.19    6.81   0
   7 -18   2    7.59   10.64   0
   8 -18   2    6.05   11.64   0
  -8 -18   2    3.12    6.53   0
  -8  18  -2    2.91    9.15   0
  -8 -18  -2    7.06    6.41   0
  -8 -18  -2    6.13    5.00   0
  -8 -18   2   13.56    6.84   0
  -8  18   2    6.69    7.50   0
  -9 -18  -2   35.93    7.52   0
  -9 -18   2   42.43    6.91   0
  -9 -18   2   32.78    6.71   0
  -9 -18  -2   36.42    4.98   0
  -9  18   2   28.95    7.89   0
 -10  18   2    2.41    7.80   0
 -10 -18  -2    3.53    4.67   0
 -10 -18   2   14.99    6.88   0
 -10 -18   2    7.24    6.40   0
 -10 -18  -2    2.85    6.46   0
   0 -19  -2   19.02    8.16   0
   0 -19   2   23.30    8.20   0
   0 -19  -2   20.54    7.13   0
  -1 -19  -2   74.31    7.51   0
  -1 -19  -2   90.83    8.51   0
   1 -19   2   87.43    8.74   0
   1 -19  -2   93.44    8.50   0
   1 -19  -2   85.07    7.70   0
  -1 -19   2   85.87    8.47   0
  -2 -19   2   72.30    6.00   0
   2 -19  -2   77.80    8.48   0
  -2 -19  -2   74.35    7.55   0
   2 -19   2   69.00    8.78   0
   2 -19  -2   76.35    7.75   0
  -2 -19  -2   72.55    8.42   0
   3 -19  -2   57.57    9.03   0
  -3 -19   2   61.78    8.08   0
  -3 -19  -2   58.21    7.70   0
   3 -19   2   66.15    8.68   0
  -3 -19  -2   65.92    7.75   0
   3 -19  -2   69.36   10.42   0
  -4 -19  -2   26.22    9.66   0
   4 -19  -2   33.37   10.31   0
  -4 -19  -2   27.71    7.44   0
   4 -19   2   26.02   11.16   0
  -4 -19  -2   30.02    5.45   0
   4 -19  -2   35.08    8.93   0
  -4 -19   2   31.04    5.78   0
  -5 -19   2   17.75   11.11   0
  -5 -19   2   19.20    5.60   0
   5 -19   2   21.14    8.52   0
   5 -19  -2   22.49   10.34   0
  -5 -19  -2   24.10    6.93   0
   5 -19  -2   12.98   10.44   0
  -5 -19  -2   18.13    7.48   0
  -5 -19  -2   25.52    9.73   0
  -6  19   2   11.55    9.42   0
  -6  19  -2   18.79    9.44   0
  -6 -19   2    9.72   11.42   0
  -6 -19   2   14.53    7.40   0
   6 -19   2    9.38    9.87   0
   6 -19  -2   12.91   13.76   0
  -6 -19  -2   20.38    9.63   0
   6 -19  -2   15.62   14.20   0
  -6 -19  -2    4.77    4.69   0
  -6 -19  -2   20.02    7.10   0
  -7 -19   2   46.20    6.87   0
  -7  19  -2   39.00    9.74   0
  -7 -19  -2   48.73    6.82   0
  -7 -19   2   41.59    7.30   0
  -7  19   2   27.20    9.19   0
  -7 -19  -2   28.39    7.33   0
   7 -19   2   39.43   11.17   0
  -8 -19  -2   -1.07    5.04   0
  -8  19  -2    4.41    7.31   0
  -8 -19   2   10.34    6.50   0
  -8  19   2    9.35    7.58   0
  -8 -19  -2   13.36    7.33   0
   8 -19   2   10.18   13.75   0
  -8 -19   2    9.71    6.96   0
  -9 -19  -2    8.28    6.79   0
  -9 -19  -2   16.52    6.85   0
  -9 -19   2   16.48    6.47   0
  -9  19  -2   10.62    8.94   0
  -9 -19   2   12.32    6.83   0
  -9  19   2    0.26    7.50   0
   0 -20  -2   -0.67    7.60   0
   0 -20  -2    6.46    6.65   0
   0 -20   2   -4.29    8.22   0
  -1 -20  -2   30.86    7.99   0
   1 -20  -2   48.63    7.86   0
   1 -20   2   49.99    9.73   0
   1 -20  -2   40.08    7.00   0
  -1 -20  -2   38.13    7.26   0
  -1 -20   2   33.70    5.94   0
  -2 -20  -2   30.49    7.52   0
   2 -20  -2    5.52    7.14   0
   2 -20  -2    9.71    8.18   0
  -2 -20   2    7.52    7.68   0
   2 -20   2   12.30    8.71   0
  -2 -20  -2   16.09    7.00   0
   3 -20  -2   12.64    8.64   0
   3 -20  -2   21.15    7.92   0
  -3 -20   2   26.49    7.17   0
  -3 -20  -2   12.23    5.21   0
  -3 -20  -2   26.05    8.02   0
   3 -20   2   27.33    8.21   0
   4 -20  -2   18.39   10.10   0
   4 -20  -2    2.50    8.71   0
  -4 -20  -2    6.95    4.97   0
  -4 -20  -2   11.57    6.74   0
  -4 -20   2   18.60    7.55   0
   4 -20   2    6.72    8.11   0
   5 -20  -2    6.32   11.84   0
  -5 -20   2   13.26    7.32   0
  -5 -20  -2   13.81    6.88   0
   5 -20   2   15.64    9.84   0
   5 -20  -2   10.22    8.80   0
  -5 -20  -2   13.53    7.28   0
  -5 -20  -2    9.74    9.48   0
  -6 -20  -2    2.77    7.78   0
   6 -20   2    6.32    9.47   0
  -6 -20  -2    1.75    4.75   0
  -6 -20   2  -14.26    7.37   0
  -6 -20   2    8.17   10.84   0
  -6 -20  -2  -10.11    6.69   0
   6 -20  -2    6.99   13.70   0
   6 -20  -2    5.01   15.36   0
  -7 -20   2   21.09    9.55   0
  -7 -20  -2   12.05    7.90   0
  -7  20  -2   16.23    9.30   0
  -7 -20   2   13.52    7.05   0
  -7 -20  -2   13.58    6.85   0
  -7 -20   2   11.43    6.93   0
  -7  20   2   23.98    9.37   0
   7 -20   2   20.40   11.15   0
  -7 -20  -2   21.65    7.37   0
   0 -21  -2   33.62    6.89   0
   0 -21  -2   32.42    7.79   0
   0 -21   2   33.60    8.07   0
   1 -21   2   18.01    8.20   0
   1 -21  -2   13.71    8.64   0
  -1 -21  -2   13.56    7.78   0
  -1 -21   2   16.75    7.91   0
  -1 -21  -2   19.50    6.78   0
   1 -21  -2   33.09    7.81   0
   2 -21  -2    9.47    8.71   0
  -2 -21  -2    8.40    5.22   0
   2 -21  -2   11.99    7.51   0
   2 -21   2    3.31    9.92   0
  -2 -21   2   11.97    7.55   0
  -2 -21  -2   15.26    6.92   0
   3 -21   2    4.63    7.72   0
   3 -21  -2    4.54    8.34   0
  -3 -21  -2   -4.19    7.00   0
  -3 -21  -2    3.52    6.48   0
   3 -21  -2    3.63    9.55   0
  -3 -21   2    9.96    7.33   0
   4 -21   2    9.83    8.24   0
  -4 -21  -2   16.70    7.35   0
  -4 -21  -2   24.87    4.95   0
  -4 -21   2   17.93    7.08   0
   4 -21  -2   21.80    8.44   0
   4 -21  -2    6.63    9.98   0
   5 -21   2   24.90    9.54   0
  -5 -21  -2   23.48   10.83   0
   5 -21  -2   41.26   10.32   0
  -5 -21  -2   47.64    7.39   0
  -5 -21   2   14.50    7.39   0
  -5 -21  -2   31.74    5.05   0
   5 -21  -2   17.03   11.73   0
  -6 -21  -2    1.64    7.58   0
  -6 -21   2   10.18   13.60   0
   6 -21   2    5.91    9.22   0
  -6 -21   2   10.06    5.25   0
  -6 -21   2   10.97    4.82   0
  -6 -21  -2   15.54    7.17   0
  -6 -21  -2    3.22    4.75   0
   6 -21  -2    7.03   16.54   0
   6 -21  -2   13.79   15.87   0
   0 -22  -2    6.08    7.73   0
   0 -22  -2   14.04    6.61   0
   0 -22   2   -0.46    7.65   0
   1 -22   2    2.88    9.71   0
  -1 -22  -2    9.06    6.90   0
  -1 -22   2   14.28    7.58   0
   1 -22  -2   15.45    7.73   0
   1 -22  -2    9.12    6.72   0
  -1 -22  -2   12.39    7.68   0
  -2 -22  -2   -5.04    7.44   0
   2 -22  -2    2.68    7.69   0
   2 -22  -2    9.76    8.64   0
   2 -22   2   -7.61    7.90   0
  -2 -22   2    6.96    5.25   0
  -2 -22  -2   -2.87    6.76   0
  -3 -22  -2   35.64    7.60   0
   3 -22  -2   21.97    8.74   0
   3 -22  -2   17.04   10.06   0
  -3 -22  -2   42.24    6.89   0
   3 -22   2   31.96    9.85   0
  -3 -22   2   35.29    7.45   0
  -4 -22  -2   16.70    6.77   0
   4 -22  -2   24.95    7.20   0
  -4 -22  -2   26.13    7.66   0
   4 -22   2   10.76    8.17   0
   4 -22  -2    6.91    9.98   0
  -4 -22   2   18.73    5.59   0
   0 -23  -2   15.17    7.10   0
   0 -23  -2    7.62    7.79   0
   0 -23   2    9.52    8.04   0
   0   0  -3  -11.24   26.62   0
   0   0   3    4.87   25.68   0
   0   0  -3    1.01   29.24   0
   0   0   3    0.66   27.27   0
  -1   0   3 1696.88   33.30   0
   1   0   3 1746.09   26.27   0
   1   0  -3 1793.12   34.66   0
  -1   0  -3 1770.32   25.88   0
   2   0   3 1991.32   23.08   0
  -2   0   3 2061.75   32.01   0
   2   0  -3 2171.57   32.37   0
  -2   0  -3 2064.92   27.68   0
  -3   0   3 1982.02   25.87   0
  -3   0  -3 1884.35   23.75   0
   3   0   3 1793.33   23.40   0
  -4   0  -3  135.12   10.17   0
  -4   0   3  128.97   15.64   0
   4   0   3  121.79    9.91   0
  -5   0  -3  587.01   13.84   0
   5   0   3  572.87   13.37   0
  -6   0  -3  737.99   10.91   0
   6   0   3  686.47   12.81   0
  -7   0  -3 4448.74   21.18   0
  -7   0   3 4168.85   21.78   0
   7   0   3 4106.18   20.26   0
  -8   0  -3   60.95    9.68   0
  -8   0   3   45.17    9.42   0
  -9   0  -3   25.82    9.49   0
  -9   0   3   13.01    8.49   0
 -10   0   3    6.15    8.60   0
 -10   0  -3    1.18    8.92   0
 -11   0   3  113.67    9.09   0
 -11   0  -3  103.18    8.69   0
 -11   0   3  109.50    8.55   0
 -12   0  -3  138.24    8.80   0
 -12   0   3  148.33    8.58   0
 -12   0   3  154.71    8.66   0
 -13   0   3   -0.31    7.64   0
 -13   0   3   10.66    9.55   0
 -13   0  -3    7.09    7.71   0
 -14   0   3   26.52    7.87   0
 -14   0  -3   37.15    5.52   0
 -14   0   3   39.60    8.33   0
 -15   0   3   54.43    7.86   0
 -15   0   3   45.36    7.70   0
 -15   0  -3   42.44    7.80   0
 -16   0  -3    2.51    7.20   0
 -16   0   3    3.07    7.29   0
 -16   0   3   -7.14    7.34   0
   0  -1  -3    0.37   24.81   0
   0   1   3    6.30   23.98   0
   0  -1  -3  -12.15   30.04   0
   0   1   3  -21.16   28.81   0
   0  -1   3  -10.76   28.43   0
   0   1  -3   -2.04   27.98   0
   0   1  -3   -9.18   20.82   0
   1  -1   3 1886.71   26.36   0
  -1   1  -3 1904.13   31.82   0
   1   1  -3 1912.22   26.51   0
  -1  -1  -3 1991.08   31.45   0
  -1   1   3 1869.23   35.62   0
   1  -1  -3 1953.70   40.97   0
   1   1   3 1840.63   30.90   0
  -1  -1   3 1875.06   31.22   0
   2   1  -3 2196.34   27.99   0
   2  -1   3 2044.24   27.29   0
  -2  -1  -3 2090.82   27.09   0
   2   1   3 2162.27   23.32   0
  -2   1   3 2052.86   34.03   0
  -2  -1   3 2280.29   28.11   0
   2  -1  -3 2347.71   34.13   0
  -2   1  -3 2189.80   24.05   0
  -3  -1  -3 3394.07   23.74   0
  -3   1  -3 3418.63   27.47   0
   3  -1   3 3321.58   24.57   0
  -3   1   3 3601.21   37.09   0
  -3  -1   3 3725.57   27.90   0
   3   1   3 3329.17   26.63   0
  -4  -1   3 2671.06   20.48   0
  -4  -1  -3 2523.82   21.23   0
   4   1   3 2329.44   18.32   0
  -4   1  -3 2583.72   22.35   0
  -4   1   3 2679.18   25.67   0
   4  -1   3 2521.00   22.31   0
   5  -1   3  186.23   12.80   0
  -5  -1  -3  179.63   12.24   0
  -5   1  -3  237.06   13.16   0
   5   1   3  220.23   12.62   0
   6   1   3  343.59    8.82   0
   6  -1   3  334.22   11.58   0
  -6   1   3  323.15   13.82   0
  -6  -1  -3  338.40    8.80   0
  -6   1  -3  388.80   12.08   0
   7  -1   3    4.27   10.05   0
  -7   1   3    0.19    9.78   0
  -7   1  -3    5.48    9.76   0
  -7  -1   3    4.09    9.54   0
  -7  -1  -3   -2.61   10.11   0
  -8   1   3  256.75   10.05   0
   8  -1   3  270.65   10.43   0
  -8   1  -3  282.08   11.33   0
  -8  -1   3  268.61   10.55   0
  -8  -1  -3  285.77   11.08   0
  -9  -1  -3  693.15   11.34   0
  -9   1   3  693.14   11.47   0
  -9  -1   3  646.55   11.50   0
  -9   1  -3  675.98   11.16   0
 -10  -1  -3  472.00   10.37   0
 -10   1   3  451.34   12.84   0
 -10   1  -3  508.80   10.80   0
 -10  -1   3  479.19    8.49   0
 -11  -1   3   39.77    8.05   0
 -11   1   3   49.62    8.41   0
 -11   1  -3   46.19    8.02   0
 -11  -1  -3   53.25    8.10   0
 -11  -1   3   48.09    8.69   0
 -11   1   3   48.01    8.70   0
 -12  -1   3    4.72    7.63   0
 -12   1   3   11.14    7.64   0
 -12   1  -3   10.55    7.83   0
 -12   1   3    8.99    7.94   0
 -12  -1  -3   14.97    7.84   0
 -12  -1   3    0.94    8.31   0
 -13   1   3    5.44    7.49   0
 -13  -1  -3   15.57    7.73   0
 -13  -1   3    0.09    7.42   0
 -13  -1   3   11.97    7.77   0
 -13   1   3   10.25    7.75   0
 -13   1  -3    6.28    7.43   0
 -14  -1   3   12.22    7.52   0
 -14   1   3   20.10    7.68   0
 -14   1   3   17.47    7.38   0
 -14  -1   3   13.83    7.71   0
 -14   1  -3   15.35    7.63   0
 -14  -1  -3   24.25    6.94   0
 -15  -1   3   -1.70    7.07   0
 -15   1  -3   14.58    7.48   0
 -15  -1  -3   10.59    6.75   0
 -15   1   3    8.12    7.34   0
 -15   1   3   -3.01    7.62   0
 -15  -1   3    1.55    7.29   0
 -16  -1   3    6.64    7.51   0
 -16   1   3   10.54    7.17   0
 -16  -1  -3    8.47    6.95   0
 -16   1   3   13.14    7.37   0
 -16  -1   3    5.24    7.03   0
 -16   1  -3   15.74    7.37   0
   0   2   3  177.50   21.94   0
   0   2  -3  189.52   26.78   0
   0  -2  -3  188.49   22.47   0
   0  -2   3  188.82   18.44   0
   0  -2  -3  172.42   26.71   0
   0   2  -3  194.19   19.04   0
   1  -2   3 2774.32   32.92   0
   1   2   3 2568.40   30.75   0
  -1   2   3 2753.98   43.14   0
  -1   2  -3 2703.97   32.99   0
  -1  -2  -3 2841.26   31.44   0
  -1  -2   3 2710.01   30.48   0
   1   2  -3 2844.24   27.03   0
   1  -2  -3 2770.81   43.12   0
  -2   2  -3 2811.75   29.58   0
  -2   2   3 2861.05   48.61   0
  -2  -2  -3 2874.87   24.27   0
   2   2   3 2854.29   28.13   0
   2  -2  -3 2983.32   48.53   0
  -2  -2   3 2946.87   24.86   0
   2   2  -3 3053.96   29.64   0
   2  -2   3 2842.23   29.28   0
  -3   2  -3  667.82   19.48   0
   3  -2   3  663.01   19.57   0
  -3  -2   3  674.71   14.76   0
  -3   2   3  683.29   27.06   0
   3   2   3  587.46   17.98   0
  -3  -2  -3  687.50   18.64   0
  -4   2  -3  669.96   16.76   0
  -4  -2   3  720.98   16.28   0
  -4  -2  -3  752.39   15.52   0
  -4   2   3  790.31   21.47   0
   4   2   3  632.27   14.34   0
   4  -2   3  747.03   16.91   0
  -5   2   3 1564.52   19.70   0
   5  -2   3 1642.35   17.94   0
   5   2   3 1494.92   15.61   0
  -5  -2  -3 1629.69   16.38   0
  -5   2  -3 1636.55   18.15   0
  -5  -2   3 1770.93   16.80   0
  -6   2   3  707.83   14.08   0
   6  -2   3  728.31   13.18   0
  -6  -2  -3  730.52   10.10   0
  -6   2  -3  719.05   13.43   0
   7  -2   3  426.87   11.13   0
  -7   2   3  437.81   12.23   0
  -7   2  -3  448.46   11.78   0
  -7  -2  -3  456.26    9.03   0
   8  -2   3  253.60    7.35   0
  -8   2  -3  218.95   11.18   0
  -8  -2   3  233.02   10.58   0
  -8  -2  -3  274.28   10.35   0
  -8   2   3  281.78   10.87   0
  -9  -2   3  188.67    9.84   0
  -9   2   3  232.39    9.94   0
  -9   2  -3  235.62    9.94   0
  -9  -2  -3  245.44    7.67   0
 -10  -2  -3  107.90    9.04   0
 -10   2   3   86.52    9.45   0
 -10  -2   3   92.96    8.79   0
 -10   2  -3   86.26    9.18   0
 -11  -2   3  111.65    8.74   0
 -11  -2   3  115.37    9.15   0
 -11   2   3  101.98   10.93   0
 -11   2   3  102.41    8.70   0
 -11   2  -3  110.01    8.73   0
 -11  -2  -3  107.16    8.41   0
 -12   2  -3   78.57    8.56   0
 -12  -2   3   73.09    8.58   0
 -12  -2   3   63.30    8.40   0
 -12  -2  -3   80.30    8.01   0
 -12   2   3   75.13    8.37   0
 -12   2   3   84.40    8.22   0
 -13  -2   3   79.65    7.87   0
 -13   2   3   81.90    8.05   0
 -13   2  -3   88.23    8.17   0
 -13  -2   3   78.82    8.15   0
 -13   2   3   83.19    8.12   0
 -13  -2  -3   93.99    8.17   0
 -14   2  -3   11.67    7.54   0
 -14  -2   3    6.60    7.69   0
 -14  -2  -3   14.80    7.30   0
 -14  -2   3    4.92    7.77   0
 -14   2   3    5.41    7.06   0
 -14   2   3   11.23    7.44   0
 -15  -2  -3    6.00    7.17   0
 -15   2  -3   22.33    7.58   0
 -15   2   3   23.49    7.56   0
 -15  -2   3   12.03    7.39   0
 -15   2   3   18.12    7.40   0
 -15  -2   3   13.77    7.32   0
 -16  -2   3   13.55    7.24   0
 -16   2   3   17.20    7.32   0
 -16  -2  -3    9.86    7.34   0
 -16   2  -3   20.02    7.26   0
 -16   2   3   17.45    7.20   0
 -16  -2   3   21.24    7.41   0
   0   3  -3   16.20   21.73   0
   0   3  -3    4.27   31.47   0
   0  -3  -3    5.91   18.11   0
   0   3   3    3.03   18.50   0
   0  -3  -3    5.87   15.99   0
   0  -3   3   -7.41   22.68   0
  -1   3   3  806.71   23.46   0
  -1   3   3  725.07   29.23   0
  -1   3  -3  901.74   25.41   0
   1   3  -3  826.68   18.38   0
   1   3   3  815.68   21.85   0
   1  -3  -3  928.39   30.61   0
  -1  -3   3  900.78   18.58   0
   1  -3   3  796.47   25.11   0
  -1  -3  -3  780.67   22.44   0
  -2  -3   3 1961.74   20.31   0
   2   3   3 1775.28   22.92   0
   2  -3   3 1827.80   26.14   0
   2   3  -3 1892.54   24.41   0
  -2  -3  -3 1782.52   23.29   0
  -2   3  -3 1865.42   27.01   0
  -3   3  -3  297.45   17.96   0
  -3   3   3  241.29   31.84   0
   3  -3   3  250.70   17.13   0
  -3  -3  -3  240.43   11.41   0
   3   3   3  280.98   14.83   0
  -3   3   3  242.54   28.19   0
  -3  -3   3  321.10   16.18   0
  -4   3   3  385.88   19.44   0
  -4   3  -3  367.03   15.17   0
  -4   3   3  406.59   22.00   0
  -4  -3   3  389.69   10.91   0
   4  -3   3  399.76   15.09   0
  -4  -3  -3  377.43   13.04   0
  -5   3  -3   79.33   12.23   0
  -5  -3  -3  100.02   11.20   0
  -5  -3   3   81.83   11.51   0
   5  -3   3   99.53   11.91   0
  -5   3   3  106.60   15.55   0
  -5   3   3   98.56   14.56   0
  -6  -3  -3  538.01   11.51   0
  -6   3   3  519.74   15.48   0
   6  -3   3  519.40   12.39   0
  -6  -3   3  597.72   10.26   0
  -6   3  -3  570.40   12.88   0
   7  -3   3  151.19   10.30   0
  -7  -3  -3  146.41    6.94   0
  -7   3   3  147.96   10.08   0
  -7   3  -3  142.91   10.62   0
  -8   3   3  635.38   14.32   0
   8  -3   3  619.27   11.11   0
  -8   3  -3  637.95   12.13   0
  -8  -3  -3  663.44   11.50   0
  -8  -3   3  607.69    9.10   0
  -9   3  -3  661.90   11.46   0
   9  -3   3  689.81   11.52   0
  -9   3   3  674.48   14.05   0
  -9  -3  -3  694.28   10.86   0
  -9  -3   3  610.91   10.95   0
 -10   3  -3   42.34    9.27   0
 -10   3   3   48.39    9.15   0
 -10  -3   3   48.98    8.40   0
 -10  -3  -3   49.63    8.78   0
 -10  -3   3   39.97    9.12   0
 -11  -3   3   91.10    8.32   0
 -11   3  -3   78.73    8.80   0
 -11   3   3   82.59    9.86   0
 -11  -3   3  106.11    9.20   0
 -11  -3  -3   77.99    8.30   0
 -11   3   3   88.58    8.82   0
 -12   3   3   64.63    8.05   0
 -12  -3   3   54.43    8.31   0
 -12  -3  -3   64.86    7.94   0
 -12   3   3   60.87    7.95   0
 -12   3  -3   67.81    8.37   0
 -12  -3   3   75.36    8.54   0
 -13  -3  -3  109.29    8.10   0
 -13  -3   3  132.27    8.13   0
 -13  -3   3  126.35    8.40   0
 -13   3  -3  128.45    8.41   0
 -13   3   3  121.13    8.31   0
 -13   3   3  121.05    8.63   0
 -14  -3   3   17.60    7.78   0
 -14   3  -3   21.61    7.46   0
 -14   3   3   17.38    8.66   0
 -14   3   3   21.40    7.35   0
 -14  -3  -3   25.69    7.48   0
 -14  -3   3   24.30    7.30   0
 -15  -3   3    7.04    7.09   0
 -15  -3   3    4.41    7.20   0
 -15   3   3    9.91    8.52   0
 -15   3   3    3.23    6.89   0
 -15   3  -3    7.44    6.98   0
 -15  -3  -3   17.72    7.33   0
   0  -4  -3 1874.55   27.39   0
   0  -4   3 1957.67   25.77   0
   0   4  -3 1973.37   25.90   0
   0  -4  -3 1901.05   25.49   0
   1  -4   3 1393.48   24.00   0
  -1  -4  -3 1314.88   21.54   0
  -1  -4   3 1288.38   18.38   0
   1   4  -3 1486.85   18.96   0
  -1   4   3 1445.16   23.28   0
  -1   4  -3 1292.55   23.29   0
   1  -4  -3 1293.44   30.46   0
   2   4  -3  754.83   18.63   0
   2  -4  -3  713.23   36.75   0
   2  -4   3  699.87   21.67   0
  -2   4  -3  700.09   22.69   0
  -2  -4  -3  686.22   17.67   0
  -2  -4   3  724.83   18.51   0
  -3  -4   3  672.57   15.23   0
  -3   4  -3  640.73   18.95   0
  -3  -4  -3  650.22   11.75   0
   3  -4   3  704.80   18.12   0
  -4   4   3  746.72   34.28   0
   4  -4   3  744.81   16.25   0
  -4   4  -3  730.62   16.89   0
  -4  -4   3  772.37   12.15   0
  -4  -4  -3  699.43   11.04   0
  -5   4  -3  848.27   15.32   0
  -5   4   3  764.40   21.88   0
   5  -4   3  777.48   14.68   0
  -5  -4   3  927.36   13.26   0
  -5  -4  -3  744.62   12.79   0
  -5   4   3  812.20   22.24   0
  -6   4  -3   30.85   10.26   0
  -6   4   3   23.09   12.05   0
  -6  -4   3   28.96    6.87   0
   6  -4   3   20.97    9.95   0
  -6  -4  -3   31.90    9.95   0
  -7   4   3   95.39   12.15   0
  -7  -4  -3   99.52    9.77   0
   7  -4   3   99.75   11.77   0
  -7   4  -3   85.18    9.83   0
  -7  -4   3   86.26    9.91   0
   8  -4   3  208.15   10.11   0
  -8  -4  -3  218.72    9.76   0
  -8   4  -3  235.85   10.29   0
  -8   4   3  224.78   12.62   0
  -8  -4   3  254.25   10.76   0
  -9  -4   3  552.25   11.25   0
  -9  -4  -3  536.25    8.01   0
  -9   4   3  546.17   13.88   0
  -9   4  -3  525.96   11.29   0
   9  -4   3  543.08   11.01   0
  -9  -4   3  481.55   10.63   0
 -10   4   3   76.96   10.75   0
 -10   4  -3   62.78    9.23   0
 -10  -4   3   66.42    9.40   0
 -10  -4   3   64.57    8.58   0
 -10  -4  -3   74.22    6.47   0
 -10   4   3   74.99    8.63   0
 -11   4   3  421.46   10.37   0
 -11  -4   3  376.33    9.13   0
 -11   4  -3  408.38   10.24   0
 -11  -4   3  434.81   10.05   0
 -11   4   3  432.32   12.22   0
 -11  -4  -3  391.99    7.62   0
 -12  -4   3   92.80    7.86   0
 -12  -4   3  101.08    8.38   0
 -12   4   3   83.90   10.41   0
 -12   4  -3   79.64   10.22   0
 -12  -4  -3   97.66    5.75   0
 -12   4   3   91.94    8.52   0
 -13  -4  -3    4.56    7.22   0
 -13   4   3   -0.15    8.56   0
 -13   4   3   -5.32    8.66   0
 -13  -4   3   14.01    7.53   0
 -13  -4   3    6.18    7.25   0
 -13   4  -3    0.60    9.53   0
 -14   4  -3   10.97    7.74   0
 -14   4   3   14.98    7.16   0
 -14  -4   3   10.97    7.33   0
 -14   4   3    4.05    7.21   0
 -14  -4  -3    8.77    7.32   0
 -14  -4   3    6.24    7.42   0
 -15   4   3   49.08    9.51   0
 -15   4  -3   55.22    7.98   0
 -15   4   3   60.56    7.85   0
 -15  -4  -3   55.08    7.45   0
 -15  -4   3   65.60    7.78   0
 -15  -4   3   56.94    5.65   0
   0  -5  -3   90.00   17.27   0
   0  -5   3   91.18   16.65   0
   0  -5  -3   78.45   15.89   0
   0   5  -3   94.83   16.03   0
  -1   5   3  307.64   18.12   0
  -1  -5  -3  289.47   15.17   0
   1   5  -3  320.22   16.25   0
   1  -5  -3  287.55   17.90   0
  -1  -5   3  291.06   12.12   0
  -1   5  -3  295.40   17.37   0
   1  -5   3  294.16   17.90   0
  -2  -5  -3 1673.98   18.94   0
   2  -5  -3 2166.89   37.37   0
   2  -5  -3 2053.92   35.33   0
   2   5  -3 1900.89   18.64   0
  -2   5  -3 2092.98   24.24   0
  -2  -5   3 2083.34   18.96   0
   2  -5   3 1821.08   24.15   0
  -3  -5  -3  108.18    8.46   0
  -3  -5   3  115.27   12.23   0
  -3   5  -3  119.45   15.65   0
   3  -5   3  121.96   14.59   0
  -4  -5  -3   34.88   11.02   0
  -4   5  -3   51.39   16.49   0
   4  -5   3   43.52   15.00   0
  -4  -5   3   43.38    8.28   0
  -5  -5  -3 1612.66   12.58   0
   5  -5   3 1725.52   17.83   0
  -5   5   3 1705.66   44.78   0
  -5  -5   3 1795.70   15.64   0
  -5   5  -3 1603.74   18.13   0
  -6  -5   3 1273.79   13.00   0
  -6   5   3 1199.88   23.68   0
  -6  -5  -3 1136.21   12.49   0
  -6   5  -3 1188.28   15.76   0
   6  -5   3 1205.62   15.32   0
  -6   5   3 1264.11   24.07   0
  -7   5  -3  464.22   12.18   0
   7  -5   3  458.31   11.52   0
  -7   5   3  441.22   17.02   0
  -7  -5   3  509.21   12.08   0
  -7  -5  -3  421.64   10.06   0
  -7   5   3  429.94   16.48   0
   8  -5   3  104.39    9.76   0
  -8   5   3   94.64   12.53   0
  -8   5   3   97.78   12.16   0
  -8  -5   3   96.95    9.73   0
  -8   5  -3   80.76    9.99   0
  -8  -5  -3   83.93    8.59   0
  -9   5   3  136.37   11.34   0
  -9   5  -3  154.78    9.96   0
  -9  -5   3  162.12    9.72   0
  -9  -5   3  156.99    6.81   0
   9  -5   3  123.46    9.29   0
  -9   5   3  138.24   11.96   0
  -9  -5  -3  135.25    6.64   0
 -10  -5   3  106.58    8.63   0
 -10   5  -3  101.61    9.23   0
 -10  -5   3  100.28    6.78   0
 -10   5   3  124.80   11.39   0
 -10  -5  -3  128.40    6.68   0
 -10   5   3  130.84   11.35   0
 -11   5   3    7.31    9.77   0
 -11  -5  -3   13.07    7.96   0
 -11   5   3    0.27    9.63   0
 -11  -5   3   21.01    7.95   0
 -11  -5   3   -1.86    7.71   0
 -11   5  -3   11.23    8.04   0
 -12  -5  -3   27.77    7.57   0
 -12   5  -3    1.07    7.91   0
 -12   5   3    7.85    7.69   0
 -12  -5   3   14.37    8.12   0
 -12  -5   3    5.83    5.09   0
 -12   5   3    5.25    8.89   0
 -13   5   3   29.69    9.33   0
 -13  -5   3   41.78    7.66   0
 -13   5   3   30.48    9.00   0
 -13  -5   3   44.61    7.82   0
 -13   5  -3   41.09    7.89   0
 -13  -5  -3   39.68    7.58   0
 -14  -5   3   87.62    8.02   0
 -14   5  -3   76.93    7.82   0
 -14   5   3   74.79    9.36   0
 -14  -5   3  108.56    7.78   0
 -14  -5  -3   85.34    7.58   0
 -14   5   3   79.74    7.89   0
 -15  -5   3    7.75    4.83   0
 -15  -5  -3    2.74    4.65   0
 -15   5  -3    0.21    6.95   0
 -15   5   3    6.31    8.69   0
 -15   5   3    7.33    8.70   0
 -15  -5   3    4.70    6.78   0
   0  -6  -3   52.90   15.22   0
   0   6  -3   52.84   14.32   0
   0  -6  -3   52.08   13.00   0
   0  -6   3   51.26   14.64   0
   1  -6   3  768.63   17.71   0
   1  -6  -3  722.41   17.16   0
  -1   6  -3  799.55   17.45   0
   1   6  -3  833.18   16.14   0
  -1  -6   3  752.77   15.86   0
  -1   6   3  831.77   19.43   0
  -1  -6  -3  767.28   15.56   0
  -2  -6  -3  516.47   13.94   0
  -2   6  -3  581.80   16.70   0
  -2  -6   3  583.42   11.17   0
   2  -6   3  538.21   17.14   0
   2  -6  -3  599.07   20.51   0
   2  -6  -3  544.01   21.59   0
  -3  -6  -3 1179.23   12.38   0
  -3  -6   3 1325.35   15.23   0
  -3   6  -3 1269.45   19.11   0
   3  -6   3 1247.38   18.76   0
  -4   6  -3 1325.77   18.61   0
  -4  -6   3 1421.53   12.31   0
   4  -6   3 1256.78   17.06   0
  -4  -6  -3 1138.87   13.34   0
  -5  -6   3   27.49   10.67   0
  -5   6  -3   21.04   11.34   0
   5  -6   3   10.88   10.55   0
  -5  -6  -3   17.17    6.85   0
   6  -6   3  236.03   11.02   0
  -6   6  -3  226.35   11.37   0
  -6  -6   3  241.11   10.15   0
  -6  -6  -3  244.69   10.03   0
  -7   6   3    5.95   15.24   0
   7  -6   3   10.16    9.54   0
  -7   6   3    3.42   15.60   0
  -7   6  -3    7.93    9.75   0
  -7  -6   3    1.48    8.84   0
  -7  -6  -3    5.18    8.71   0
   8  -6   3  378.52   12.99   0
  -8  -6   3  363.70   10.24   0
  -8   6  -3  345.33   11.36   0
  -8   6   3  402.13   16.67   0
  -8   6   3  378.54   16.27   0
  -8  -6  -3  387.09    9.67   0
   9  -6   3  236.34   11.49   0
  -9   6  -3  240.86   12.75   0
  -9  -6   3  228.98    6.96   0
  -9   6   3  252.37   12.77   0
  -9  -6  -3  252.87    9.52   0
  -9  -6   3  284.44   10.00   0
  -9   6   3  238.88   14.04   0
 -10   6  -3   50.62    8.32   0
 -10  -6   3   42.04    8.34   0
  10  -6   3   57.24    8.27   0
 -10  -6   3   45.29    6.35   0
 -10   6   3   51.27   12.35   0
 -10   6   3   53.45   11.08   0
 -10  -6  -3   72.70    8.05   0
 -11   6  -3   31.11    7.92   0
 -11   6   3   39.90   11.71   0
 -11  -6   3   46.21    7.38   0
 -11   6   3   34.65    9.70   0
 -11  -6   3   27.36    7.91   0
 -11  -6  -3   38.84    7.64   0
 -12   6  -3   99.06    8.34   0
 -12   6   3   64.41   10.02   0
 -12  -6  -3   69.25    8.17   0
 -12  -6   3   85.05    8.04   0
 -12  -6   3  113.55    7.53   0
 -12   6   3   66.06   11.00   0
 -13   6  -3    6.73    9.04   0
 -13   6   3    7.67    9.05   0
 -13  -6   3    3.55    7.34   0
 -13   6   3    3.74    8.91   0
 -13  -6  -3   15.65    5.16   0
 -13  -6   3   -1.93    7.31   0
 -14   6   3    5.62    8.82   0
 -14  -6  -3   15.48    6.84   0
 -14  -6   3    9.44    5.08   0
 -14   6  -3    7.30    8.91   0
 -14   6   3    2.11    9.48   0
 -14  -6   3    2.20    4.84   0
 -15   6  -3    5.76    8.69   0
 -15   6   3    2.58    8.69   0
 -15  -6   3    5.86    5.38   0
 -15  -6   3    1.94    7.14   0
 -15   6   3    4.21    8.44   0
 -15  -6  -3    3.76    7.18   0
   0   7  -3   91.10   13.13   0
   0  -7  -3   84.55   13.65   0
   0  -7   3   82.59   12.76   0
   0  -7  -3   75.87   12.02   0
   1  -7   3 1327.18   18.11   0
  -1   7  -3 1365.87   17.47   0
  -1  -7   3 1321.79   15.55   0
   1  -7  -3 1203.95   17.98   0
   1   7  -3 1397.11   13.62   0
  -1   7   3 1339.20   19.75   0
  -1  -7  -3 1265.11   15.67   0
  -2   7  -3  162.95   13.18   0
  -2   7   3  173.74   13.40   0
   2  -7  -3  150.85   15.28   0
  -2  -7   3  173.45   12.06   0
  -2  -7  -3  157.97    8.20   0
   2  -7  -3  173.99   15.92   0
   2  -7   3  175.69   14.24   0
   3  -7   3  194.63   13.99   0
  -3  -7   3  261.99   11.70   0
   3  -7  -3  243.39   21.60   0
  -3  -7  -3  186.12   10.87   0
   3  -7  -3  234.31   21.15   0
  -3   7  -3  252.02   13.66   0
  -4  -7  -3  369.97    8.69   0
  -4   7  -3  378.99   13.62   0
   4  -7   3  402.13   13.47   0
  -4  -7   3  397.10    8.91   0
   5  -7   3 1265.95   17.70   0
  -5  -7  -3 1135.52   12.80   0
  -5  -7   3 1217.70   11.22   0
  -5   7  -3 1148.91   16.65   0
  -6  -7  -3   79.65    9.10   0
  -6  -7   3   98.11    9.93   0
   6  -7   3   96.83   12.17   0
  -6   7  -3   83.50   11.16   0
  -7   7  -3   77.96   10.83   0
  -7  -7   3   76.94    9.40   0
  -7  -7  -3   64.20    8.85   0
   7  -7   3   73.58   11.90   0
  -8   7   3  206.78   20.98   0
  -8  -7  -3  207.36    9.04   0
  -8  -7   3  229.73    9.65   0
  -8   7   3  205.41   20.98   0
   8  -7   3  212.24   12.07   0
  -8   7  -3  211.11   10.88   0
  -9  -7   3  217.21    9.46   0
  -9   7   3  185.45   16.57   0
  -9  -7  -3  196.69    9.03   0
  -9   7  -3  190.76   12.23   0
   9  -7   3  192.82   11.25   0
  -9   7   3  190.30   16.34   0
 -10  -7  -3  170.20    8.64   0
  10  -7   3  183.68   10.36   0
 -10   7   3  181.15   14.14   0
 -10  -7   3  190.87    8.92   0
 -10   7  -3  161.16   10.63   0
 -10  -7   3  181.76    8.33   0
 -10   7   3  176.16   14.36   0
 -11   7  -3   44.42   10.22   0
 -11   7   3   56.72   11.52   0
 -11   7   3   45.20   11.77   0
 -11  -7  -3   65.18    8.02   0
 -11  -7   3   67.50    8.06   0
 -11  -7   3   59.13    8.19   0
 -12  -7   3   47.13    7.75   0
 -12  -7  -3   32.82    7.55   0
 -12   7   3   36.47   11.44   0
 -12   7   3   33.05   10.09   0
 -12   7  -3   31.22    7.98   0
 -12  -7   3   30.89    7.33   0
 -13  -7   3   56.27    7.19   0
 -13   7  -3   20.08    7.82   0
 -13  -7  -3   31.03    6.82   0
 -13  -7   3   52.35    7.39   0
 -13   7   3   34.55   10.76   0
 -13   7   3   31.05    9.40   0
 -14  -7   3   21.54    7.34   0
 -14   7   3   15.28    8.95   0
 -14  -7   3   19.71    4.99   0
 -14   7   3   12.45   10.32   0
 -14   7  -3   15.06    8.95   0
 -14  -7  -3   15.80    5.08   0
 -15   7  -3    2.00    9.07   0
 -15  -7  -3   -2.63    6.81   0
 -15  -7   3   12.17    4.85   0
 -15   7   3    4.52    8.88   0
 -15  -7   3   -1.81    5.04   0
 -15   7   3    4.66   10.35   0
   0   8  -3 1188.66   14.90   0
   0  -8  -3 1083.64   18.80   0
   0  -8   3 1120.99   12.47   0
  -1  -8  -3  408.99   11.55   0
  -1   8   3  423.73   15.06   0
  -1  -8   3  386.61   12.26   0
   1  -8  -3  398.19   12.96   0
  -1   8  -3  351.79   27.34   0
  -1  -8   3  280.42   24.97   0
  -1  -8  -3  382.39   13.86   0
   1   8  -3  463.70   12.62   0
  -1   8  -3  395.81   13.05   0
   1  -8   3  428.95   13.92   0
  -2   8   3  213.39   13.29   0
  -2  -8  -3  218.02   11.26   0
  -2   8  -3  216.66   12.37   0
  -2  -8   3  230.35   11.53   0
   2  -8  -3  189.77   14.31   0
   2  -8   3  204.57   13.28   0
   2  -8  -3  217.52   14.84   0
   3  -8  -3   77.96   14.00   0
   3  -8  -3   81.88   15.55   0
   3  -8   3   81.59   15.09   0
  -3  -8  -3   77.80   10.52   0
  -3  -8   3   90.65   11.23   0
  -3   8  -3   78.22   11.37   0
  -4   8  -3   67.52   10.73   0
  -4  -8   3   74.81   10.50   0
   4  -8   3   79.83   11.36   0
  -4  -8  -3   72.01    9.57   0
  -5  -8  -3 1390.74   12.71   0
   5  -8   3 1510.96   17.05   0
  -5   8  -3 1494.49   17.71   0
  -5  -8   3 1540.03   13.88   0
  -6  -8  -3   70.44    8.68   0
   6  -8   3   69.34   12.36   0
  -6  -8   3   72.36    9.52   0
  -6   8  -3   69.29   13.29   0
  -7  -8  -3  568.71    8.29   0
   7  -8   3  611.66   14.42   0
  -7  -8   3  622.47    8.67   0
  -7   8  -3  582.44   15.70   0
  -8   8  -3  144.80   10.61   0
  -8  -8   3  161.06    9.44   0
   8  -8   3  172.72   11.85   0
  -8  -8  -3  161.25    6.66   0
  -9   8  -3  117.87   11.85   0
  -9  -8   3  133.81    8.98   0
  -9  -8  -3  132.20    6.16   0
   9  -8   3  122.64   10.80   0
 -10   8   3  223.94   22.35   0
 -10  -8   3  207.25    6.19   0
 -10   8   3  234.28   23.44   0
  10  -8   3  242.64    9.83   0
 -10   8  -3  216.98   10.23   0
 -10  -8  -3  231.53    6.46   0
 -10  -8   3  240.54    8.82   0
 -11   8   3  139.88   17.42   0
 -11  -8   3  174.65    8.51   0
 -11   8  -3  149.72    9.34   0
 -11  -8   3  157.15    6.26   0
 -11   8   3  145.96   15.72   0
 -11  -8  -3  130.83    8.21   0
 -12  -8  -3    6.33    7.50   0
 -12  -8   3    5.52    5.12   0
 -12  -8   3    2.59    7.81   0
 -12   8   3   11.83   14.30   0
 -12   8  -3    6.04    9.48   0
 -12   8   3   14.64   13.78   0
 -13  -8   3    9.51    4.88   0
 -13   8   3    9.88   12.74   0
 -13  -8   3   26.52    7.43   0
 -13   8  -3    9.06    7.58   0
 -13  -8  -3   12.10    7.22   0
 -13   8   3    5.75   12.49   0
 -14   8  -3    2.04    9.07   0
 -14  -8   3    1.43    4.85   0
 -14  -8   3   -0.07    7.08   0
 -14   8   3    5.69   12.73   0
 -14   8   3    3.55   13.32   0
 -14  -8  -3   12.70    7.08   0
 -15  -8  -3    7.64    5.17   0
 -15   8   3    8.18   12.20   0
 -15  -8   3   15.58    4.76   0
 -15   8   3    8.42   12.91   0
 -15  -8   3    6.42    7.19   0
 -15   8  -3   20.46    8.95   0
   0   9  -3  974.32   13.80   0
   0  -9  -3  884.06   15.14   0
   0  -9   3  941.89   11.68   0
  -1  -9   3  230.84   25.97   0
   1  -9  -3  259.41   13.74   0
  -1  -9   3  246.55   12.00   0
  -1   9  -3  247.93   11.60   0
  -1  -9  -3  217.56   12.39   0
   1  -9   3  241.09   12.11   0
  -2   9   3 1096.63   15.89   0
  -2   9  -3 1133.77   14.66   0
  -2  -9   3 1099.49   13.50   0
   2  -9   3 1044.97   15.03   0
   2  -9  -3 1078.25   16.18   0
  -2  -9  -3  987.87   11.16   0
   3  -9  -3  193.28   13.98   0
  -3  -9   3  227.20   10.64   0
   3  -9   3  185.86   12.33   0
  -3   9   3  187.98   11.82   0
  -3  -9  -3  170.41   10.04   0
  -3   9  -3  206.83   11.46   0
   3  -9  -3  182.59   14.40   0
   4  -9  -3  413.90   21.53   0
   4  -9   3  426.77   12.59   0
   4  -9  -3  427.85   24.56   0
  -4  -9   3  454.26   11.12   0
  -4   9  -3  422.21   12.34   0
  -4  -9  -3  389.31    7.80   0
  -5   9  -3  228.36   11.70   0
  -5  -9   3  248.17    9.98   0
   5  -9   3  232.03   11.58   0
  -5  -9  -3  209.70    9.46   0
  -6  -9  -3  552.54   10.21   0
  -6   9  -3  639.84   15.86   0
  -6  -9   3  664.07    8.91   0
   6  -9   3  613.65   14.88   0
  -7  -9  -3    8.18    8.58   0
  -7   9  -3    6.20   10.22   0
   7  -9   3    8.32    9.34   0
  -7  -9   3   13.65    9.56   0
  -8  -9   3  256.20    9.59   0
  -8  -9  -3  208.12    9.10   0
   8  -9   3  236.78   10.16   0
  -8   9  -3  241.83   12.90   0
  -9  -9  -3   38.92    7.66   0
   9  -9   3   35.36   10.29   0
  -9  -9   3   32.32    8.43   0
  -9   9  -3   27.65   11.39   0
 -10  -9  -3  202.91    8.33   0
  10  -9   3  219.90    9.09   0
 -10   9  -3  216.66   11.67   0
 -10  -9   3  219.82    8.20   0
 -10  -9   3  226.71    6.50   0
 -11  -9  -3   11.68    7.04   0
 -11   9  -3   18.32    9.61   0
 -11  -9   3   19.76    6.99   0
 -11  -9   3   16.34    7.93   0
 -12  -9  -3  104.83    7.51   0
 -12  -9   3  118.22    5.98   0
 -12  -9   3  127.01    7.59   0
 -12   9  -3  102.07   10.35   0
 -13  -9  -3    5.10    7.17   0
 -13  -9   3    1.44    7.17   0
 -13  -9   3    2.93    5.23   0
 -13   9  -3   -3.46    9.08   0
 -14  -9   3   28.47    4.93   0
 -14  -9   3   42.61    7.25   0
 -14  -9  -3   18.52    6.81   0
 -14   9  -3    7.67    9.67   0
   0 -10  -3    1.33    9.84   0
   0 -10   3   -1.74   11.28   0
   0 -10  -3    2.39   10.75   0
   0  10  -3   -0.49   10.61   0
  -1  10  -3  966.10   14.23   0
   1 -10   3  858.35   13.78   0
  -1 -10  -3  816.36   16.80   0
   1 -10  -3  983.57   14.30   0
  -1 -10   3  949.57   11.22   0
   2 -10   3  728.10   13.56   0
   2 -10  -3  740.58   13.84   0
  -2 -10   3  765.90   12.09   0
  -2  10  -3  767.33   13.49   0
  -2  10   3  730.60   14.27   0
  -2 -10  -3  675.44   11.99   0
  -2  10  -3  760.23   20.35   0
   3 -10   3  109.21   11.40   0
  -3  10   3  117.94   10.79   0
  -3  10  -3  134.66   10.47   0
   3 -10  -3  115.58   12.07   0
  -3 -10  -3   97.24    7.32   0
   3 -10  -3  139.21   13.48   0
  -3 -10   3  134.22    9.72   0
   4 -10   3  466.92   15.20   0
   4 -10  -3  392.40   17.98   0
   4 -10  -3  432.16   21.56   0
  -4 -10   3  426.79   10.62   0
  -4 -10  -3  441.92   10.56   0
  -4  10  -3  440.61   12.41   0
  -5  10  -3  184.60   13.32   0
  -5 -10  -3  160.64    8.53   0
  -5 -10   3  209.50    9.80   0
   5 -10   3  181.94   11.43   0
  -6 -10   3  336.66   10.20   0
  -6 -10  -3  290.98    7.11   0
  -6  10  -3  312.10   11.84   0
   6 -10   3  316.17   13.26   0
   7 -10   3  146.77   11.83   0
  -7 -10  -3  127.30    8.84   0
  -7  10  -3  134.70   11.17   0
  -7 -10   3  150.17    9.40   0
  -8 -10  -3  456.86    9.41   0
  -8  10  -3  511.69   14.51   0
  -8 -10   3  524.15    8.29   0
   8 -10   3  504.68   13.75   0
   9 -10   3  182.86   11.02   0
  -9 -10   3  192.29    6.41   0
  -9  10  -3  199.14   11.94   0
  -9 -10  -3  189.73    8.01   0
 -10  10  -3   12.63    9.92   0
 -10 -10   3   23.80    7.33   0
  10 -10   3   11.85    9.45   0
 -10 -10   3   11.71    5.69   0
 -10 -10  -3   17.27    7.39   0
 -11 -10   3   52.83    8.15   0
 -11 -10   3   35.16    7.16   0
 -11  10  -3   35.97   10.18   0
 -11 -10  -3   56.55    7.11   0
 -12 -10   3   19.49    5.05   0
 -12 -10   3   15.25    5.17   0
 -12 -10  -3   13.07    6.95   0
 -12  10  -3   19.25   10.04   0
 -13  10  -3    6.42    9.23   0
 -13 -10   3    5.51    5.04   0
 -13 -10   3   11.40    4.87   0
 -13 -10  -3   10.15    5.03   0
 -14 -10   3   21.61    7.08   0
 -14 -10  -3   18.96    4.91   0
 -14 -10   3   17.71    5.21   0
 -14  10  -3    7.30   10.78   0
   0 -11  -3    0.79    9.44   0
   0 -11   3   -0.87   10.75   0
  -1 -11  -3  302.99   12.43   0
   1 -11  -3  346.56   12.53   0
  -1  11  -3  342.82   11.68   0
  -1 -11   3  332.80   11.94   0
   1 -11   3  330.67   11.91   0
  -1 -11  -3  368.96   11.25   0
  -2 -11   3   19.26   10.18   0
  -2 -11  -3   14.75   10.13   0
   2 -11  -3   20.11    9.40   0
  -2  11  -3   16.75   14.81   0
   2 -11   3   19.46   10.12   0
  -2  11   3   18.63   10.85   0
  -2 -11  -3   21.95   12.86   0
  -2  11  -3   15.01    9.62   0
  -3 -11  -3  204.43    7.40   0
  -3  11   3  213.68   12.94   0
  -3  11  -3  238.05   11.12   0
  -3 -11   3  242.81   10.76   0
   3 -11  -3  212.59   12.59   0
   3 -11  -3  226.63   13.88   0
   3 -11   3  214.99   11.63   0
  -4  11   3   24.99    9.55   0
  -4 -11   3   21.60    9.40   0
  -4 -11  -3   24.03    8.27   0
   4 -11   3   19.80   11.08   0
  -4  11  -3   22.98    9.98   0
   4 -11  -3   18.79   16.56   0
   4 -11  -3   15.84   13.33   0
  -5 -11   3  558.41   10.98   0
  -5  11  -3  546.95   12.64   0
  -5 -11  -3  512.83    7.97   0
   5 -11   3  555.12   13.11   0
   6 -11   3   12.48   11.16   0
  -6  11  -3   14.43   11.59   0
  -6 -11  -3   13.84    8.32   0
  -6 -11   3   13.57    9.56   0
  -7 -11  -3  352.07    9.15   0
   7 -11   3  373.15   13.18   0
  -7  11  -3  338.16   13.57   0
  -7 -11   3  344.93   10.60   0
  -8 -11  -3  225.92    8.48   0
  -8 -11   3  267.12    8.72   0
   8 -11   3  260.38   11.97   0
  -8  11  -3  261.30   12.52   0
  -9 -11   3   51.18    5.78   0
  -9  11  -3   51.13   12.06   0
  -9 -11  -3   23.89    5.55   0
   9 -11   3   30.96   10.03   0
 -10  11  -3    1.68    9.61   0
  10 -11   3    2.97    9.03   0
 -10 -11  -3   -0.65    5.14   0
 -10 -11   3   -2.66    5.32   0
 -10 -11   3   -0.82    6.79   0
 -11 -11   3   49.08    5.39   0
 -11 -11   3   67.39    7.19   0
 -11 -11  -3   42.59    5.25   0
 -11  11  -3   55.25   10.44   0
 -12 -11   3    4.37    4.93   0
 -12 -11  -3    2.67    6.61   0
 -12 -11   3   -1.49    4.75   0
 -12  11  -3   10.02   10.58   0
 -13 -11   3   21.42    6.90   0
 -13 -11  -3   16.27    6.72   0
 -13 -11   3   16.47    7.30   0
 -13  11  -3   16.75   10.97   0
 -14 -11  -3   10.19    6.54   0
 -14 -11   3   -1.27    6.86   0
 -14 -11   3   17.60    6.89   0
 -14  11  -3    6.57   10.65   0
   0 -12   3  405.90   12.09   0
   0 -12  -3  439.39   11.30   0
   1 -12   3  533.85   12.21   0
  -1 -12  -3  519.27   12.88   0
  -1 -12   3  565.75   12.20   0
  -1 -12  -3  574.86   11.75   0
   1 -12  -3  588.64   12.36   0
   2 -12   3  150.24   10.65   0
  -2  12   3  149.23   13.03   0
  -2 -12  -3  136.34    9.67   0
  -2 -12  -3  131.28   11.37   0
  -2 -12   3  141.97   19.28   0
  -2 -12   3  154.15   10.21   0
  -2  12  -3  156.86   10.15   0
   2 -12  -3  147.09   10.67   0
  -2 -12  -3  173.61   10.79   0
  -3  12  -3  287.12   14.62   0
   3 -12  -3  248.11   12.48   0
   3 -12  -3  270.86   13.85   0
   3 -12   3  276.83   11.56   0
  -3 -12   3  295.71    9.82   0
  -3  12   3  285.17   11.61   0
  -3  12  -3  269.32   10.57   0
  -3 -12  -3  248.65    7.10   0
  -4 -12  -3  414.51    9.40   0
  -4  12   3  476.19   12.00   0
   4 -12   3  470.85   12.76   0
  -4  12  -3  440.24   11.69   0
   4 -12  -3  402.14   15.29   0
  -4 -12   3  432.19   10.26   0
   4 -12  -3  416.82   18.10   0
  -5 -12  -3    3.31    7.78   0
   5 -12  -3    8.98   17.14   0
  -5  12  -3   15.93   11.21   0
  -5 -12   3    9.44    9.35   0
   5 -12  -3    9.64   17.14   0
   5 -12   3   18.95    9.91   0
   6 -12   3  121.02   11.41   0
  -6 -12  -3  107.54    8.46   0
  -6  12  -3  115.91   11.46   0
  -6 -12   3  117.97    6.96   0
  -7 -12  -3  141.30    7.83   0
  -7 -12   3  131.98    6.62   0
   7 -12   3  164.91   11.27   0
  -7  12  -3  136.70   11.21   0
  -8 -12   3  299.70    9.03   0
  -8 -12  -3  244.20    6.25   0
  -8  12  -3  282.93   12.33   0
   8 -12   3  276.03   12.11   0
  -9 -12  -3   44.78    7.50   0
  -9 -12   3   49.93    7.96   0
   9 -12   3   47.39    9.57   0
  -9  12  -3   44.58    9.95   0
 -10 -12   3    5.82    6.69   0
 -10 -12  -3   -6.67    6.86   0
  10 -12   3    9.24   10.64   0
 -10  12  -3    8.52   11.26   0
 -10 -12   3    6.79    7.43   0
 -11  12  -3   25.02   10.94   0
 -11 -12  -3   24.68    7.31   0
 -11 -12   3   31.27    5.01   0
 -11 -12   3   27.23    7.39   0
 -12  12  -3   41.16   11.38   0
 -12 -12  -3   59.12    7.05   0
 -12 -12   3   26.19    7.11   0
 -12 -12   3   48.70    6.96   0
 -13  12  -3    6.33   11.54   0
 -13 -12  -3   12.44    4.64   0
 -13 -12   3    7.33    6.92   0
 -13 -12   3   16.77    6.64   0
   0 -13  -3   49.09    9.68   0
   0 -13   3   45.20    7.29   0
  -1 -13  -3    4.78    9.67   0
   1 -13  -3   16.83   11.19   0
  -1 -13   3    7.39    9.97   0
   1 -13   3    3.84    9.92   0
  -1 -13  -3   -7.77    9.72   0
  -1 -13  -3   13.05    8.31   0
   2 -13  -3  253.16   10.86   0
  -2 -13  -3  263.74   10.16   0
  -2 -13  -3  241.65    9.64   0
  -2 -13   3  258.67   10.46   0
   2 -13   3  254.23   11.35   0
  -2 -13  -3  232.44   11.44   0
  -2 -13   3  244.94   19.07   0
  -3  13  -3  206.41   10.36   0
   3 -13  -3  199.36   11.58   0
   3 -13   3  215.23   11.63   0
  -3 -13  -3  227.10    7.56   0
  -3 -13   3  232.97    9.95   0
   3 -13  -3  206.79   12.88   0
  -3  13   3  222.62   11.29   0
  -3  13  -3  214.60   15.21   0
  -3 -13  -3  190.40    9.29   0
   4 -13  -3  156.15   11.24   0
   4 -13  -3  160.87   13.53   0
  -4  13   3  180.21   12.90   0
   4 -13   3  172.12   13.89   0
  -4 -13  -3  172.71    8.91   0
  -4  13  -3  168.53   12.14   0
  -4 -13   3  156.21    7.37   0
   5 -13  -3   84.50   14.89   0
  -5  13  -3   82.88   11.14   0
  -5 -13   3   92.26    6.51   0
   5 -13  -3   80.44   16.14   0
  -5  13   3   94.06   12.30   0
  -5 -13  -3   80.83    6.02   0
   5 -13   3   97.59   10.35   0
  -6  13  -3  187.17   10.24   0
   6 -13   3  228.71   12.39   0
  -6 -13  -3  210.56    8.01   0
  -6 -13   3  192.56    8.66   0
   7 -13   3   81.22   10.93   0
  -7 -13  -3   57.70    7.72   0
  -7  13  -3   76.61   10.87   0
  -7 -13   3   79.75    8.42   0
   8 -13   3   13.06    9.60   0
  -8 -13  -3   21.85    5.22   0
  -8  13  -3   20.03   10.94   0
  -8 -13   3    7.61    5.79   0
   9 -13   3   16.29    9.71   0
  -9  13  -3   17.05   11.27   0
  -9 -13   3   19.36    7.66   0
  -9 -13  -3   12.24    7.15   0
 -10 -13   3   78.20    7.22   0
 -10 -13  -3   74.68    7.42   0
  10 -13   3   86.70   11.02   0
 -10  13  -3   59.11   11.45   0
 -10 -13   3   58.33    7.04   0
 -11 -13  -3    2.94    6.88   0
 -11  13  -3    6.75   11.75   0
 -11 -13   3   26.17    6.97   0
 -11 -13   3    3.26    6.54   0
 -12 -13  -3   14.92    6.34   0
 -12  13  -3    0.29   12.66   0
 -12 -13   3    9.06    6.26   0
 -12 -13  -3    6.77    4.70   0
 -12 -13   3    5.89    6.87   0
 -13 -13  -3   11.89    6.64   0
 -13 -13   3    6.94    5.11   0
 -13 -13   3   -4.28    6.58   0
 -13 -13  -3   -1.21    6.80   0
   0 -14  -3    6.25    8.56   0
   0 -14  -3    4.79    9.39   0
   0 -14   3    7.82   10.27   0
  -1 -14  -3   20.66   11.39   0
  -1 -14  -3   26.22    8.32   0
   1 -14   3   31.72   10.49   0
  -1 -14  -3   28.87    9.36   0
  -1 -14   3   36.50    6.94   0
   1 -14  -3   27.41    8.27   0
   1 -14  -3   31.53    9.21   0
  -2 -14   3  102.48    7.07   0
   2 -14   3  107.30   10.66   0
  -2 -14  -3  129.19    9.38   0
   2 -14  -3  108.25   11.75   0
   2 -14  -3   89.54   10.95   0
  -2 -14  -3  105.79    8.59   0
  -2 -14  -3   96.87   10.22   0
  -3  14  -3  275.12   15.73   0
  -3  14   3  300.54   12.87   0
   3 -14  -3  296.81   13.12   0
   3 -14   3  296.92   11.20   0
  -3 -14  -3  284.80   10.90   0
  -3 -14   3  273.68   15.91   0
  -3 -14   3  298.68    7.65   0
  -3 -14  -3  365.81   10.09   0
   3 -14  -3  290.26   11.84   0
  -3 -14  -3  307.30    9.38   0
  -4  14   3  411.40   12.10   0
   4 -14  -3  424.71   14.59   0
  -4  14  -3  430.54   14.51   0
   4 -14  -3  429.38   15.16   0
   4 -14   3  408.16   14.04   0
  -4 -14  -3  424.22   10.46   0
  -4 -14   3  463.75   10.53   0
  -4 -14  -3  367.52    9.43   0
  -4  14  -3  438.26   10.77   0
  -5  14   3   29.60    8.84   0
  -5 -14   3   32.46    8.27   0
   5 -14  -3   22.99   15.16   0
  -5 -14  -3   24.72    8.47   0
  -5  14  -3   18.14    9.74   0
   5 -14   3   15.04   10.94   0
   5 -14  -3   27.04   13.39   0
  -5 -14  -3    1.56    7.99   0
  -6 -14  -3   13.75    7.58   0
  -6 -14   3   11.11    5.48   0
  -6  14   3   15.70    8.65   0
   6 -14   3   20.06    8.90   0
  -6  14  -3   13.60   10.13   0
  -7 -14  -3   93.87    7.90   0
   7 -14   3   96.45   11.83   0
  -7 -14   3  116.16    5.82   0
  -7  14  -3  115.37   10.32   0
   8 -14   3   70.91   10.04   0
  -8  14  -3   75.07   10.36   0
  -8 -14  -3   54.52    5.24   0
  -8 -14   3   84.29    7.72   0
  -9  14  -3   35.49   11.03   0
  -9 -14  -3   29.12    6.72   0
   9 -14   3   35.81   11.03   0
  -9 -14   3   36.80    5.67   0
 -10 -14  -3   13.98    6.86   0
 -10  14  -3    7.39   11.78   0
 -10 -14   3   12.44    5.16   0
  10 -14   3   12.14   10.56   0
 -10 -14  -3   10.41    7.11   0
 -10 -14   3   11.24    4.88   0
 -11 -14  -3   73.46    7.45   0
 -11  14  -3   75.69   15.51   0
 -11 -14   3   68.54    5.40   0
 -11 -14  -3   98.09    7.04   0
 -11 -14   3   62.22    6.78   0
 -12 -14  -3   21.07    6.39   0
 -12 -14   3   16.07    6.79   0
 -12 -14  -3   18.70    6.77   0
 -12 -14   3    6.13    4.49   0
   0 -15   3   40.73    9.55   0
   0 -15  -3   40.51    8.25   0
   0 -15  -3   60.47    9.42   0
  -1 -15  -3   95.53    9.05   0
  -1 -15   3  118.41    9.18   0
   1 -15  -3   98.28    8.96   0
  -1 -15  -3   93.12    8.02   0
   1 -15  -3  104.37    9.61   0
   1 -15   3  104.32   10.55   0
   2 -15  -3   65.30    8.51   0
  -2 -15  -3   71.73   11.71   0
   2 -15  -3   92.82   11.25   0
   2 -15   3   90.72   10.30   0
  -2 -15  -3   90.07    9.39   0
  -2 -15   3   73.54    9.56   0
  -2 -15  -3   84.13    8.26   0
  -3 -15  -3   72.18   11.29   0
  -3 -15   3   71.74   15.31   0
  -3 -15  -3   65.00    8.55   0
   3 -15  -3   67.61    9.94   0
   3 -15   3   77.30    9.58   0
  -3 -15  -3   74.27    9.31   0
  -3 -15   3   67.05    9.07   0
   3 -15  -3   79.57   11.29   0
  -4 -15  -3   33.41    5.97   0
  -4 -15  -3   30.00    7.72   0
  -4  15   3   27.00    8.63   0
  -4 -15   3   32.86    8.55   0
   4 -15   3   26.87    9.29   0
   4 -15  -3   34.04   12.05   0
  -4  15  -3   30.31   12.80   0
   4 -15  -3   24.19   12.15   0
   5 -15  -3  205.61   14.49   0
  -5  15   3  218.35    9.67   0
  -5 -15  -3  192.56    7.92   0
  -5  15  -3  202.73   11.96   0
  -5 -15  -3  214.83    8.75   0
   5 -15  -3  225.36   13.19   0
   5 -15   3  222.15   12.00   0
  -5 -15   3  203.91    6.56   0
  -6  15   3   27.26    8.46   0
  -6 -15  -3   36.47    5.96   0
   6 -15   3   42.48   10.39   0
  -6 -15  -3   33.28    5.06   0
  -6 -15   3   65.21    7.55   0
  -7 -15   3  156.89    8.05   0
  -7 -15  -3  127.46    7.84   0
  -7  15   3  129.02    8.76   0
  -7  15  -3  141.01   10.47   0
   7 -15   3  143.76   10.43   0
  -7 -15  -3  151.13    8.69   0
  -8 -15  -3   10.52    4.94   0
   8 -15   3   21.20   10.00   0
  -8  15  -3   22.53    9.64   0
  -8 -15   3   17.52    7.27   0
  -8 -15  -3   31.54    7.28   0
  -9 -15   3   46.67    7.55   0
  -9 -15  -3   58.37    7.12   0
   9 -15   3   65.72   11.22   0
  -9 -15  -3   55.25    7.30   0
 -10 -15   3    7.22    6.94   0
 -10 -15   3    6.69    6.56   0
 -10 -15  -3    6.81    4.81   0
  10 -15   3    4.01   12.71   0
 -10 -15  -3    7.69    6.43   0
 -11 -15  -3   45.39    6.79   0
 -11 -15   3   17.42    6.96   0
 -11 -15  -3   58.06    7.11   0
 -11 -15   3   32.31    6.60   0
 -12 -15   3   14.04    4.43   0
 -12 -15  -3    8.72    6.30   0
 -12 -15   3    3.72    6.77   0
 -12 -15  -3   11.51    6.98   0
   0 -16  -3    1.89    8.65   0
   0 -16   3    3.76    8.68   0
   0 -16  -3    4.47    7.78   0
   1 -16   3   10.33    9.45   0
  -1 -16  -3    6.32    7.37   0
   1 -16  -3   10.31    7.68   0
  -1 -16  -3    9.53    8.61   0
  -1 -16   3    9.27    8.66   0
   1 -16  -3    4.93    8.13   0
  -2 -16   3   15.15    8.65   0
   2 -16  -3   26.40   10.02   0
  -2 -16  -3   11.58    8.22   0
  -2 -16  -3   13.63    8.56   0
   2 -16  -3   13.58    7.55   0
  -2 -16  -3   18.52    7.30   0
   2 -16   3   15.47    8.89   0
   3 -16  -3   31.69    8.96   0
  -3 -16  -3   15.07    8.64   0
  -3 -16  -3   30.68    7.63   0
  -3 -16   3   34.31    8.16   0
   3 -16   3   27.32    9.42   0
  -3 -16  -3   31.02    8.39   0
   3 -16  -3   28.57    7.95   0
  -4  16   3  235.44    9.58   0
  -4 -16  -3  214.33    6.26   0
   4 -16  -3  238.23   12.43   0
   4 -16   3  244.33   10.02   0
  -4 -16   3  239.30    8.83   0
   4 -16  -3  227.13   10.62   0
  -4 -16   3  214.80   14.02   0
  -4  16  -3  219.01   13.50   0
  -4 -16  -3  259.69    8.81   0
  -4 -16  -3  230.19    9.54   0
  -5 -16   3   93.85    8.40   0
  -5  16   3  111.71   11.23   0
  -5 -16  -3  119.59    5.96   0
  -5  16  -3  101.40   10.57   0
   5 -16   3  112.88    9.54   0
  -5 -16  -3  109.13    5.97   0
   5 -16  -3  102.92   13.16   0
   5 -16  -3  111.69   12.69   0
   6 -16   3   60.93   10.32   0
  -6  16   3   51.88    8.46   0
  -6 -16  -3   56.83    7.48   0
  -6  16  -3   53.44    9.61   0
  -6 -16  -3   57.31    8.32   0
  -6 -16   3   58.87    6.22   0
  -7 -16  -3    3.14    7.19   0
   7 -16   3    1.83   11.71   0
  -7  16   3    4.81    8.07   0
  -7 -16   3    4.83    7.37   0
  -7 -16  -3    2.20    5.23   0
  -8 -16  -3   51.31    7.34   0
  -8  16   3   29.69    8.43   0
  -8 -16   3   26.26    5.39   0
  -8 -16  -3   37.21    6.84   0
   8 -16   3   44.27    9.85   0
  -9 -16   3    3.36    6.99   0
  -9 -16  -3    9.20    4.79   0
  -9 -16   3   -3.29    6.50   0
   9 -16   3    4.56   11.55   0
  -9 -16  -3    7.89    7.03   0
 -10 -16   3    3.14    6.51   0
 -10 -16  -3   13.73    6.74   0
 -10 -16   3    8.65    7.10   0
 -10 -16  -3   12.96    6.81   0
 -11 -16  -3    0.24    6.76   0
 -11 -16  -3   10.47    6.46   0
 -11 -16   3    0.35    4.63   0
 -11 -16   3    3.30    7.04   0
   0 -17   3    1.51    8.66   0
   0 -17  -3    8.18    8.18   0
   0 -17  -3   11.64    7.24   0
  -1 -17  -3  127.59    8.69   0
  -1 -17  -3  115.15    7.81   0
   1 -17   3  119.19    9.31   0
   1 -17  -3  116.27    8.25   0
   1 -17  -3  129.61    8.62   0
  -1 -17   3  129.59    8.92   0
  -2 -17  -3   19.19    5.64   0
   2 -17  -3   10.70    8.00   0
   2 -17  -3   17.29    7.41   0
   2 -17   3   25.74    8.73   0
  -2 -17  -3   25.44    5.16   0
  -2 -17   3   19.48    8.45   0
  -3 -17   3   25.31    7.78   0
   3 -17  -3   26.97    9.25   0
   3 -17  -3   30.29   10.25   0
  -3 -17  -3   43.55    7.93   0
  -3 -17  -3   35.65   10.44   0
   3 -17   3   37.41    8.93   0
  -3 -17  -3   35.53    8.79   0
   4 -17  -3   36.03   10.53   0
  -4 -17  -3   44.58    7.68   0
  -4 -17  -3   34.01   10.34   0
   4 -17   3   38.89    8.77   0
  -4 -17  -3   26.89    7.22   0
  -4 -17   3   23.69    7.97   0
   4 -17  -3   39.67    9.07   0
  -4 -17   3   33.94   13.60   0
   5 -17  -3   42.18   11.38   0
  -5  17   3   44.85    8.67   0
  -5 -17  -3   52.82    7.40   0
   5 -17  -3   34.73   14.44   0
  -5 -17   3   45.43    6.07   0
  -5  17  -3   38.47   10.20   0
  -5 -17  -3   49.45    7.56   0
  -5 -17  -3   44.74    8.48   0
   5 -17   3   37.25   10.23   0
  -6 -17   3  136.15    8.15   0
  -6  17   3  128.48   10.80   0
   6 -17   3  137.70   10.93   0
  -6 -17  -3  127.43    5.90   0
  -6  17  -3  114.34   10.63   0
  -6 -17  -3  157.01    8.35   0
  -7 -17   3   10.81    7.34   0
  -7  17  -3   10.29    9.38   0
  -7 -17  -3   12.75    7.40   0
  -7  17   3    3.08    9.14   0
  -7 -17  -3   21.12    7.02   0
   7 -17   3    8.47    9.93   0
  -8 -17  -3   -1.88    6.50   0
  -8 -17  -3    7.82    7.46   0
   8 -17   3    2.21   10.54   0
  -8  17   3   12.74    7.85   0
  -8 -17   3    2.11    6.96   0
  -9 -17  -3   -2.35    6.33   0
  -9  17   3   11.22    7.51   0
   9 -17   3    6.69   12.64   0
  -9 -17  -3   -4.33    6.03   0
  -9 -17   3   -0.16    4.39   0
  -9 -17   3   10.12    4.95   0
 -10 -17   3   44.12    5.07   0
 -10 -17   3   40.86    6.57   0
 -10 -17  -3   87.21    7.16   0
 -10 -17  -3   34.66    5.10   0
   0 -18   3   58.25    8.66   0
   0 -18  -3   55.88    8.31   0
   0 -18  -3   56.13    7.47   0
   1 -18  -3   92.34    7.81   0
   1 -18  -3   84.72   10.21   0
  -1 -18  -3   99.36    8.02   0
  -1 -18  -3   87.11    7.68   0
  -1 -18   3   91.69    8.67   0
   1 -18   3   81.94    8.72   0
   2 -18  -3   31.31    7.94   0
   2 -18  -3   33.70    8.88   0
  -2 -18  -3   37.65    8.32   0
  -2 -18   3   31.91    8.56   0
  -2 -18  -3   34.56    5.16   0
   2 -18   3   31.24    8.69   0
   3 -18  -3   73.65    9.41   0
   3 -18  -3   89.49    8.64   0
   3 -18   3   91.66    9.12   0
  -3 -18  -3   91.15    8.31   0
  -3 -18  -3   71.03   10.10   0
  -3 -18  -3   96.12    7.34   0
  -3 -18   3   81.88    8.35   0
   4 -18   3   15.48    8.52   0
   4 -18  -3    8.51    9.36   0
  -4 -18  -3   19.76    9.79   0
  -4 -18   3   13.32    7.43   0
  -4 -18  -3   13.61    7.63   0
  -4 -18  -3    1.68    6.95   0
   4 -18  -3   17.08   10.39   0
  -5 -18  -3   50.15    7.60   0
  -5 -18   3   49.44   11.93   0
   5 -18  -3   47.13   12.52   0
  -5  18   3   48.76    9.75   0
  -5 -18  -3   58.12    7.87   0
   5 -18  -3   45.24   11.17   0
  -5 -18   3   57.79    7.88   0
   5 -18   3   57.50   10.63   0
  -5 -18  -3   43.10    8.55   0
  -6  18  -3    5.90    9.58   0
  -6 -18   3    0.86    5.30   0
  -6 -18  -3   17.72    7.44   0
  -6  18   3    8.57    7.80   0
   6 -18   3    8.29    9.70   0
  -6 -18  -3   12.40    7.05   0
  -7  18  -3   43.79    9.56   0
  -7  18   3   45.82    8.07   0
  -7 -18   3   66.91    7.57   0
  -7 -18  -3   41.75    5.25   0
   7 -18   3   47.85    9.80   0
  -7 -18  -3   56.95    7.44   0
  -8  18  -3   23.18    9.05   0
  -8 -18   3   17.81    5.09   0
  -8  18   3   13.20    9.57   0
   8 -18   3   21.26   12.01   0
  -8 -18  -3   21.48    6.86   0
  -8 -18  -3   32.59    7.02   0
  -9  18   3   -1.85    7.85   0
  -9 -18  -3   13.74    6.70   0
  -9 -18   3    7.32    6.54   0
  -9 -18  -3   -4.56    4.85   0
   9 -18   3    8.16   14.46   0
  -9 -18   3    2.46    6.91   0
   0 -19  -3    0.81    7.10   0
   0 -19   3   12.35    8.33   0
   0 -19  -3    6.55    8.01   0
  -1 -19   3   35.98    8.28   0
   1 -19   3   49.39    8.61   0
  -1 -19  -3   58.52    7.38   0
   1 -19  -3   34.99    8.40   0
   1 -19  -3   45.51    7.49   0
  -1 -19  -3   44.37    8.39   0
   2 -19  -3   49.41    7.51   0
  -2 -19   3   45.38    5.90   0
   2 -19  -3   36.56    8.28   0
  -2 -19  -3   30.14    7.99   0
  -2 -19  -3   25.95    5.32   0
   2 -19   3   30.38    8.14   0
   3 -19  -3   35.20   10.09   0
  -3 -19   3   29.64    8.06   0
   3 -19  -3   38.04    8.95   0
  -3 -19  -3   32.17    5.93   0
   3 -19   3   34.64    9.88   0
  -3 -19  -3   25.94    7.49   0
   4 -19  -3   19.22   10.35   0
  -4 -19  -3   21.25    9.81   0
  -4 -19  -3   19.52    7.11   0
  -4 -19  -3   16.98    5.54   0
   4 -19  -3   15.86    8.89   0
  -4 -19   3   17.66    5.34   0
   4 -19   3   15.82   10.04   0
  -5 -19   3   60.86   14.60   0
  -5 -19  -3   50.02    6.82   0
   5 -19  -3   63.08   11.15   0
  -5 -19  -3   49.62    9.90   0
   5 -19   3   50.35   10.25   0
  -5 -19  -3   55.55    7.80   0
   5 -19  -3   59.09   12.23   0
  -5 -19   3   51.26    5.68   0
  -6 -19   3   15.32   10.14   0
  -6 -19  -3   56.47    7.20   0
  -6  19  -3    5.45   10.75   0
  -6 -19  -3   15.67    6.79   0
  -6  19   3   17.45    7.61   0
  -6 -19   3   32.02    7.46   0
  -6 -19  -3   18.49    7.87   0
   6 -19   3   25.05    9.81   0
  -7 -19   3   -0.92    7.01   0
   7 -19   3    2.07    9.22   0
  -7 -19  -3   11.47    6.94   0
  -7  19   3   -3.26    7.16   0
  -7 -19  -3   12.80    6.56   0
  -7  19  -3   -1.81    8.88   0
  -8 -19  -3   10.08    4.58   0
  -8 -19  -3    4.20    7.12   0
  -8 -19   3   22.38    6.67   0
   8 -19   3    2.55   10.39   0
  -8 -19   3   10.01    7.06   0
  -8  19  -3    7.25    9.10   0
  -8  19   3   10.15    7.57   0
  -9 -19  -3   20.22    6.70   0
  -9 -19   3   19.28    6.33   0
  -9 -19   3    9.74    4.81   0
  -9  19  -3   21.43    8.94   0
  -9  19   3   25.58    7.65   0
  -9 -19  -3   15.07    4.79   0
   0 -20   3   98.92    8.65   0
   0 -20  -3   89.73    7.22   0
   0 -20  -3  107.86    8.04   0
  -1 -20  -3   16.13    7.06   0
   1 -20  -3   18.86    7.93   0
   1 -20   3   11.04    8.54   0
   1 -20  -3    5.73    8.55   0
  -1 -20   3   17.65    5.78   0
  -1 -20  -3   19.76    7.60   0
  -2 -20   3   14.30    7.78   0
   2 -20   3    2.39    8.25   0
   2 -20  -3    7.38    7.69   0
   2 -20  -3    5.41    6.97   0
  -2 -20  -3  -12.37    6.35   0
  -2 -20  -3   20.98    7.77   0
   3 -20  -3    2.67   10.09   0
   3 -20  -3    6.46    7.41   0
  -3 -20  -3   18.34    6.85   0
   3 -20   3   13.96    9.87   0
  -3 -20  -3    4.47    8.09   0
  -3 -20   3    3.00    8.02   0
   4 -20  -3   26.02    8.97   0
  -4 -20   3   22.11    7.70   0
  -4 -20  -3   31.15    7.35   0
   4 -20   3   29.80    8.54   0
   4 -20  -3   35.40   10.24   0
  -4 -20  -3   31.10    9.73   0
  -4 -20  -3   39.90    7.14   0
  -5 -20   3    9.96    7.30   0
  -5 -20  -3    9.21    6.71   0
  -5 -20  -3   10.78    7.76   0
   5 -20  -3    9.28   10.19   0
  -5 -20  -3   10.48    7.27   0
   5 -20  -3   14.58   11.58   0
   5 -20   3   11.86    8.27   0
  -6 -20   3   -0.25   12.14   0
  -6 -20   3    4.30    4.97   0
  -6 -20  -3   10.32    6.95   0
  -6 -20  -3    5.41    7.40   0
  -6 -20  -3    9.69    6.52   0
   6 -20   3    0.50    9.57   0
  -7 -20  -3   19.12    7.31   0
   7 -20   3   13.50    9.15   0
  -7 -20   3   10.55    4.89   0
  -7 -20  -3    4.30    6.70   0
  -7 -20  -3   11.15    7.54   0
  -7  20  -3    6.94    9.15   0
  -7  20   3    4.00    7.70   0
  -7 -20   3   10.18   10.83   0
   0 -21   3    4.04    7.66   0
   0 -21  -3    4.36    6.72   0
   0 -21  -3    5.02    7.42   0
  -1 -21  -3   22.61    6.52   0
   1 -21   3    7.15    7.99   0
   1 -21  -3   13.17    6.79   0
  -1 -21  -3   11.19    7.30   0
  -1 -21   3   18.06    7.62   0
   1 -21  -3    4.76    7.66   0
  -2 -21  -3   30.37    8.01   0
   2 -21  -3   31.73    7.82   0
  -2 -21  -3   26.57    7.30   0
   2 -21  -3   26.85    8.78   0
  -2 -21   3   38.43    7.94   0
   2 -21   3   28.13    7.88   0
   3 -21   3   10.06    9.85   0
   3 -21  -3    0.51    7.98   0
  -3 -21   3    3.22    7.45   0
  -3 -21  -3   10.62    6.71   0
  -3 -21  -3   19.10    7.15   0
   3 -21  -3    5.52    7.13   0
  -4 -21   3    6.92    5.24   0
   4 -21  -3   10.92   10.23   0
   4 -21   3    3.12    7.37   0
  -4 -21  -3    4.15    7.31   0
   4 -21  -3    8.97    8.99   0
  -4 -21  -3   12.86    6.86   0
   5 -21   3   32.75   10.06   0
  -5 -21   3   46.33    7.64   0
  -5 -21  -3   31.81    5.08   0
  -5 -21  -3   41.30    9.48   0
   5 -21  -3   42.20   10.68   0
   5 -21  -3   33.09   12.23   0
  -5 -21  -3   29.38    7.42   0
  -6 -21  -3   18.46    9.27   0
  -6 -21  -3   18.36    4.86   0
   6 -21   3   24.20    9.56   0
  -6 -21   3   24.13    7.22   0
  -6 -21  -3   21.91    7.08   0
   0 -22  -3    8.51    7.70   0
   0 -22   3   11.68    7.71   0
   0 -22  -3   -4.37    6.85   0
   1 -22  -3   14.56    7.84   0
   1 -22  -3   11.25    6.92   0
  -1 -22  -3    2.89    6.99   0
   1 -22   3   13.07    7.78   0
  -1 -22  -3   13.44    7.66   0
  -1 -22   3    2.79    7.98   0
  -2 -22   3    7.19    7.51   0
  -2 -22  -3    8.33    6.69   0
   2 -22   3    2.80    7.81   0
   2 -22  -3   -0.70    6.82   0
   2 -22  -3    2.62    9.19   0
  -2 -22  -3    2.50    7.38   0
   3 -22  -3   27.68    7.22   0
   3 -22  -3   23.05    8.05   0
  -3 -22   3   33.29    5.94   0
  -3 -22  -3   28.26    5.01   0
   3 -22   3   41.60    8.24   0
  -3 -22  -3   28.18    7.37   0
  -4 -22   3   13.63    7.10   0
  -4 -22  -3    1.39    7.05   0
   4 -22   3    2.89    7.80   0
   4 -22  -3   -1.63    9.59   0
   4 -22  -3    8.08    8.57   0
  -4 -22  -3    4.31    6.71   0
   0   0  -4 9794.62   51.40   0
   0   0   4 9999.99   52.20   0
  -1   0   4  771.49   26.62   0
   1   0  -4  814.78   27.59   0
   1   0   4  782.52   24.77   0
  -1   0  -4  759.61   25.33   0
  -3   0   4 2114.59   26.41   0
  -3   0  -4 2064.39   23.26   0
   3   0   4 2021.68   23.07   0
   3   0  -4 2205.00   26.29   0
  -4   0   4 1260.40   19.53   0
  -4   0  -4 1199.90   17.28   0
   4   0   4 1147.87   17.16   0
  -5   0  -4  631.25   13.57   0
  -5   0   4  667.46   15.06   0
   5   0   4  606.05   10.95   0
   6   0   4   49.93    7.57   0
  -6   0   4   51.86   11.06   0
  -6   0  -4   55.86   10.84   0
   7   0   4  211.66   10.73   0
  -7   0   4  249.07   11.35   0
  -7   0  -4  243.59   11.16   0
   8   0   4    9.07    9.54   0
  -8   0   4   19.24    9.04   0
  -8   0   4   14.81    9.14   0
  -8   0  -4    9.62    9.95   0
  -9   0   4  288.38   10.67   0
  -9   0  -4  300.24   10.48   0
  -9   0   4  267.50    9.72   0
 -10   0   4   -1.08    8.58   0
 -10   0  -4    8.08    9.02   0
 -10   0   4   10.60    9.50   0
 -11   0  -4    6.71    5.44   0
 -11   0   4   19.30    8.17   0
 -11   0   4    7.14    8.68   0
 -12   0   4    6.63    7.58   0
 -12   0  -4   12.22    7.82   0
 -12   0   4    5.00    7.92   0
 -13   0   4    7.14    8.16   0
 -13   0   4   10.22    7.74   0
 -13   0  -4   16.59    7.99   0
 -14   0   4   42.84    7.70   0
 -14   0  -4   39.94    7.61   0
 -14   0   4   21.98    7.52   0
 -15   0  -4    7.33    6.93   0
 -15   0   4    7.26    7.45   0
 -15   0   4   14.12    8.88   0
 -16   0  -4   11.35    6.98   0
 -16   0   4    4.07    7.11   0
 -16   0   4    4.62    7.45   0
   0   1  -4  386.23   20.23   0
   0   1  -4  344.77   25.93   0
   0   1   4  384.09   23.19   0
   0  -1  -4  380.94   24.15   0
   0  -1  -4  330.01   27.55   0
   0  -1   4  394.05   19.88   0
   1   1   4 4625.69   32.12   0
  -1   1  -4 4651.44   36.55   0
  -1  -1   4 4492.14   36.17   0
   1   1  -4 4608.39   36.41   0
  -1   1   4 4542.53   35.56   0
  -1   1   4 4409.27   40.21   0
  -1  -1  -4 4655.24   35.51   0
   1  -1   4 4440.43   32.15   0
   1  -1  -4 4764.88   42.14   0
  -2   1   4 3742.47   38.47   0
   2  -1   4 3778.97   27.15   0
  -2   1  -4 3822.05   30.77   0
   2   1  -4 3998.82   31.43   0
  -2  -1   4 3762.87   30.68   0
  -2  -1  -4 3942.15   26.99   0
   2   1   4 3765.13   30.28   0
   2  -1  -4 3940.52   40.79   0
   3   1   4 1151.79   15.98   0
  -3  -1   4 1214.97   20.78   0
  -3   1   4 1284.87   24.79   0
   3  -1   4 1272.29   20.17   0
  -3  -1  -4 1280.25   20.05   0
   3  -1  -4 1268.43   27.15   0
  -3   1  -4 1146.57   19.59   0
   3   1  -4 1382.97   18.01   0
  -4  -1  -4  332.97   14.89   0
   4   1   4  255.13   14.59   0
  -4   1  -4  263.32   10.90   0
   4  -1   4  326.93   14.44   0
  -4  -1   4  286.85   15.11   0
  -4   1   4  343.18   16.28   0
   5  -1   4   86.18   11.68   0
  -5  -1  -4   94.66   11.18   0
  -5   1  -4  131.04   12.04   0
   5   1   4  115.34   11.14   0
  -5  -1   4  126.89    9.34   0
  -5   1   4   90.05   15.41   0
   6   1   4  789.12   12.80   0
  -6  -1   4  966.91   14.15   0
  -6  -1  -4  927.38   12.94   0
  -6   1   4  971.73   15.04   0
  -6   1  -4  899.59   13.63   0
   6  -1   4  910.46   11.23   0
   7   1   4  763.26   12.35   0
  -7   1   4  823.93   13.51   0
  -7   1  -4  824.29   13.19   0
   7  -1   4  756.19   12.54   0
  -7   1   4  756.38   12.84   0
  -7  -1  -4  785.79   12.65   0
  -7  -1   4  872.79   13.47   0
  -8  -1   4  261.33   11.43   0
  -8   1   4  258.06   10.16   0
  -8  -1  -4  279.55   10.60   0
  -8   1   4  278.04   10.97   0
  -8  -1   4  220.58   10.57   0
  -8   1  -4  239.13   10.98   0
   8  -1   4  264.67   10.62   0
  -9   1   4   13.42    8.61   0
  -9  -1   4   23.34    6.56   0
  -9  -1  -4   16.75    9.21   0
  -9   1   4   18.37    9.26   0
  -9   1  -4   15.40    6.88   0
   9  -1   4   22.98    6.07   0
  -9  -1   4   28.31    9.15   0
 -10  -1  -4  169.74    9.26   0
 -10   1   4  168.86   12.19   0
 -10   1   4  164.10    9.92   0
 -10  -1   4  157.19    9.72   0
 -10   1  -4  158.62    9.47   0
 -10  -1   4  148.75    8.99   0
 -11   1   4   67.03    8.45   0
 -11   1  -4   64.32    8.29   0
 -11  -1  -4   63.91    8.43   0
 -11  -1   4   68.55    8.28   0
 -11   1   4   73.56   10.38   0
 -11  -1   4   76.85    9.05   0
 -12   1   4  200.73    8.59   0
 -12  -1  -4  195.21    8.54   0
 -12   1   4  180.61    8.90   0
 -12  -1   4  193.50    8.97   0
 -12  -1   4  195.58    9.24   0
 -12   1  -4  187.22    8.81   0
 -13   1   4   80.79    8.21   0
 -13   1   4   71.79    7.98   0
 -13   1  -4   97.91    8.25   0
 -13  -1   4   92.10    8.32   0
 -13  -1   4   80.85    7.98   0
 -13  -1  -4   87.66    8.17   0
 -14  -1  -4   -7.84    7.34   0
 -14   1   4    8.06    7.65   0
 -14   1  -4    5.55    7.47   0
 -14   1   4    6.78    7.54   0
 -14  -1   4   18.73    7.14   0
 -14  -1   4    3.12    7.60   0
 -15  -1  -4    9.85    7.48   0
 -15  -1   4   20.37    7.64   0
 -15   1  -4   30.89    7.56   0
 -15  -1   4   32.51    7.67   0
 -15   1   4   18.69    6.92   0
 -15   1   4   24.76    7.53   0
   0  -2  -4  183.93   20.42   0
   0  -2   4  181.71   17.41   0
   0   2   4  181.10   14.96   0
   0  -2  -4  156.27   25.36   0
   0   2  -4  182.45   29.28   0
   0   2  -4  187.37   17.82   0
  -1  -2   4 2098.15   23.51   0
   1  -2  -4 2174.72   35.50   0
  -1  -2  -4 2113.93   27.23   0
   1   2  -4 2120.67   28.26   0
  -1   2   4 2015.73   28.41   0
  -1   2  -4 2120.54   29.45   0
  -1   2   4 2068.60   31.93   0
   1  -2   4 2003.94   23.79   0
   1   2   4 2052.69   27.06   0
  -2  -2  -4 8882.55   38.03   0
  -2  -2   4 9144.48   39.74   0
   2   2   4 8640.54   38.11   0
  -3  -2   4 1671.69   17.38   0
   3   2  -4 1694.14   17.18   0
  -3   2   4 1580.40   30.71   0
   3   2   4 1553.19   16.49   0
   3  -2  -4 1771.56   30.34   0
   3  -2   4 1625.36   21.07   0
  -3  -2  -4 1659.57   19.85   0
  -3   2  -4 1653.90   21.40   0
  -4  -2   4   55.41   13.50   0
   4  -2   4   65.44   13.83   0
  -4   2  -4   49.88   14.06   0
  -4  -2  -4   58.82   12.50   0
  -4   2   4   57.03   13.85   0
   4   2   4   57.25   12.10   0
  -5  -2   4   41.58   11.48   0
  -5  -2  -4   43.89    8.00   0
   5   2   4   36.44    7.80   0
  -5   2   4   42.62   12.41   0
   5  -2   4   50.63   11.45   0
  -5   2  -4   46.58   12.07   0
   6   2   4  418.67   11.04   0
  -6  -2  -4  472.23   11.58   0
  -6  -2   4  487.93   12.81   0
  -6   2  -4  459.84   12.08   0
   6  -2   4  481.97   12.02   0
  -6   2   4  500.24   15.70   0
  -6   2   4  452.13   14.57   0
  -7  -2  -4  183.23   10.14   0
  -7   2   4  167.72    9.93   0
  -7  -2   4  211.36   11.31   0
  -7   2   4  180.74   13.04   0
   7  -2   4  176.33   10.22   0
  -7   2  -4  203.67   11.33   0
   8  -2   4   78.23    9.77   0
  -8  -2  -4   92.87    9.79   0
  -8   2  -4   94.01   10.26   0
  -8   2   4   94.66   12.42   0
  -8  -2   4   93.22   10.65   0
  -8   2   4   80.13    9.69   0
  -9   2   4  263.04   12.82   0
  -9  -2   4  259.03    9.83   0
  -9  -2  -4  247.81    7.19   0
   9  -2   4  235.27    9.67   0
  -9   2  -4  250.75   10.46   0
  -9  -2   4  282.60   10.74   0
  -9   2   4  247.81   10.09   0
 -10   2   4  207.67   10.06   0
 -10  -2  -4  214.68    9.27   0
 -10  -2   4  234.83   10.05   0
 -10  -2   4  214.50    9.06   0
 -10   2  -4  237.25    9.79   0
 -10   2   4  208.33   10.36   0
 -11   2   4  119.98    8.52   0
 -11   2  -4  104.22    8.67   0
 -11  -2   4  121.88    9.07   0
 -11  -2  -4  115.60    6.11   0
 -11  -2   4  100.57    8.34   0
 -11   2   4  116.74    8.49   0
 -12  -2   4   31.46    8.44   0
 -12   2  -4    7.26    7.80   0
 -12   2   4   23.54    7.89   0
 -12   2   4   16.82    9.43   0
 -12  -2   4    5.62    7.73   0
 -12  -2  -4   22.72    7.46   0
 -13   2  -4    3.49    7.49   0
 -13  -2   4   -2.29    5.55   0
 -13   2   4    1.54    7.81   0
 -13  -2  -4    9.45    7.07   0
 -13   2   4   -1.60    7.54   0
 -13  -2   4    5.53    7.62   0
 -14   2  -4   58.68    7.67   0
 -14  -2   4   60.06    8.28   0
 -14  -2  -4   76.65    7.38   0
 -14  -2   4   71.75    7.98   0
 -14   2   4   58.61    7.73   0
 -14   2   4   57.70    7.95   0
 -15  -2   4    3.72    7.46   0
 -15  -2   4   18.60    7.54   0
 -15   2  -4   14.01    7.44   0
 -15   2   4    2.46    7.07   0
 -15  -2  -4    5.25    7.38   0
 -15   2   4   10.48    7.26   0
   0   3  -4  841.16   24.84   0
   0   3  -4  762.76   32.89   0
   0  -3   4  777.03   18.87   0
   0  -3  -4  834.86   22.49   0
   0  -3  -4  754.47   25.30   0
   0   3   4  797.30   22.86   0
   1  -3  -4 2671.36   36.15   0
   1   3   4 2487.96   26.66   0
  -1  -3  -4 2646.70   27.01   0
  -1   3   4 2607.78   28.10   0
  -1   3  -4 2591.08   25.14   0
   1  -3   4 2643.51   30.11   0
  -1  -3   4 2504.80   27.65   0
  -1   3   4 2593.63   36.05   0
   1   3  -4 2651.71   27.83   0
   2  -3  -4  132.70   31.47   0
  -2  -3   4  135.56   18.60   0
  -2   3   4  133.67   23.84   0
  -2   3  -4  130.30   18.50   0
   2   3   4  136.12   16.99   0
   2  -3   4  163.64   17.77   0
   2   3  -4  169.42   18.47   0
  -2  -3  -4  137.55   12.88   0
   3  -3   4 2395.43   22.78   0
  -3   3   4 2375.49   43.25   0
   3   3   4 2207.48   19.46   0
  -3  -3  -4 2408.52   20.01   0
  -3   3  -4 2422.30   23.25   0
  -3  -3   4 2536.13   21.28   0
   3   3  -4 2542.02   18.85   0
   4   3   4  623.08   13.79   0
   4  -3   4  656.98   12.59   0
  -4   3  -4  683.21   16.10   0
  -4   3   4  633.57   21.89   0
  -4  -3   4  705.96   14.56   0
  -4  -3  -4  641.29   13.74   0
  -5   3  -4  870.91   15.07   0
  -5  -3  -4  825.13   10.95   0
   5   3   4  795.95   12.94   0
  -5   3   4  811.49   19.04   0
  -5   3   4  871.22   21.67   0
   5  -3   4  817.34   14.18   0
  -5  -3   4  933.35   11.60   0
   6  -3   4  624.31   12.23   0
  -6  -3   4  624.99   12.85   0
  -6   3   4  599.48   14.14   0
  -6   3   4  641.18   16.74   0
  -6   3  -4  591.93   12.47   0
  -6  -3  -4  619.42   11.67   0
  -7  -3  -4   22.86    9.13   0
  -7   3  -4   43.10    9.60   0
   7  -3   4   27.01    9.77   0
  -7   3   4   21.87   12.07   0
  -7  -3   4   29.22    7.73   0
  -7   3   4   17.58   11.29   0
  -8   3  -4  265.89   10.59   0
   8  -3   4  301.85    9.92   0
  -8   3   4  313.92   12.99   0
  -8  -3  -4  324.00    9.96   0
  -8   3   4  322.48   11.62   0
  -8  -3   4  314.22   11.27   0
  -9   3   4   75.91    9.07   0
  -9   3  -4   71.25    9.44   0
   9  -3   4   77.10    9.43   0
  -9   3   4   90.24    9.72   0
  -9  -3  -4   78.60    8.82   0
  -9  -3   4   84.53   10.39   0
  -9  -3   4   67.69    9.11   0
 -10   3   4  149.23   10.76   0
 -10  -3  -4  167.07    9.10   0
 -10   3  -4  145.17    9.44   0
 -10  -3   4  163.15    9.31   0
 -10   3   4  157.69   11.69   0
 -10  -3   4  137.08    8.65   0
 -11   3   4  157.18   10.39   0
 -11   3  -4  173.27    8.87   0
 -11  -3  -4  156.41    8.66   0
 -11  -3   4  187.01    8.84   0
 -11   3   4  157.36   10.16   0
 -11  -3   4  162.68    8.38   0
 -12   3   4   12.72    9.49   0
 -12  -3   4    2.76    7.63   0
 -12   3  -4   15.28    7.97   0
 -12   3   4    7.48    7.60   0
 -12  -3   4   15.90    7.54   0
 -12  -3  -4    3.71    7.75   0
 -13   3  -4    1.80    7.75   0
 -13   3   4    7.05    9.15   0
 -13   3   4   -5.82    9.04   0
 -13  -3   4   10.65    7.53   0
 -13  -3   4    0.08    7.75   0
 -13  -3  -4   13.39    7.70   0
 -14   3   4   41.11    9.08   0
 -14  -3   4   56.45    8.24   0
 -14   3  -4   60.79    7.96   0
 -14   3   4   45.88    7.77   0
 -14  -3   4   60.49    8.63   0
 -14  -3  -4   60.98    7.35   0
 -15   3  -4   15.85    7.50   0
 -15  -3   4   20.78    7.47   0
 -15  -3   4   17.07    4.89   0
 -15  -3  -4    9.32    7.06   0
 -15   3   4   15.73    7.30   0
 -15   3   4   16.10    6.99   0
   0   4  -4 1637.39   23.96   0
   0   4   4 1491.29   22.86   0
   0  -4   4 1594.43   24.22   0
   0  -4  -4 1511.96   24.42   0
   0  -4  -4 1666.17   23.35   0
   1  -4   4 9288.23   40.06   0
   1   4   4 8963.69   38.16   0
  -1  -4   4 9717.05   37.28   0
   1   4  -4 9666.50   34.97   0
  -2   4  -4  951.61   20.85   0
   2   4  -4 1036.91   14.62   0
  -2  -4  -4 1007.92   17.75   0
  -2  -4   4  962.24   14.34   0
   2  -4  -4  966.18   31.74   0
   2   4   4  873.66   16.95   0
  -2   4   4  932.00   29.28   0
   2  -4   4 1008.36   20.47   0
   3  -4   4  294.29   15.69   0
  -3  -4  -4  292.76   10.16   0
   3   4   4  309.99   12.89   0
  -3   4  -4  350.17   16.96   0
  -3  -4   4  340.84   14.14   0
  -4  -4   4  762.97   14.32   0
   4   4   4  632.55   10.58   0
  -4   4   4  752.82   33.69   0
   4  -4   4  754.87   15.71   0
  -4  -4  -4  719.60   13.77   0
  -4   4   4  712.23   36.85   0
  -4   4  -4  726.61   16.36   0
  -5   4   4   16.86   17.93   0
  -5  -4   4   15.98   10.60   0
  -5   4   4   16.59   14.91   0
  -5   4  -4   14.71   11.44   0
   5  -4   4   17.11   11.09   0
  -5  -4  -4   23.92   10.68   0
  -6  -4  -4   21.98    9.85   0
  -6   4   4   30.73   12.23   0
  -6   4   4   32.84   11.47   0
  -6  -4   4   34.34    9.96   0
   6  -4   4   28.17   10.16   0
  -6   4  -4   27.63   10.54   0
  -7  -4   4   73.25   10.42   0
  -7   4   4   70.01   11.88   0
  -7   4  -4   57.62    9.99   0
  -7   4   4   70.18   12.52   0
   7  -4   4   69.93    9.80   0
  -7  -4  -4   72.55    6.57   0
  -8   4   4   79.09   12.75   0
  -8  -4   4   74.42    9.94   0
  -8   4   4   77.87   11.94   0
  -8  -4  -4   78.41    8.60   0
  -8   4  -4   73.00   11.09   0
   8  -4   4   80.38    9.12   0
  -9  -4   4  427.88   10.86   0
  -9   4   4  431.61   11.55   0
  -9  -4  -4  446.76    7.96   0
   9  -4   4  429.31   10.38   0
  -9   4   4  465.16   13.85   0
  -9   4  -4  394.08   10.89   0
 -10   4  -4   57.91    9.54   0
 -10   4   4   59.54   10.03   0
 -10   4   4   59.70    8.69   0
  10  -4   4   57.92    8.79   0
 -10  -4  -4   61.35    9.04   0
 -10  -4   4   54.78    6.10   0
 -10  -4   4   57.76    9.01   0
 -11   4  -4  178.06    9.13   0
 -11  -4   4  166.62    8.44   0
 -11  -4   4  198.88    9.03   0
 -11   4   4  176.74    9.13   0
 -11  -4  -4  168.36    8.48   0
 -11   4   4  170.46    9.11   0
 -12   4   4   13.41    9.31   0
 -12  -4  -4   10.01    7.45   0
 -12  -4   4   14.58    7.74   0
 -12   4   4   19.70    9.69   0
 -12   4  -4   12.94    7.40   0
 -12  -4   4   19.65    7.94   0
 -13  -4  -4  126.38    7.66   0
 -13  -4   4  152.46    8.27   0
 -13   4  -4  138.77    8.62   0
 -13   4   4  105.30    9.67   0
 -13   4   4  107.55   10.08   0
 -13  -4   4  143.45    8.23   0
 -14  -4   4    8.87    7.19   0
 -14   4   4    4.51    8.71   0
 -14  -4   4  -11.94    7.53   0
 -14   4   4    3.47    8.81   0
 -14   4  -4    3.19    7.28   0
 -14  -4  -4   -5.49    7.18   0
 -15   4   4    7.32    8.03   0
 -15  -4  -4   -2.12    6.97   0
 -15   4   4   -1.93    8.71   0
 -15  -4   4   -5.58    7.23   0
 -15   4  -4    2.16    7.56   0
 -15  -4   4    4.18    7.28   0
   0  -5  -4 1460.86   21.61   0
   0  -5  -4 1581.12   21.25   0
   0   5  -4 1563.28   20.14   0
   0  -5   4 1495.86   16.98   0
  -1   5  -4  988.49   15.83   0
   1  -5  -4  963.03   20.22   0
  -1  -5   4  949.58   13.93   0
  -1   5   4 1068.49   20.65   0
  -1  -5  -4 1002.24   14.63   0
   1  -5   4  997.75   19.61   0
   1   5  -4 1060.49   14.29   0
   2   5  -4  420.05   13.99   0
   2  -5   4  382.01   18.06   0
  -2  -5   4  370.09   14.23   0
  -2   5  -4  381.84   17.67   0
   2  -5  -4  380.31   20.31   0
  -2  -5  -4  375.00   11.20   0
  -3   5  -4  740.02   17.36   0
  -3  -5  -4  773.56   14.31   0
   3  -5   4  776.44   16.83   0
  -3  -5   4  790.39   14.42   0
   4  -5   4 1236.51   16.90   0
  -4  -5  -4 1210.95   13.94   0
  -4   5  -4 1292.15   17.95   0
  -4  -5   4 1375.91   12.81   0
  -5  -5  -4  102.16   10.80   0
  -5  -5   4  102.61   10.51   0
   5  -5   4  108.00   13.23   0
  -5   5  -4   85.35   11.58   0
  -6  -5   4  441.60   10.77   0
  -6  -5  -4  410.30   10.64   0
  -6   5  -4  407.02   12.22   0
  -6   5   4  423.64   20.57   0
   6  -5   4  433.67   11.87   0
  -6   5   4  430.66   19.97   0
  -7   5  -4   17.95    9.54   0
   7  -5   4   17.26   11.09   0
  -7  -5   4   14.73   10.18   0
  -7   5   4   10.79   13.67   0
  -7  -5  -4   15.63    8.60   0
  -7   5   4   14.93   12.99   0
  -8   5  -4  491.41   13.33   0
   8  -5   4  520.73   11.62   0
  -8  -5  -4  497.59    9.89   0
  -8   5   4  530.13   15.83   0
  -8  -5   4  516.15   11.52   0
  -8   5   4  508.50   15.04   0
  -9   5  -4  184.07   10.08   0
  -9   5   4  199.38   11.82   0
   9  -5   4  196.39   11.56   0
  -9   5   4  196.39   12.44   0
  -9  -5   4  201.66    9.95   0
  -9  -5  -4  193.27    6.87   0
 -10  -5  -4    8.13    8.37   0
 -10  -5   4   24.15    8.46   0
  10  -5   4   22.67    8.51   0
 -10   5   4   10.88    9.65   0
 -10   5   4    7.68   10.74   0
 -10   5  -4    8.36    9.03   0
 -10  -5   4   22.79    9.22   0
 -11   5  -4   93.96    8.41   0
 -11   5   4   76.93   10.19   0
 -11  -5   4  100.30    8.56   0
 -11   5   4   69.89   10.03   0
 -11  -5  -4   96.77    8.02   0
 -11  -5   4   91.23    8.25   0
 -12   5  -4   89.35   10.36   0
 -12  -5  -4  106.71    8.65   0
 -12   5   4  100.12   10.04   0
 -12   5   4   98.55    9.83   0
 -12  -5   4   95.59    8.21   0
 -12  -5   4   85.26    7.92   0
 -13  -5  -4   12.76    7.25   0
 -13   5   4    2.95    7.41   0
 -13  -5   4    7.65    7.57   0
 -13   5   4    2.41    8.61   0
 -13  -5   4   13.92    7.23   0
 -13   5  -4    4.04    7.41   0
 -14  -5   4    9.66    5.31   0
 -14  -5  -4   12.69    7.27   0
 -14   5   4   15.31    8.54   0
 -14  -5   4   22.16    7.02   0
 -14   5   4    7.02    7.33   0
 -14   5  -4   28.12    7.64   0
 -15  -5  -4   21.05    6.80   0
 -15  -5   4    8.21    7.29   0
 -15   5  -4    9.63    7.40   0
 -15  -5   4   17.39    7.26   0
 -15   5   4    7.48    8.82   0
 -15   5   4    9.81    9.21   0
   0  -6   4  282.92   15.03   0
   0  -6  -4  285.86   15.90   0
   0   6  -4  311.79   14.67   0
   0  -6  -4  297.06   14.34   0
   1  -6  -4 1080.89   21.00   0
  -1   6   4 1032.03   19.20   0
  -1  -6   4 1077.28   13.30   0
  -1   6  -4 1108.70   17.90   0
   1   6  -4 1044.24   15.98   0
  -1  -6  -4  964.17   15.70   0
   1  -6   4  968.57   18.00   0
  -2   6   4  544.37   11.97   0
  -2  -6   4  581.88   13.95   0
  -2  -6  -4  511.81   10.46   0
   2  -6  -4  570.44   21.88   0
  -2   6  -4  596.68   16.46   0
   2  -6   4  542.00   16.63   0
   2   6  -4  568.51   13.95   0
   3  -6   4  491.63   15.19   0
  -3   6  -4  504.54   15.62   0
  -3  -6   4  506.95   12.95   0
  -3  -6  -4  463.07   12.80   0
  -4  -6  -4  350.38    8.58   0
  -4   6  -4  380.30   16.39   0
   4  -6   4  372.99   13.02   0
  -4  -6   4  398.37   12.18   0
   5  -6   4  230.54   11.36   0
  -5   6  -4  246.79   12.66   0
  -5  -6  -4  219.68    7.98   0
  -5  -6   4  274.14    8.44   0
   6  -6   4  169.13   10.35   0
  -6   6  -4  161.77   11.16   0
  -6  -6   4  187.48    9.96   0
  -6  -6  -4  150.87    9.87   0
  -7  -6   4    9.04    8.92   0
   7  -6   4    3.45    9.16   0
  -7   6  -4    8.49   11.98   0
  -7  -6  -4   15.03    6.14   0
  -7   6   4    5.73   21.72   0
  -7   6   4    6.28   20.65   0
  -8   6   4  327.31   19.39   0
  -8  -6   4  320.25    9.97   0
  -8   6  -4  308.69   11.34   0
  -8  -6  -4  319.69    9.44   0
  -8   6   4  314.74   18.01   0
   8  -6   4  332.26   10.64   0
  -9  -6  -4  514.09    9.85   0
  -9   6  -4  477.32   11.60   0
  -9   6   4  526.59   17.17   0
   9  -6   4  515.98   11.06   0
  -9   6   4  496.79   16.68   0
  -9  -6   4  526.74   10.71   0
 -10  -6  -4  478.61    7.79   0
 -10   6  -4  438.17   10.71   0
 -10  -6   4  422.86    7.53   0
 -10   6   4  479.41   15.91   0
 -10  -6   4  473.58   10.20   0
 -10   6   4  464.77   15.54   0
  10  -6   4  460.33   11.43   0
 -11   6   4   43.61   11.50   0
 -11   6  -4   45.07   10.13   0
 -11  -6  -4   37.18    5.44   0
 -11  -6   4   40.20    7.98   0
 -11   6   4   26.28   11.14   0
 -11  -6   4   38.75    7.93   0
 -12  -6   4   83.55    7.88   0
 -12  -6  -4  103.67    5.90   0
 -12   6   4  101.13   11.10   0
 -12   6   4   97.92   10.30   0
 -12  -6   4   89.61    7.94   0
 -12   6  -4   94.35    8.05   0
 -13  -6   4   45.62    5.79   0
 -13  -6  -4   54.70    5.46   0
 -13   6   4   46.67    9.82   0
 -13  -6   4   53.73    7.83   0
 -13   6   4   46.51    9.62   0
 -13   6  -4   48.63    9.24   0
 -14   6   4   15.80   10.52   0
 -14  -6   4   40.59    7.48   0
 -14  -6  -4   28.12    5.09   0
 -14   6   4   22.53    8.96   0
 -14  -6   4   18.54    7.32   0
 -14   6  -4   39.19    7.88   0
 -15  -6   4    5.58    7.13   0
 -15  -6  -4   16.02    7.03   0
 -15   6   4    7.15    9.94   0
 -15   6  -4    8.58    8.60   0
 -15  -6   4   18.41    7.48   0
 -15   6   4    4.12    8.86   0
   0  -7   4  218.63   13.21   0
   0  -7  -4  209.44   13.71   0
   0   7  -4  234.17   13.73   0
   0  -7  -4  205.61   12.10   0
   1  -7   4 1635.97   18.04   0
  -1   7  -4 1722.10   15.54   0
   1   7  -4 1801.20   16.90   0
  -1  -7  -4 1647.26   16.47   0
  -1   7   4 1725.46   20.23   0
  -1  -7  -4 1592.88   18.79   0
  -1  -7   4 1710.16   16.64   0
   1  -7  -4 1661.97   21.50   0
  -2  -7   4  686.92   13.34   0
  -2  -7  -4  634.70   12.74   0
  -2   7   4  649.34   15.20   0
   2  -7   4  628.84   15.61   0
   2  -7  -4  664.92   20.10   0
   2  -7  -4  711.33   19.00   0
  -2   7  -4  685.35   15.20   0
   2   7  -4  674.25   13.40   0
  -3  -7   4  377.22   12.00   0
  -3  -7  -4  417.95   11.54   0
   3  -7   4  456.57   14.62   0
   3  -7  -4  354.97   23.82   0
   3  -7  -4  368.88   22.98   0
  -3   7  -4  381.00   14.21   0
  -4  -7  -4   30.56   10.24   0
  -4   7  -4   18.26   11.54   0
  -4  -7   4   22.23   10.47   0
   4  -7   4   32.13   13.57   0
  -5  -7  -4  203.23   10.38   0
  -5  -7   4  245.53   10.76   0
   5  -7   4  217.34   11.29   0
  -5   7  -4  245.65   12.01   0
   6  -7   4  167.96   10.74   0
  -6  -7  -4  159.67    7.07   0
  -6  -7   4  189.26    9.99   0
  -6   7  -4  169.35   11.82   0
  -7   7  -4  395.82   12.16   0
   7  -7   4  387.53   10.75   0
  -7  -7   4  419.67    7.61   0
  -7  -7  -4  368.43   10.07   0
  -8  -7  -4  129.98    6.69   0
   8  -7   4  140.92   10.00   0
  -8   7  -4  123.70   10.46   0
  -8  -7   4  161.39    9.38   0
  -9   7  -4   -6.06    8.77   0
  -9  -7  -4    3.14    8.43   0
  -9   7   4    3.27   19.05   0
  -9  -7   4   12.67    9.04   0
  -9   7   4    3.18   18.12   0
   9  -7   4    5.12    8.76   0
  10  -7   4  273.86    9.08   0
 -10   7   4  248.30   17.63   0
 -10   7   4  250.81   16.65   0
 -10  -7   4  266.43    8.75   0
 -10  -7  -4  265.32    8.67   0
 -10   7  -4  288.41   10.02   0
 -10  -7   4  302.84    9.50   0
  11  -7   4   82.90    7.98   0
 -11  -7   4   81.49    7.67   0
 -11  -7  -4   99.26    7.48   0
 -11   7  -4   72.32    8.67   0
 -11   7   4   77.31   13.15   0
 -11  -7   4   57.24    8.13   0
 -11   7   4   83.11   11.84   0
 -12   7   4   29.69   11.45   0
 -12   7   4   23.00   11.37   0
 -12  -7   4   25.27    7.41   0
 -12  -7   4   23.11    7.63   0
 -12  -7  -4   55.27    7.52   0
 -12   7  -4   28.27    9.58   0
 -13   7   4   17.61   10.49   0
 -13  -7   4   18.82    7.26   0
 -13  -7  -4   20.50    6.84   0
 -13  -7   4   22.52    5.22   0
 -13   7   4   16.16   11.59   0
 -13   7  -4   15.12    9.56   0
 -14  -7  -4    3.09    6.88   0
 -14  -7   4    9.43    6.77   0
 -14   7   4    4.47   10.47   0
 -14  -7   4    2.22    4.98   0
 -14   7  -4   10.65    7.10   0
 -14   7   4    3.65   10.26   0
 -15   7   4   17.89   10.10   0
 -15  -7   4   21.27    7.31   0
 -15   7   4   23.34   10.81   0
 -15  -7   4    9.97    6.90   0
 -15   7  -4   29.36    7.37   0
 -15  -7  -4   13.60    5.28   0
   0  -8   4    8.98   11.29   0
   0  -8  -4    9.72   10.08   0
   0   8  -4   15.77   10.81   0
   0  -8  -4    6.90   11.55   0
  -1  -8   4  557.29   12.76   0
   1   8  -4  549.04   10.57   0
   1  -8   4  518.51   13.88   0
  -1   8  -4  582.85   13.85   0
   1  -8  -4  523.86   15.40   0
  -1   8   4  508.60   14.77   0
  -1  -8  -4  499.02   11.72   0
  -1  -8  -4  464.30   13.72   0
  -2  -8   4  284.71   11.70   0
   2  -8  -4  267.71   14.39   0
  -2   8  -4  294.54   12.55   0
  -2   8   4  241.90   12.91   0
  -2  -8  -4  213.53   11.00   0
   2  -8  -4  290.34   15.45   0
   2  -8   4  232.94   12.88   0
   3  -8  -4  296.53   16.12   0
   3  -8   4  336.95   13.12   0
   3  -8  -4  290.09   16.86   0
  -3  -8  -4  310.72   10.62   0
  -3  -8   4  306.92   11.58   0
  -3   8   4  335.27   12.16   0
  -3   8  -4  288.10   12.36   0
  -4  -8   4   43.17    7.23   0
   4  -8   4   39.33   11.35   0
  -4  -8  -4   31.87    6.50   0
  -4   8  -4   39.68   11.57   0
  -5   8  -4  338.96   14.41   0
   5  -8   4  363.97   11.51   0
  -5  -8   4  355.94   10.80   0
  -5  -8  -4  325.62   10.25   0
  -6  -8   4  241.02   10.02   0
  -6   8  -4  237.63   13.61   0
  -6  -8  -4  210.44    9.09   0
   6  -8   4  219.07   10.85   0
  -7   8  -4  118.58   12.98   0
   7  -8   4  119.81    9.87   0
  -7  -8   4  108.80    6.85   0
  -7  -8  -4  111.05    9.04   0
  -8   8  -4   64.98   10.17   0
  -8  -8   4   58.19    9.05   0
   8  -8   4   75.19   10.96   0
  -8  -8  -4   56.84    6.37   0
   9  -8   4  104.58    8.62   0
  -9   8  -4  131.25    9.57   0
  -9  -8  -4  108.84    8.23   0
  -9  -8   4  141.23    9.43   0
  10  -8   4   -4.43    9.28   0
 -10   8  -4    6.65   10.06   0
 -10  -8  -4    1.51    7.04   0
 -10  -8   4   20.43    8.07   0
 -11  -8   4   58.32    5.43   0
 -11   8  -4   63.72    8.70   0
 -11  -8  -4   73.71    8.30   0
  11  -8   4   79.94    7.81   0
 -11  -8   4   58.75    5.98   0
 -12   8  -4   53.82    9.65   0
 -12  -8  -4   31.29    7.41   0
 -12  -8   4   41.87    5.17   0
 -12  -8   4   36.86    7.89   0
 -13   8  -4   51.82    7.90   0
 -13  -8  -4   62.50    6.88   0
 -13  -8   4   55.53    7.12   0
 -13  -8   4   88.06    7.60   0
 -14   8  -4   33.01    9.18   0
 -14  -8  -4   30.33    6.96   0
 -14  -8   4   38.06    7.55   0
 -14  -8   4   13.25    7.35   0
   0  -9  -4  183.15   11.54   0
   0  -9  -4  187.76   10.03   0
   0   9  -4  227.86   11.61   0
   0  -9   4  192.87    8.73   0
  -1  -9  -4  151.95   10.03   0
   1   9  -4  159.93   11.14   0
  -1  -9   4  167.12   10.62   0
   1  -9   4  151.59    8.92   0
  -1  -9  -4  140.57   11.47   0
   1  -9  -4  145.02   12.57   0
  -1   9  -4  169.43    8.60   0
   2  -9  -4  196.34   13.19   0
  -2   9  -4  203.25   11.42   0
  -2  -9   4  206.93   10.42   0
  -2  -9  -4  188.78    7.94   0
   2  -9   4  192.22   11.94   0
   2  -9  -4  218.44   13.62   0
  -2   9   4  218.87   12.33   0
   3  -9  -4  128.36   14.97   0
  -3  -9  -4  110.12    9.52   0
  -3   9  -4  131.42   13.41   0
  -3   9   4  119.80   11.16   0
  -3  -9   4  134.06   10.25   0
   3  -9  -4  137.82   14.46   0
   3  -9   4  108.47   12.59   0
  -4   9  -4 1049.88   14.52   0
   4  -9   4  991.92   16.55   0
  -4  -9   4 1068.60   10.58   0
  -4  -9  -4  907.18    9.52   0
  -5   9  -4   39.42   10.70   0
  -5  -9   4   42.90    6.61   0
  -5  -9  -4   41.68    8.62   0
   5  -9   4   34.57   10.59   0
   6  -9   4  235.55   10.85   0
  -6  -9   4  262.56   10.25   0
  -6  -9  -4  236.00    9.23   0
  -6   9  -4  253.90   11.72   0
  -7   9  -4  279.81   11.50   0
  -7  -9   4  299.41   10.17   0
   7  -9   4  316.40   12.75   0
  -7  -9  -4  265.44    9.40   0
  -8  -9  -4  506.13    7.73   0
   8  -9   4  545.80   13.16   0
  -8   9  -4  433.89   13.62   0
  -8  -9   4  465.17   10.20   0
  -9  -9   4   98.26    8.32   0
  -9   9  -4   87.29    9.79   0
  -9  -9  -4   64.15    7.67   0
   9  -9   4   87.13    8.96   0
  10  -9   4   49.42    7.80   0
 -10  -9  -4   44.50    7.29   0
 -10  -9   4   37.40    7.72   0
 -10   9  -4   41.65   10.32   0
  11  -9   4   37.60    8.91   0
 -11  -9  -4   38.33    7.38   0
 -11   9  -4   23.37    8.26   0
 -11  -9   4   29.24    7.73   0
 -11  -9   4   41.14    8.25   0
 -12  -9   4   68.47    7.62   0
 -12   9  -4   78.26   10.42   0
 -12  -9  -4  121.08    7.40   0
 -12  -9   4  101.99    8.04   0
 -13  -9  -4   16.31    7.02   0
 -13   9  -4   -7.20    9.24   0
 -13  -9   4   16.89    6.68   0
 -13  -9   4    4.96    7.29   0
 -14  -9   4   33.03    7.14   0
 -14  -9   4   37.73    7.44   0
 -14   9  -4   19.76    9.68   0
 -14  -9  -4   25.82    6.60   0
   0 -10  -4   61.51    9.32   0
   0  10  -4   55.75   10.78   0
   0 -10  -4   61.57   10.65   0
   0 -10   4   65.56   11.38   0
   1  10  -4   25.79    6.63   0
   1 -10   4   13.24   11.22   0
   1 -10  -4   37.45    9.76   0
  -1 -10  -4   17.96   13.19   0
  -1  10  -4   30.19   10.90   0
  -1 -10  -4   20.94    9.44   0
  -1 -10   4   37.84   10.29   0
   1 -10  -4   32.21    9.60   0
   2 -10  -4  548.56   14.22   0
   2 -10   4  659.08   13.33   0
   2 -10  -4  625.77   13.33   0
  -2 -10   4  595.25    9.45   0
  -2  10   4  669.08   13.66   0
  -2 -10  -4  614.96   11.62   0
  -2  10  -4  632.81   13.25   0
   3 -10  -4  534.31   16.36   0
  -3 -10  -4  474.96   11.16   0
   3 -10  -4  548.74   17.11   0
   3 -10   4  495.27   12.84   0
  -3  10   4  533.99   12.46   0
  -3 -10   4  560.41    8.80   0
  -3  10  -4  559.71   12.21   0
  -4  10  -4  165.95   11.13   0
   4 -10  -4  166.94   22.66   0
  -4 -10  -4  163.72    9.26   0
   4 -10  -4  166.84   19.83   0
   4 -10   4  178.31   13.46   0
  -4 -10   4  161.84   10.07   0
  -5  10  -4   99.85   12.54   0
   5 -10   4  115.41   12.99   0
  -5 -10  -4  105.90    8.76   0
  -5 -10   4   90.70    7.02   0
  -6 -10  -4  133.03    6.42   0
  -6  10  -4  134.48   12.56   0
  -6 -10   4  141.41    9.80   0
   6 -10   4  157.99   12.43   0
  -7 -10  -4  100.32    8.87   0
   7 -10   4  112.64   11.21   0
  -7 -10   4  135.27    9.56   0
  -7  10  -4  119.86   10.13   0
   8 -10   4    2.10    8.04   0
  -8  10  -4    3.34   10.96   0
  -8 -10   4   16.35    8.43   0
  -8 -10  -4   14.08    7.65   0
  -9 -10  -4  264.62    6.71   0
  -9  10  -4  287.48   12.23   0
   9 -10   4  300.62   10.40   0
  -9 -10   4  320.29    8.83   0
 -10 -10   4   82.37    7.96   0
 -10  10  -4   67.15   10.29   0
  10 -10   4   47.25    7.85   0
 -10 -10  -4   43.16    5.65   0
 -11  10  -4   26.97    9.86   0
 -11 -10   4   44.71    7.89   0
  11 -10   4   42.89    9.28   0
 -11 -10  -4   47.18    7.00   0
 -11 -10   4   43.53    7.33   0
 -12 -10   4   48.85    7.84   0
 -12 -10  -4   65.14    7.31   0
 -12  10  -4   52.87   10.21   0
 -12 -10   4   45.67    7.24   0
 -13  10  -4   26.83    9.56   0
 -13 -10  -4   13.42    6.92   0
 -13 -10   4   19.97    6.75   0
 -13 -10   4   34.92    5.27   0
 -14  10  -4   21.83    9.39   0
 -14 -10  -4   22.93    6.92   0
 -14 -10   4   17.75    6.64   0
 -14 -10   4   12.60    5.41   0
   0 -11  -4   48.11   11.15   0
   0 -11  -4   28.56    8.61   0
   0 -11  -4   33.32    9.67   0
   0  11  -4   38.85   10.60   0
   0 -11   4   40.59    8.13   0
   1 -11   4   77.20   11.02   0
  -1  11  -4  102.36   11.69   0
   1 -11  -4   93.90    9.38   0
  -1 -11  -4   73.99   10.10   0
   1 -11  -4  110.56   11.72   0
  -1 -11   4   87.67   10.94   0
  -1 -11  -4   79.15   10.08   0
   2 -11   4  109.26   10.52   0
  -2 -11  -4   88.82   10.66   0
  -2  11  -4   98.16    9.83   0
  -2 -11   4   96.48   10.06   0
  -2  11   4   93.47   11.16   0
  -2 -11  -4   80.42    7.30   0
  -2  11  -4   82.63   18.59   0
   2 -11  -4   86.93   12.58   0
   2 -11  -4   82.90   11.75   0
   3 -11   4  387.39   12.35   0
   3 -11  -4  400.60   14.72   0
  -3 -11  -4  366.93   10.50   0
  -3  11   4  407.43   12.10   0
  -3  11  -4  407.29   11.67   0
   3 -11  -4  383.12   13.78   0
  -3 -11   4  403.64    8.35   0
  -4 -11  -4  212.77    7.01   0
   4 -11  -4  230.10   19.32   0
   4 -11   4  233.94   12.22   0
   4 -11  -4  233.07   16.71   0
  -4 -11   4  246.69    9.42   0
  -4  11   4  226.15   10.92   0
  -4  11  -4  235.67   12.88   0
  -5 -11  -4  271.76    9.28   0
  -5 -11   4  269.34    7.70   0
   5 -11   4  314.57   11.75   0
  -5  11  -4  267.75   11.32   0
  -6 -11   4  184.30    9.77   0
   6 -11   4  196.30   12.57   0
  -6  11  -4  180.89   12.79   0
  -6 -11  -4  182.27    8.86   0
  -7 -11  -4  178.68    6.50   0
  -7  11  -4  205.64   11.91   0
  -7 -11   4  231.97    9.75   0
   7 -11   4  190.75   11.36   0
  -8  11  -4   53.88   11.69   0
  -8 -11  -4   50.90    7.73   0
   8 -11   4   48.34   10.93   0
  -8 -11   4   60.12    8.39   0
  -9  11  -4   39.54   10.42   0
   9 -11   4   43.77    9.74   0
  -9 -11  -4   41.71    7.52   0
  -9 -11   4   47.04    7.66   0
 -10 -11   4   33.80    7.51   0
  10 -11   4   29.52    9.29   0
 -10  11  -4   26.30   10.02   0
 -10 -11  -4   21.59    7.22   0
 -11  11  -4   89.51   10.57   0
  11 -11   4   85.15    9.74   0
 -11 -11  -4   86.20    7.36   0
 -11 -11   4   84.83    7.35   0
 -11 -11   4  100.11    7.56   0
 -12 -11  -4   28.80    5.03   0
 -12 -11   4   20.21    7.28   0
 -12  11  -4   24.24    9.65   0
 -12 -11   4   15.41    5.15   0
 -13 -11   4    2.80    4.79   0
 -13  11  -4    1.94    9.01   0
 -13 -11   4    4.16    5.09   0
 -13 -11  -4   -1.98    4.86   0
 -14  11  -4    1.84   10.51   0
 -14 -11   4    5.70    7.11   0
 -14 -11   4   -3.71    6.79   0
 -14 -11  -4    3.91    6.44   0
   0 -12  -4   17.17    7.87   0
   0 -12   4   19.98   11.00   0
   0 -12  -4   24.69    8.50   0
  -1 -12  -4   68.03    9.07   0
   1 -12  -4   61.77   10.77   0
  -1 -12  -4   66.35   10.29   0
  -1  12  -4   72.68   10.16   0
  -1 -12   4   62.31    7.71   0
  -1 -12  -4   67.56   10.40   0
   1 -12  -4   74.45   10.11   0
   1 -12   4   69.18   11.01   0
  -2  12  -4  320.42   10.39   0
   2 -12  -4  287.83   12.52   0
   2 -12   4  322.89   11.04   0
  -2  12   4  353.09   12.06   0
   2 -12  -4  313.61   13.48   0
  -2 -12   4  296.95   26.99   0
  -2 -12  -4  305.74   11.68   0
  -2 -12   4  313.63   11.02   0
  -2 -12  -4  327.21   10.27   0
  -3  12  -4  370.71   15.25   0
  -3  12  -4  384.43   12.86   0
  -3 -12  -4  322.34    9.73   0
   3 -12  -4  351.09   13.01   0
  -3  12   4  351.27   11.88   0
  -3 -12   4  353.15   10.51   0
   3 -12  -4  361.88   13.91   0
   3 -12   4  330.86   11.62   0
  -4  12  -4   69.49    9.84   0
  -4 -12   4   88.74    9.40   0
   4 -12  -4   71.04   15.20   0
  -4  12   4   80.99   10.77   0
   4 -12   4   67.88   11.10   0
  -4 -12  -4   59.90    8.51   0
   4 -12  -4   76.74   13.09   0
  -5  12   4  185.49   12.59   0
   5 -12   4  190.09   13.62   0
  -5  12  -4  216.23   10.77   0
  -5 -12  -4  171.75    6.53   0
  -5 -12   4  220.94    9.63   0
   6 -12   4    2.13    8.83   0
  -6  12  -4   -0.57    8.71   0
  -6 -12   4    8.98    8.58   0
  -6 -12  -4   -3.10    8.14   0
  -7 -12  -4  218.47    8.06   0
  -7  12  -4  206.51   12.13   0
   7 -12   4  236.85   10.28   0
  -7 -12   4  232.94    9.09   0
  -8 -12  -4  214.48    8.36   0
   8 -12   4  233.97   11.63   0
  -8  12  -4  231.42   11.57   0
  -8 -12   4  227.92    6.72   0
   9 -12   4  119.59   10.05   0
  -9  12  -4  101.46    8.68   0
  -9 -12   4  109.55    8.28   0
  -9 -12  -4  107.85    5.67   0
  10 -12   4   50.39   11.50   0
 -10 -12  -4   36.41    5.26   0
 -10 -12   4   44.02    7.37   0
 -10  12  -4   48.81   10.36   0
 -11 -12   4   11.99    6.62   0
 -11 -12   4    8.49    7.20   0
 -11  12  -4    3.04    9.25   0
 -11 -12  -4   -5.26    6.67   0
  11 -12   4    2.70    8.76   0
 -12 -12   4    0.49    6.93   0
 -12  12  -4    8.47    9.14   0
 -12 -12  -4   16.59    6.82   0
 -12 -12   4   -5.74    4.69   0
 -13 -12   4   32.39    6.67   0
 -13 -12  -4   13.19    6.55   0
 -13  12  -4   16.60   10.77   0
 -13 -12   4   17.78    6.68   0
   0 -13  -4  739.54   12.11   0
   0 -13   4  653.56   12.19   0
   0 -13  -4  635.59   11.17   0
  -1 -13  -4    7.48   11.95   0
   1 -13   4    0.54    7.71   0
   1 -13  -4    4.75   11.58   0
  -1 -13  -4   -6.33    9.99   0
   1 -13  -4   -4.34    8.51   0
  -1 -13  -4   -6.16    8.99   0
  -1 -13   4   -2.88   10.09   0
  -2 -13   4  154.35   10.18   0
  -2 -13  -4  130.67    6.75   0
   2 -13  -4  145.38   11.31   0
   2 -13   4  132.99   11.03   0
  -2  13  -4  138.79   10.42   0
   2 -13  -4  150.10   10.39   0
  -2 -13  -4  156.59   10.43   0
  -2 -13  -4  138.64   10.77   0
  -3  13  -4  317.69   16.09   0
  -3 -13   4  340.05   10.53   0
  -3  13  -4  320.86   10.61   0
   3 -13   4  311.54   11.70   0
  -3 -13  -4  299.55    9.69   0
   3 -13  -4  311.36   13.43   0
  -3  13   4  330.63   11.45   0
   3 -13  -4  297.36   12.36   0
   4 -13  -4  207.35   13.67   0
  -4  13   4  229.49   11.34   0
  -4 -13  -4  204.58    9.10   0
   4 -13  -4  189.67   15.46   0
  -4 -13   4  215.72   10.14   0
  -4  13  -4  205.70   12.35   0
   4 -13   4  203.05   11.32   0
  -5 -13   4   26.11    8.98   0
   5 -13   4   47.23   12.06   0
  -5  13  -4   45.73    8.74   0
  -5 -13  -4   45.17    5.95   0
  -5  13   4   47.68    9.67   0
  -6 -13  -4   21.02    7.37   0
  -6 -13   4    1.86    6.04   0
  -6  13  -4    7.56    9.98   0
   6 -13   4   12.19    8.74   0
  -7 -13  -4  249.29    8.38   0
  -7 -13   4  277.54    7.05   0
   7 -13   4  285.09   12.09   0
  -7  13  -4  285.34   12.06   0
  -8 -13   4  370.63    9.36   0
   8 -13   4  326.77   11.84   0
  -8 -13  -4  295.31    8.29   0
  -8  13  -4  355.40   10.57   0
  -9 -13  -4   13.54    5.08   0
  -9 -13   4    4.51    7.63   0
  -9  13  -4   17.85    9.64   0
   9 -13   4   14.78    9.28   0
 -10 -13   4   23.66    6.81   0
 -10 -13  -4   13.29    7.28   0
  10 -13   4   29.41    9.24   0
 -10  13  -4   14.91    9.69   0
 -11 -13  -4   10.78    6.56   0
  11 -13   4    4.07    9.90   0
 -11 -13   4    1.32    6.64   0
 -11  13  -4    5.56   10.21   0
 -11 -13   4   -0.77    5.02   0
 -12 -13   4   37.12    7.18   0
 -12 -13  -4   51.01    6.56   0
 -12  13  -4   48.37   10.80   0
 -12 -13   4   37.14    5.01   0
 -13 -13   4   14.59    6.57   0
 -13 -13  -4    9.25    6.87   0
 -13  13  -4    3.42   11.56   0
 -13 -13   4    4.55    6.78   0
   0 -14   4   49.43    9.88   0
   0 -14  -4   55.15    9.68   0
   0 -14  -4   50.13    8.65   0
   1 -14   4  258.84   10.71   0
  -1 -14   4  230.59   10.30   0
   1 -14  -4  252.53   10.34   0
  -1 -14  -4  253.05   10.53   0
  -1 -14  -4  274.72    7.78   0
   1 -14  -4  227.82    9.42   0
  -1 -14  -4  231.12    9.15   0
   2 -14  -4  232.11   11.50   0
   2 -14   4  220.80   11.35   0
  -2 -14  -4  241.27    7.89   0
  -2 -14  -4  206.20    9.01   0
   2 -14  -4  249.19   10.36   0
  -2 -14   4  248.08   10.47   0
  -2 -14  -4  213.00   10.90   0
  -3 -14  -4  576.18   11.00   0
  -3 -14   4  555.67   10.94   0
   3 -14  -4  539.36   12.78   0
   3 -14  -4  527.28   12.19   0
  -3  14   4  500.75   12.62   0
  -3 -14  -4  475.10    7.99   0
  -3  14  -4  526.42   11.99   0
   3 -14   4  517.56   12.66   0
  -3 -14   4  499.65   20.05   0
  -3 -14  -4  464.62   11.96   0
  -3  14  -4  462.93   18.09   0
  -4  14   4   11.39    9.80   0
  -4 -14   4   15.45    6.41   0
   4 -14  -4   18.02   14.08   0
   4 -14  -4   14.83   10.47   0
   4 -14   4   15.33   10.38   0
  -4  14  -4   12.74   13.09   0
  -4  14  -4   13.19    8.94   0
  -4 -14  -4   12.15    5.92   0
  -5 -14  -4  127.52    6.28   0
   5 -14  -4  131.78   19.49   0
  -5 -14   4  138.38    6.35   0
  -5  14  -4  131.77    8.99   0
   5 -14   4  127.46    9.86   0
   5 -14  -4  130.33   18.85   0
  -5  14   4  137.80    9.74   0
  -6 -14  -4   13.32    7.28   0
  -6  14   4    4.63    8.69   0
   6 -14   4    7.80    8.12   0
  -6 -14   4   -6.25    7.54   0
  -6  14  -4    2.62    7.86   0
   7 -14   4  118.73    9.08   0
  -7 -14   4  100.69    7.94   0
  -7 -14  -4  112.74    7.86   0
  -7  14  -4  110.89   10.20   0
  -8 -14   4   20.82    7.67   0
  -8 -14  -4   24.27    7.23   0
  -8  14  -4   10.65    9.67   0
   8 -14   4   30.18   11.19   0
  -9 -14   4   26.75    5.54   0
  -9 -14  -4   39.60    4.84   0
   9 -14   4   48.55    9.71   0
  -9  14  -4   28.19    9.77   0
 -10  14  -4   78.70   11.35   0
  10 -14   4  101.29   11.07   0
 -10 -14   4   62.01    5.24   0
 -10 -14   4   71.94    5.64   0
 -10 -14  -4   89.03    7.09   0
 -11 -14  -4   18.52    6.53   0
  11 -14   4    9.47   10.41   0
 -11  14  -4   10.30   10.53   0
 -11 -14   4    7.57    4.73   0
 -11 -14   4   10.91    6.42   0
 -12 -14   4   18.24    6.29   0
 -12 -14   4    5.40    6.90   0
 -12 -14  -4   20.07    4.91   0
 -12 -14  -4    9.13    6.53   0
 -12  14  -4   13.92   12.67   0
   0 -15  -4   87.66    9.12   0
   0 -15   4   76.41    9.64   0
   0 -15  -4   73.61    8.39   0
  -1 -15   4   20.36    8.76   0
   1 -15   4   13.78    9.76   0
   1 -15  -4   15.70    8.21   0
  -1 -15  -4   10.97    7.70   0
  -1 -15  -4   13.09    8.80   0
   1 -15  -4    9.70    8.90   0
  -2 -15  -4   61.38    9.48   0
   2 -15  -4   56.32    8.64   0
  -2 -15   4   52.43    6.74   0
   2 -15   4   58.97   10.02   0
  -2 -15  -4   77.59    9.70   0
  -2 -15  -4   66.13    8.57   0
   2 -15  -4   51.59    7.89   0
   3 -15  -4   98.24   10.50   0
   3 -15   4   86.24   12.09   0
  -3 -15   4  100.67    9.18   0
  -3 -15  -4   82.11   11.28   0
  -3 -15  -4   94.94    8.86   0
   3 -15  -4   95.20   11.41   0
  -3 -15  -4   72.61    8.14   0
  -4  15  -4   13.10   12.64   0
   4 -15   4   14.84    8.75   0
  -4 -15   4   26.44    8.31   0
  -4  15   4   16.34    9.12   0
  -4 -15  -4   19.11    8.25   0
   4 -15  -4   11.63   10.33   0
  -4 -15  -4   29.77    7.40   0
  -4  15  -4   11.48    8.33   0
   4 -15  -4    3.08   11.41   0
  -5  15  -4   40.21   10.21   0
  -5 -15   4   59.69    8.17   0
  -5  15   4   25.59    9.08   0
  -5 -15  -4   23.70    7.40   0
   5 -15  -4   40.12   14.06   0
  -5 -15  -4   45.15    7.71   0
   5 -15  -4   33.73   15.52   0
   5 -15   4   29.21    8.73   0
  -5  15  -4   37.81    7.84   0
  -6  15   4   72.99    8.94   0
  -6  15  -4   81.74    8.62   0
   6 -15   4   94.05    9.16   0
  -6 -15  -4   74.37    6.17   0
  -6 -15  -4   66.88    7.63   0
  -6 -15   4   90.36    8.22   0
   7 -15   4   18.28    9.59   0
  -7  15   4   20.22    7.78   0
  -7  15  -4   10.87    9.13   0
  -7 -15  -4   12.93    5.64   0
  -7 -15   4    5.61    7.39   0
  -8  15  -4   14.78    9.71   0
  -8 -15  -4   20.14    7.01   0
   8 -15   4   11.15    9.61   0
  -8 -15   4   13.06    7.06   0
  -9  15  -4    5.75   10.25   0
   9 -15   4    4.35    9.04   0
  -9 -15  -4   -0.14    5.06   0
  -9 -15   4   12.87    7.24   0
 -10 -15  -4   14.92    6.36   0
 -10 -15  -4   22.74    6.92   0
 -10  15  -4   13.02   10.48   0
 -10 -15   4   12.08    6.68   0
 -10 -15   4   12.76    5.06   0
  10 -15   4   16.95   10.54   0
 -11 -15  -4   43.49    6.99   0
 -11 -15  -4   53.94    7.24   0
 -11  15  -4   44.83   12.34   0
 -11 -15   4   48.23    7.08   0
 -11 -15   4   41.92    4.71   0
 -12 -15   4    6.62    7.04   0
 -12 -15  -4   10.69    6.79   0
 -12 -15  -4   13.23    4.58   0
 -12 -15   4   11.77    6.50   0
   0 -16   4   16.74    8.76   0
   0 -16  -4   15.07    7.44   0
   0 -16  -4   17.12    8.64   0
  -1 -16  -4   81.24    8.92   0
  -1 -16   4   59.40    9.08   0
  -1 -16  -4   72.09    8.03   0
   1 -16  -4   62.19    8.23   0
   1 -16   4   54.47    9.54   0
   1 -16  -4   61.74    9.66   0
   2 -16  -4  276.52   11.33   0
   2 -16   4  220.50    9.61   0
  -2 -16  -4  239.05    9.21   0
  -2 -16   4  275.95    9.07   0
  -2 -16  -4  227.22   11.65   0
   2 -16  -4  269.62    9.21   0
  -2 -16  -4  214.86    8.35   0
  -3 -16  -4   42.69    8.41   0
   3 -16  -4   31.15    8.14   0
  -3 -16   4   23.53    6.36   0
  -3 -16  -4   42.50    5.45   0
   3 -16   4   36.70    9.05   0
   3 -16  -4   33.87   10.51   0
  -3 -16  -4   23.82   10.53   0
   4 -16  -4   72.87   11.19   0
  -4 -16   4   72.03    8.22   0
  -4 -16  -4   65.82    8.28   0
  -4 -16  -4   75.27    7.54   0
  -4  16   4   72.44    8.86   0
   4 -16   4   64.62    9.45   0
  -4  16  -4   57.85   12.04   0
  -4 -16  -4   72.14   10.53   0
  -4 -16   4   65.43   13.98   0
   4 -16  -4   81.63   11.48   0
  -5  16  -4    5.20    9.59   0
  -5  16   4    6.63    8.66   0
  -5 -16  -4    6.71    5.97   0
   5 -16   4    4.15   10.59   0
   5 -16  -4    9.41   12.38   0
  -5 -16   4   14.61    7.95   0
   5 -16  -4    1.86   13.55   0
  -5 -16  -4   13.68    7.84   0
   6 -16   4  172.23    9.62   0
  -6 -16  -4  180.99    6.45   0
  -6  16   4  156.05   11.01   0
  -6 -16  -4  157.20    5.93   0
  -6 -16   4  153.00    6.48   0
  -7 -16  -4   16.36    7.15   0
  -7  16   4    2.21    8.19   0
  -7 -16  -4   -2.74    7.10   0
  -7 -16   4   15.29    5.06   0
   7 -16   4    6.06    9.80   0
  -8  16  -4   15.53    9.20   0
  -8  16   4   28.31    7.60   0
  -8 -16  -4   48.81    7.09   0
  -8 -16  -4   23.02    7.57   0
   8 -16   4   22.75    9.65   0
  -8 -16   4   18.27    5.26   0
  -9 -16  -4   18.57    7.17   0
  -9 -16  -4   17.16    5.01   0
  -9 -16   4   11.82    7.13   0
   9 -16   4   13.61   10.60   0
  10 -16   4   29.99   11.70   0
 -10 -16   4   26.72    4.68   0
 -10 -16  -4   22.77    6.67   0
 -10 -16  -4   23.81    5.09   0
 -10 -16   4   18.06    7.04   0
 -11 -16   4    4.87    6.29   0
 -11 -16  -4    8.87    6.96   0
 -11 -16   4   24.93    6.94   0
 -11 -16  -4    4.93    6.49   0
   0 -17  -4  274.15    8.63   0
   0 -17  -4  288.64   10.62   0
   0 -17   4  280.48   10.00   0
  -1 -17  -4   88.53    5.63   0
  -1 -17   4   97.49    6.52   0
   1 -17   4   84.76    8.90   0
  -1 -17  -4  108.31    8.42   0
   1 -17  -4  102.09    8.58   0
   1 -17  -4  112.35    9.70   0
  -2 -17   4  102.57    9.01   0
   2 -17  -4  114.59    8.57   0
  -2 -17  -4  106.54    8.67   0
  -2 -17  -4   82.87    8.02   0
   2 -17  -4  102.38    8.51   0
  -2 -17  -4  103.89    8.84   0
   2 -17   4   92.05    8.76   0
  -3 -17  -4   32.04    7.64   0
   3 -17  -4   32.28    7.86   0
  -3 -17  -4   23.83    8.44   0
   3 -17   4   25.27    8.62   0
  -3 -17  -4   38.16    8.40   0
  -3 -17   4   18.79    7.78   0
   3 -17  -4   26.59    8.42   0
  -4 -17   4   32.84    5.80   0
  -4 -17  -4   44.92    7.92   0
  -4 -17  -4   43.44    7.34   0
   4 -17  -4   19.03   10.59   0
  -4 -17   4   32.85   18.49   0
  -4 -17  -4   45.80    8.43   0
   4 -17   4   54.22    8.81   0
   4 -17  -4   35.85    9.40   0
   5 -17   4   39.09    8.93   0
  -5 -17   4   40.47    5.80   0
   5 -17  -4   41.69   12.90   0
  -5  17   4   33.56   10.00   0
  -5  17  -4   32.88   11.96   0
  -5 -17  -4   49.76    7.74   0
  -5 -17  -4   36.79    8.58   0
  -5 -17  -4   46.69    7.19   0
   5 -17  -4   41.19   14.78   0
  -6  17  -4   94.30   10.61   0
  -6 -17   4  106.48    8.20   0
  -6 -17  -4   85.24    7.44   0
  -6  17   4  102.22   10.53   0
  -6 -17  -4  103.95    7.95   0
   6 -17   4   93.82    9.20   0
   7 -17   4    7.34    9.57   0
  -7 -17  -4   -5.13    7.11   0
  -7  17   4    5.32    7.62   0
  -7 -17   4    6.87    7.25   0
  -7 -17  -4   10.61    7.62   0
  -8 -17  -4   44.37    7.45   0
  -8 -17  -4   35.22    5.15   0
   8 -17   4   40.71   11.16   0
  -8 -17   4   55.73    7.24   0
  -8  17   4   26.82    8.00   0
  -9  17   4    5.36    7.45   0
   9 -17   4    9.24   10.64   0
  -9 -17  -4    7.07    6.59   0
  -9 -17  -4   10.77    6.98   0
  -9 -17   4   16.18    4.99   0
  10 -17   4   33.93   13.08   0
 -10 -17   4   42.38    6.95   0
 -10 -17  -4   25.68    4.80   0
 -10 -17   4   32.03    6.49   0
 -10 -17  -4   33.25    4.86   0
 -10  17   4    6.44    7.89   0
   0 -18  -4    9.36    7.23   0
   0 -18  -4   15.57    7.83   0
   0 -18   4   20.71    8.46   0
   1 -18   4  126.33    8.67   0
  -1 -18   4  117.82    8.51   0
   1 -18  -4  103.51    7.69   0
  -1 -18  -4   91.78    7.59   0
  -1 -18  -4  135.16    8.54   0
   1 -18  -4  128.13    8.67   0
   2 -18  -4   67.06    7.76   0
   2 -18  -4   60.83    7.95   0
   2 -18   4   46.29    8.65   0
  -2 -18   4   60.10    7.70   0
  -2 -18  -4   67.03    8.19   0
  -2 -18  -4   51.63    5.36   0
  -3 -18  -4   79.97    8.02   0
   3 -18  -4   69.06    7.89   0
   3 -18  -4   52.00   10.40   0
   3 -18   4   71.40    8.94   0
  -3 -18   4   59.08    8.44   0
  -3 -18  -4   80.45   10.27   0
  -3 -18  -4   73.51    8.09   0
   4 -18   4  112.82    8.94   0
  -4 -18   4  118.49    8.14   0
   4 -18  -4  116.33   11.42   0
  -4 -18  -4   99.15    5.76   0
  -4 -18  -4  116.11   10.46   0
  -4 -18  -4  130.26    8.18   0
   4 -18  -4  128.09   10.25   0
   5 -18  -4   15.48   12.15   0
   5 -18  -4   12.81   13.69   0
  -5 -18  -4   20.97    5.23   0
  -5 -18  -4   41.35    7.71   0
   5 -18   4   22.66    8.37   0
  -5 -18  -4   18.25    8.37   0
  -5 -18   4  -12.37    7.83   0
  -5  18   4   20.64    8.09   0
  -5 -18   4   16.87   13.05   0
  -6 -18  -4   12.43    5.11   0
  -6 -18   4    7.63    5.27   0
  -6  18  -4    4.72    9.36   0
  -6 -18  -4   18.88    7.06   0
  -6  18   4    9.99    7.68   0
   6 -18   4    4.38   10.26   0
  -7  18  -4   17.51    9.19   0
  -7 -18  -4   18.44    5.00   0
  -7 -18   4   12.31    7.07   0
   7 -18   4    8.19    7.72   0
  -7  18   4    8.64    7.69   0
  -7 -18  -4    1.68    5.29   0
   8 -18   4    7.08    9.24   0
  -8 -18   4   11.68    5.01   0
  -8  18   4   16.46    7.82   0
  -8 -18  -4    7.11    6.74   0
  -8  18  -4   -0.44    7.25   0
  -8 -18  -4    5.15    6.86   0
  -9 -18  -4   43.98    7.50   0
  -9  18   4   42.45    8.17   0
  -9 -18  -4   31.35    7.02   0
  -9 -18   4   44.90    7.05   0
   9 -18   4   42.93   12.25   0
  -9 -18   4   35.36    6.77   0
   0 -19  -4  155.35    8.12   0
   0 -19  -4  168.31    8.54   0
   0 -19   4  147.92    9.02   0
   1 -19   4   73.45    8.77   0
   1 -19  -4   73.92    9.76   0
  -1 -19   4   94.50    8.66   0
  -1 -19  -4   63.87    5.59   0
   1 -19  -4   72.61    7.74   0
  -1 -19  -4   92.28    8.08   0
   2 -19   4   34.36    8.34   0
   2 -19  -4   25.44    7.99   0
  -2 -19  -4   33.35    4.91   0
  -2 -19  -4   18.88    7.88   0
  -2 -19   4   23.70    5.50   0
   2 -19  -4   34.84    9.10   0
   3 -19  -4   53.35    9.45   0
  -3 -19  -4   54.08    6.03   0
   3 -19  -4   39.38    9.97   0
  -3 -19   4   46.49    7.99   0
   3 -19   4   53.48    8.50   0
  -3 -19  -4   40.11    7.72   0
  -4 -19  -4   18.77    6.90   0
   4 -19  -4   14.07   10.45   0
   4 -19  -4    9.91    9.19   0
   4 -19   4   13.84    9.72   0
  -4 -19   4    7.21    7.54   0
  -4 -19  -4   17.17    7.73   0
  -4 -19  -4   14.91    7.86   0
  -5 -19   4   31.01    5.76   0
   5 -19  -4   48.01   12.59   0
  -5 -19  -4   47.12    7.20   0
  -5 -19  -4   61.05    9.84   0
   5 -19  -4   42.59   13.83   0
   5 -19   4   35.28    8.49   0
  -5 -19  -4   48.72    7.41   0
  -6  19  -4    7.97   10.82   0
  -6 -19  -4   14.14    6.95   0
  -6  19   4    0.17    7.73   0
  -6 -19  -4   19.47    7.32   0
  -6 -19   4   -1.52    7.27   0
   6 -19   4   11.42    9.99   0
  -6 -19  -4    5.08    9.62   0
  -6 -19   4    2.19   11.39   0
  -7 -19  -4   27.08    6.99   0
   7 -19   4   22.90    9.86   0
  -7  19  -4   16.37    9.57   0
  -7  19   4   18.68    7.94   0
  -7 -19   4   30.49    6.85   0
  -7 -19  -4   11.30    5.43   0
  -8  19  -4   10.27    9.09   0
  -8  19   4   10.85    9.24   0
   8 -19   4    3.87   10.52   0
  -8 -19  -4   17.10    6.73   0
  -8 -19   4    5.32    6.96   0
  -8 -19  -4   10.11    4.61   0
   0 -20  -4    3.82    7.69   0
   0 -20  -4    6.92    6.99   0
   0 -20   4    0.82    7.48   0
   1 -20   4    6.15    8.32   0
   1 -20  -4    5.60    7.03   0
  -1 -20  -4    9.31    7.08   0
  -1 -20   4   13.90    7.97   0
   1 -20  -4   10.18    7.08   0
  -1 -20  -4   12.90    7.89   0
   2 -20  -4  118.76    8.61   0
  -2 -20  -4  105.62    6.01   0
   2 -20   4  100.07   10.26   0
  -2 -20   4   95.38    8.01   0
  -2 -20  -4  105.64    8.14   0
   2 -20  -4  128.38    8.24   0
   3 -20  -4    9.81    6.96   0
   3 -20   4    7.05    8.28   0
  -3 -20   4    2.94    7.58   0
  -3 -20  -4    1.81    7.01   0
   3 -20  -4    4.71    9.80   0
  -3 -20  -4  -12.32    7.55   0
  -4 -20  -4    3.42    7.43   0
   4 -20   4    7.63    7.91   0
  -4 -20  -4    8.16    6.77   0
   4 -20  -4    7.05    9.72   0
   4 -20  -4    8.25    9.12   0
  -4 -20   4   13.45    7.32   0
  -4 -20  -4    4.40    7.19   0
   5 -20  -4    3.12   10.32   0
  -5 -20  -4    2.70    6.83   0
  -5 -20   4   10.78    7.25   0
   5 -20   4   -0.48    9.69   0
  -5 -20  -4    1.23    9.31   0
  -5 -20  -4    9.53    7.30   0
   5 -20  -4    3.79   12.77   0
  -6 -20  -4   32.50    7.30   0
   6 -20   4   32.34    8.00   0
  -6 -20  -4   28.53    6.95   0
  -6 -20   4   20.96    5.36   0
  -6 -20   4   36.34   16.20   0
  -6 -20  -4   29.58    8.11   0
  -7  20   4   14.97    9.27   0
  -7 -20  -4   14.39    5.38   0
   7 -20   4   10.37    9.21   0
  -7 -20   4   17.45   10.75   0
  -7 -20  -4   13.33    6.80   0
  -7 -20  -4   12.88    9.22   0
  -7  20  -4   13.60   10.62   0
  -7 -20   4   19.56    7.48   0
   0 -21  -4   16.48    8.08   0
   0 -21   4   23.82    7.65   0
   0 -21  -4    0.42    7.29   0
   1 -21  -4   10.90    7.09   0
  -1 -21  -4   10.44    7.72   0
   1 -21   4   27.11    8.19   0
   1 -21  -4   23.89    7.67   0
  -1 -21  -4   24.10    6.77   0
  -1 -21   4    8.32    7.74   0
  -2 -21  -4    8.58    7.29   0
  -2 -21   4   -3.73    5.24   0
  -2 -21  -4    5.24    6.93   0
   2 -21   4   -1.98    7.76   0
   2 -21  -4   -5.30    8.34   0
   2 -21  -4    2.37    9.13   0
  -3 -21  -4   15.18    7.44   0
   3 -21  -4   11.92    9.05   0
   3 -21   4    9.99    7.77   0
  -3 -21  -4    9.79    7.00   0
   3 -21  -4   10.65    8.56   0
  -3 -21   4   24.75    7.58   0
   4 -21   4   38.63    8.40   0
  -4 -21  -4   47.58    7.12   0
   4 -21  -4   49.89   10.49   0
  -4 -21  -4   25.02    7.50   0
   4 -21  -4   50.58    9.19   0
  -4 -21   4   33.45    7.84   0
  -5 -21  -4   27.90    6.96   0
  -5 -21   4   16.69    5.08   0
   5 -21  -4   18.33   12.82   0
  -5 -21  -4   18.71    5.34   0
   5 -21   4   14.63    8.36   0
   5 -21  -4   27.95   11.56   0
  -5 -21  -4   20.50    9.34   0
  -6 -21  -4   23.15    6.70   0
   6 -21   4    7.33    9.37   0
  -6 -21   4    5.91    7.11   0
  -6 -21  -4    7.55    7.65   0
  -6 -21  -4   -0.87    5.15   0
   0 -22  -4   -3.77    6.95   0
   0 -22  -4    5.72    7.57   0
   0 -22   4   -4.50    7.62   0
  -1 -22  -4   11.15    6.78   0
   1 -22  -4   20.56    7.47   0
   1 -22   4    9.59    8.07   0
  -1 -22  -4   14.51    7.67   0
  -1 -22   4   12.66    7.70   0
   1 -22  -4   15.82    7.16   0
   2 -22  -4    4.78    7.58   0
   2 -22  -4    9.08    6.92   0
  -2 -22  -4    3.97    6.66   0
   2 -22   4    4.31    7.81   0
  -2 -22  -4   -2.83    7.16   0
  -2 -22   4    3.94    7.58   0
   3 -22  -4   35.24    9.00   0
  -3 -22  -4   16.69    5.60   0
   3 -22  -4   27.65    9.70   0
   3 -22   4   12.71    7.94   0
  -3 -22   4   26.56    7.85   0
  -3 -22  -4   38.00    6.80   0
   4 -22  -4   -4.31    9.46   0
  -4 -22  -4    0.38    7.05   0
   4 -22  -4    7.78    8.42   0
  -4 -22   4    3.49    7.44   0
  -4 -22  -4    7.65    7.37   0
   4 -22   4    1.40    7.66   0
   0   0   5   -4.06   22.38   0
   0   0  -5   -0.74   23.50   0
   0   0  -5   -7.80   23.41   0
  -1   0  -5 2180.79   27.61   0
  -1   0   5 2173.15   27.92   0
   1   0  -5 2264.34   30.48   0
  -1   0   5 2194.59   29.92   0
   1   0   5 2227.83   27.56   0
  -2   0  -5  987.19   17.20   0
  -2   0   5  959.85   23.75   0
   2   0  -5 1016.24   23.78   0
   2   0   5  966.72   21.87   0
  -3   0  -5  819.81   17.76   0
  -3   0   5  819.80   20.07   0
   3   0  -5  858.79   20.07   0
   3   0   5  816.24   14.03   0
   4   0   5  108.24   13.09   0
  -4   0   5  102.64   14.31   0
  -4   0  -5   96.38    9.76   0
  -5   0  -5   15.12   11.37   0
   5   0   5    4.62    7.39   0
  -5   0   5    7.79   12.06   0
   6   0   5  216.62   11.12   0
  -6   0   5  234.53   11.52   0
  -6   0  -5  216.89    8.09   0
   7   0   5  460.65    8.96   0
  -7   0  -5  502.22   12.14   0
  -7   0   5  520.55   12.37   0
  -8   0   5  136.46    9.39   0
   8   0   5  113.54   10.02   0
  -8   0  -5  122.31   10.30   0
  -9   0  -5    2.60    9.40   0
   9   0   5    0.23    6.34   0
  -9   0   5    6.46    8.75   0
  -9   0   5   -1.62    8.96   0
 -10   0   5  472.58   11.22   0
 -10   0   5  455.16   10.71   0
 -10   0  -5  480.97   10.36   0
 -11   0   5   20.78    8.38   0
 -11   0  -5   28.01    7.97   0
 -11   0   5   11.13    8.18   0
 -12   0  -5   66.26    8.32   0
 -12   0   5   53.99    7.92   0
 -12   0   5   57.79    8.20   0
 -13   0  -5  176.08    8.66   0
 -13   0   5  180.57   10.81   0
 -13   0   5  209.26    8.68   0
 -14   0  -5   -8.95    7.02   0
 -14   0   5    8.37    7.44   0
 -14   0   5    0.55    7.10   0
 -15   0   5    3.40    7.61   0
 -15   0  -5   22.61    7.24   0
 -15   0   5    7.04    7.41   0
   0   1  -5  487.60   24.32   0
   0  -1  -5  442.08   25.48   0
   0   1   5  509.17   22.15   0
   0   1  -5  512.64   25.39   0
   0  -1   5  506.87   25.02   0
   0  -1  -5  486.78   22.74   0
  -1  -1   5 2833.65   30.44   0
  -1  -1   5 2820.75   25.86   0
   1   1   5 2862.26   28.78   0
  -1   1   5 3022.93   32.33   0
  -1  -1  -5 3123.34   29.36   0
   1   1  -5 3152.18   32.17   0
   1  -1  -5 2985.96   33.54   0
  -1   1   5 2913.85   29.64   0
  -1   1  -5 2839.46   29.67   0
   1  -1   5 2999.69   29.83   0
   2   1   5 8184.09   36.28   0
  -2  -1   5 8169.03   38.37   0
  -2  -1  -5 8300.19   33.89   0
   2  -1   5 8047.44   36.92   0
  -2   1  -5 8372.99   37.59   0
  -3  -1   5 1076.29   15.86   0
   3  -1   5  998.63   17.78   0
  -3   1  -5 1086.89   18.23   0
  -3  -1  -5 1020.11   17.83   0
  -3   1   5 1003.66   21.91   0
   3  -1  -5 1197.95   22.15   0
   3   1  -5 1050.98   15.75   0
   3   1   5 1065.43   17.93   0
  -4   1   5  450.71   15.98   0
   4   1   5  431.13   14.00   0
  -4   1  -5  455.63   11.74   0
   4  -1   5  425.60   14.45   0
  -4  -1  -5  469.14   14.24   0
  -4  -1   5  460.21   15.29   0
   5   1   5 2402.03   17.69   0
   5  -1   5 2425.21   16.37   0
  -5  -1  -5 2501.78   16.00   0
  -5   1   5 2502.14   23.43   0
  -5  -1   5 2602.34   19.78   0
  -5   1  -5 2456.90   18.14   0
   6   1   5  242.82   10.85   0
  -6  -1   5  280.00   11.70   0
  -6  -1  -5  242.61   10.56   0
  -6   1   5  263.93   12.06   0
  -6   1  -5  260.30   11.68   0
   6  -1   5  243.43   11.46   0
  -7  -1   5  637.66   12.79   0
   7   1   5  547.57   11.41   0
   7  -1   5  555.59   11.74   0
  -7   1  -5  596.86   12.04   0
  -7   1   5  587.21   12.66   0
  -7  -1  -5  579.00    9.44   0
  -8  -1  -5  176.98   10.32   0
   8  -1   5  164.93    9.99   0
  -8   1  -5  204.99   10.82   0
   8   1   5  173.48    7.40   0
  -8   1   5  167.21    9.56   0
  -8   1   5  160.61    9.60   0
  -8  -1   5  201.02   11.21   0
  -9   1   5   26.14    9.31   0
  -9  -1  -5   32.96    6.83   0
  -9   1  -5   28.75    9.50   0
  -9  -1   5   25.63    9.38   0
  -9  -1   5   20.93    8.79   0
   9  -1   5   28.72    9.16   0
  -9   1   5   39.48    8.57   0
 -10  -1   5   46.64    8.77   0
 -10   1   5   55.02    9.58   0
 -10   1   5   37.77    8.56   0
 -10   1  -5   57.54    8.76   0
 -10  -1   5   50.45    9.41   0
 -10  -1  -5   42.80    6.70   0
 -11  -1  -5    3.77    8.15   0
 -11   1   5   11.15    8.80   0
 -11  -1   5    8.43    8.58   0
 -11  -1   5    6.92    7.84   0
 -11   1  -5    9.28    5.62   0
 -11   1   5   -2.81    8.26   0
 -12  -1   5    0.56    7.74   0
 -12  -1  -5   16.50    7.88   0
 -12   1   5   10.74    8.03   0
 -12   1   5   12.90    7.55   0
 -12   1  -5   10.58    5.58   0
 -12  -1   5    5.66    8.08   0
 -13   1   5   26.39    7.77   0
 -13  -1  -5   13.84    7.98   0
 -13   1   5   26.06    7.83   0
 -13  -1   5   14.56    7.63   0
 -13   1  -5   20.02    8.07   0
 -13  -1   5   20.83    8.04   0
 -14   1   5   56.28    8.17   0
 -14   1  -5   52.83    7.79   0
 -14  -1   5   42.29    7.99   0
 -14  -1  -5   52.66    7.63   0
 -14   1   5   65.43    8.16   0
 -14  -1   5   52.80    8.08   0
 -15   1   5   11.94    8.93   0
 -15  -1   5   17.60    7.67   0
 -15  -1   5   17.46    7.00   0
 -15   1  -5   17.24    7.59   0
 -15   1   5   27.87    7.50   0
 -15  -1  -5   21.74    7.30   0
   0   2  -5 4391.02   38.72   0
   0  -2  -5 4651.96   33.54   0
   0   2  -5 4633.87   35.22   0
   0  -2   5 4509.33   34.46   0
   0   2   5 4657.15   33.71   0
   0  -2  -5 4151.52   34.46   0
  -1   2  -5 1346.61   25.93   0
  -1  -2   5 1309.46   25.17   0
  -1   2   5 1429.43   26.75   0
  -1   2   5 1387.13   25.31   0
   1  -2  -5 1365.70   27.14   0
   1  -2   5 1443.16   25.79   0
   1   2   5 1330.59   23.46   0
   1   2  -5 1448.61   25.86   0
  -1  -2   5 1331.03   24.81   0
  -1  -2  -5 1451.71   19.70   0
  -2  -2   5  335.58   14.61   0
  -2  -2  -5  359.20   18.54   0
   2  -2  -5  356.69   23.95   0
  -2   2   5  341.50   26.47   0
   2   2  -5  362.48   19.82   0
  -2   2  -5  349.10   20.04   0
   2  -2   5  349.32   19.47   0
   2   2   5  321.27   13.40   0
  -3   2   5 1862.62   29.58   0
   3   2   5 1860.67   16.68   0
  -3   2  -5 1953.71   20.68   0
   3   2  -5 2002.83   18.08   0
   3  -2  -5 2104.73   26.68   0
   3  -2   5 1875.17   17.43   0
  -3  -2   5 2016.01   21.07   0
  -3  -2  -5 1838.72   18.97   0
  -4  -2  -5 2060.36   17.66   0
  -4   2   5 2093.39   24.21   0
  -4  -2   5 2177.72   19.36   0
  -4   2  -5 2133.30   17.23   0
   4  -2   5 2138.19   19.55   0
   4   2   5 2041.66   15.81   0
  -5  -2  -5  517.70   12.42   0
  -5  -2   5  545.88   10.15   0
  -5   2  -5  524.82   13.51   0
   5  -2   5  511.94   13.22   0
   5   2   5  476.20    9.56   0
  -5   2   5  532.81   17.28   0
   6   2   5  108.55    9.64   0
  -6  -2  -5  124.19    7.79   0
  -6   2   5  127.97   13.73   0
  -6   2  -5  119.40   11.26   0
   6  -2   5  115.59    7.61   0
  -6  -2   5  119.81   11.24   0
  -7  -2  -5   37.31    9.39   0
   7   2   5   21.72    9.24   0
  -7  -2   5   25.04   10.40   0
  -7   2   5   40.83   10.34   0
  -7   2  -5   37.64   10.14   0
  -7   2   5   44.18   11.36   0
   7  -2   5   32.77   10.02   0
  -8   2   5  807.22   13.54   0
  -8  -2   5  846.43   13.03   0
  -8   2  -5  813.94   12.80   0
  -8  -2  -5  741.57    9.49   0
   8  -2   5  737.29   12.07   0
  -8   2   5  727.90   12.47   0
  -9   2   5  297.31   12.62   0
   9  -2   5  276.33    9.26   0
  -9   2  -5  257.65   10.12   0
  -9  -2   5  273.82   11.02   0
  -9  -2  -5  288.39    9.56   0
  -9   2   5  282.28   10.06   0
 -10   2   5  236.41   12.75   0
 -10   2   5  231.92   10.02   0
 -10  -2   5  256.12    9.92   0
 -10  -2  -5  219.63    6.95   0
  10  -2   5  217.48    9.34   0
 -10  -2   5  220.30    9.17   0
 -10   2  -5  241.65    9.86   0
 -11   2  -5   85.06    8.48   0
 -11  -2  -5  102.11    8.45   0
 -11  -2   5   97.68    8.89   0
 -11   2   5   88.55    8.41   0
 -11   2   5   95.41    8.48   0
 -11  -2   5   86.51    8.09   0
 -12   2   5   37.91    8.19   0
 -12   2  -5   30.91    8.21   0
 -12  -2  -5   27.42    5.40   0
 -12  -2   5   39.42    8.32   0
 -12   2   5   43.42    8.25   0
 -12  -2   5   39.51    6.39   0
 -13  -2  -5   32.97    7.27   0
 -13   2   5   21.90    9.15   0
 -13   2   5   41.44    9.59   0
 -13   2  -5   25.11    7.79   0
 -13  -2   5   33.66    7.71   0
 -13  -2   5   40.23    8.13   0
 -14   2   5   71.23    7.95   0
 -14  -2   5   79.81    7.67   0
 -14  -2   5   82.03    8.21   0
 -14  -2  -5   84.48    7.43   0
 -14   2   5   48.40    7.75   0
 -14   2  -5   58.78    7.80   0
 -15   2   5    2.59    8.14   0
 -15  -2  -5    6.73    7.53   0
 -15   2   5    6.80    6.76   0
 -15   2  -5   -1.61    7.39   0
 -15  -2   5    1.00    7.24   0
 -15  -2   5    3.35    7.38   0
   0   3  -5 8911.95   40.34   0
   0  -3  -5 8759.66   40.90   0
   0   3   5 8351.08   41.00   0
   0  -3  -5 7907.89   39.27   0
   0  -3   5 8354.65   35.82   0
  -1   3  -5  189.01   15.55   0
   1  -3   5  226.45   15.65   0
  -1   3   5  221.67   14.56   0
  -1  -3   5  191.78   24.88   0
   1   3  -5  233.45   20.07   0
   1   3   5  193.35   18.03   0
  -1  -3  -5  221.65   18.32   0
  -1   3   5  225.48   23.85   0
  -1  -3   5  186.29   20.26   0
   1  -3  -5  190.70   19.94   0
  -2  -3   5  747.82   14.38   0
   2   3  -5  741.57   18.48   0
  -2   3  -5  731.78   19.57   0
   2  -3   5  754.41   14.88   0
   2  -3  -5  767.27   27.78   0
  -2  -3  -5  757.85   17.79   0
   2   3   5  711.99   13.68   0
  -2   3   5  750.05   25.46   0
  -3   3  -5 1034.28   18.68   0
  -3  -3  -5  958.66   12.76   0
  -3  -3   5 1034.95   17.87   0
   3   3   5 1008.34   15.47   0
  -3   3   5  987.12   28.24   0
   3  -3  -5 1081.55   25.88   0
   3  -3   5  984.23   17.94   0
   3   3  -5 1036.36   17.31   0
  -4  -3   5  123.38   12.67   0
  -4   3  -5  126.03   13.94   0
   4  -3   5  157.26   12.98   0
  -4  -3  -5  152.91   12.06   0
   4   3   5  104.95    8.47   0
  -4   3   5  138.34   18.23   0
  -5   3   5  562.24   19.65   0
  -5   3  -5  533.02   13.43   0
   5   3   5  497.10   11.85   0
  -5  -3  -5  536.55   12.47   0
   5  -3   5  568.78   13.31   0
  -5  -3   5  583.49   12.82   0
   6   3   5  163.47    9.95   0
  -6   3  -5  197.76   11.96   0
  -6  -3  -5  152.77   10.17   0
  -6   3   5  158.38   12.38   0
  -6   3   5  165.10   13.52   0
   6  -3   5  164.21   10.69   0
  -6  -3   5  191.06    8.21   0
  -7  -3  -5  351.38    8.19   0
  -7   3   5  342.57   11.41   0
   7  -3   5  351.16   11.15   0
  -7   3   5  368.27   14.18   0
  -7  -3   5  339.67   11.76   0
  -7   3  -5  326.84   11.47   0
  -8   3  -5  218.97   10.99   0
   8  -3   5  194.28    9.75   0
  -8   3   5  205.49   12.88   0
  -8  -3   5  231.55   11.09   0
  -8  -3  -5  186.10    7.49   0
  -8   3   5  184.53   12.21   0
  -9  -3  -5  128.50    8.91   0
  -9   3   5  114.11   12.01   0
   9  -3   5  112.03    9.01   0
  -9   3  -5   85.15    9.36   0
  -9   3   5  116.57    9.55   0
  -9  -3   5   92.90    9.75   0
 -10   3  -5   25.44    9.48   0
 -10  -3   5   22.86    8.15   0
  10  -3   5   19.62    8.53   0
 -10  -3   5   13.46    9.11   0
 -10   3   5   11.95   10.75   0
 -10  -3  -5    8.17    8.59   0
 -10   3   5    7.09    9.88   0
 -11   3  -5   47.18    8.65   0
 -11   3   5   45.91    9.43   0
 -11   3   5   52.91    8.21   0
 -11  -3  -5   42.46    5.51   0
 -11  -3   5   47.59    7.84   0
 -11  -3   5   53.27    8.32   0
 -12   3   5  106.99    8.52   0
 -12  -3   5  111.55    8.46   0
 -12  -3   5  118.58    6.71   0
 -12   3  -5  113.79    8.28   0
 -12   3   5  107.87    8.82   0
 -12  -3  -5  107.35    7.69   0
 -13  -3   5   70.31    7.83   0
 -13   3  -5   85.53    8.12   0
 -13   3   5   65.33    7.73   0
 -13  -3   5   84.98    8.18   0
 -13  -3  -5   86.72    7.91   0
 -13   3   5   65.55    9.34   0
 -14  -3   5   23.09    7.83   0
 -14  -3   5   31.87    8.12   0
 -14   3   5   36.40    7.39   0
 -14   3   5   23.42    7.30   0
 -14  -3  -5   25.72    7.09   0
 -14   3  -5   26.45    7.51   0
 -15   3   5   29.10    7.38   0
 -15  -3   5   26.94    7.39   0
 -15  -3  -5   28.60    7.17   0
 -15   3  -5   20.58    7.70   0
 -15   3   5    8.61    7.36   0
 -15  -3   5   25.88    7.93   0
   0  -4   5 1601.72   21.99   0
   0  -4  -5 1715.06   22.93   0
   0  -4  -5 1562.88   18.73   0
   0   4  -5 1808.90   33.20   0
   0   4   5 1661.00   23.09   0
   0   4  -5 1671.21   21.95   0
  -1   4   5  956.43   19.36   0
   1   4  -5  954.75   18.84   0
   1  -4   5  910.46   20.44   0
  -1  -4  -5  973.17   17.94   0
  -1   4  -5  960.41   20.15   0
  -1   4   5  926.84   21.37   0
   1  -4  -5  948.24   21.00   0
  -1  -4   5  907.38   18.80   0
   1   4   5  862.49   14.66   0
  -1  -4   5  933.99   25.75   0
   2   4   5   37.90   13.60   0
   2   4  -5   12.26   10.04   0
  -2  -4  -5   14.89   14.50   0
  -2   4  -5   37.71   16.20   0
  -2  -4   5   39.73   10.07   0
  -2   4   5   14.01   17.75   0
   2  -4  -5   36.70   20.92   0
   2  -4   5    9.69   15.52   0
  -3  -4  -5  763.51   14.44   0
  -3  -4   5  809.20   15.03   0
   3  -4   5  812.91   16.72   0
   3   4   5  717.76   11.14   0
  -3   4   5  779.16   28.00   0
  -3   4  -5  803.20   17.61   0
   3   4  -5  855.07   15.29   0
   3  -4  -5  827.24   29.15   0
  -4   4   5  301.68   22.75   0
   4   4   5  279.18   11.63   0
   4  -4   5  331.58   13.34   0
  -4  -4  -5  326.50    9.39   0
  -4   4  -5  310.83   14.17   0
  -4  -4   5  313.60   12.34   0
  -5  -4  -5  143.68    7.96   0
   5   4   5  118.75   11.03   0
  -5   4  -5  116.40   11.66   0
   5  -4   5  144.44   11.24   0
  -5   4   5  142.22   17.36   0
  -5  -4   5  114.81   11.44   0
  -5   4   5  141.35   15.27   0
   6  -4   5 1316.71   14.89   0
  -6  -4   5 1324.06   14.04   0
  -6   4   5 1308.87   21.70   0
  -6   4   5 1327.83   22.43   0
  -6  -4  -5 1308.76   13.47   0
  -6   4  -5 1240.29   14.90   0
   7  -4   5   92.46    9.83   0
  -7  -4  -5   84.31    9.14   0
  -7   4  -5   87.75    9.86   0
  -7   4   5   95.44   12.74   0
  -7  -4   5   88.47   10.50   0
  -7   4   5   89.14   11.88   0
  -8  -4  -5   76.43    9.05   0
  -8   4  -5  101.87    9.96   0
  -8   4   5   89.84   11.57   0
   8  -4   5   74.66    8.80   0
  -8   4   5   88.40   12.24   0
  -8  -4   5  109.18    7.76   0
  -9  -4   5  105.23    9.67   0
  -9   4   5  107.18   11.01   0
  -9  -4  -5  109.16    9.05   0
   9  -4   5  112.21    9.44   0
  -9   4  -5   90.84   10.18   0
  -9   4   5  113.86   11.58   0
 -10  -4   5  127.59    8.74   0
  10  -4   5  134.02    9.13   0
 -10   4   5  159.73    9.69   0
 -10   4  -5  141.72    9.85   0
 -10  -4  -5  152.66    9.23   0
 -10  -4   5  127.11    6.99   0
 -10   4   5  151.86    9.14   0
 -11  -4   5   56.76    7.80   0
 -11   4  -5   41.90    8.70   0
 -11   4   5   47.06   10.18   0
  11  -4   5   43.58    7.66   0
 -11  -4   5   45.69    8.42   0
 -11  -4  -5   58.43    7.86   0
 -11   4   5   46.80    8.22   0
 -12   4   5   56.28    9.38   0
 -12   4  -5   62.73    8.14   0
 -12   4   5   52.74    8.38   0
 -12  -4   5   48.94    5.54   0
 -12  -4   5   52.48    8.10   0
 -12  -4  -5   68.78    7.56   0
 -13   4  -5    4.68    7.48   0
 -13  -4   5   24.99    7.64   0
 -13   4   5    6.76    8.74   0
 -13  -4   5   13.18    7.65   0
 -13   4   5    8.94    9.07   0
 -13  -4  -5    4.25    7.36   0
 -14   4  -5   95.68    8.31   0
 -14   4   5   63.62    9.68   0
 -14  -4   5   74.79    5.97   0
 -14   4   5   77.25    8.19   0
 -14  -4  -5  104.99    7.77   0
 -14  -4   5  102.81    7.82   0
 -15  -4   5   -1.32    7.11   0
 -15   4   5    6.14    8.67   0
 -15   4   5   12.52    8.62   0
 -15  -4  -5    4.55    7.22   0
 -15  -4   5   12.88    7.19   0
 -15   4  -5    2.65    7.36   0
   0  -5   5  151.63   14.92   0
   0  -5  -5  144.00   14.50   0
   0   5   5  137.40   14.84   0
   0   5  -5  158.71   16.11   0
   0  -5  -5  127.81   16.46   0
  -1   5   5 1281.75   22.63   0
  -1  -5  -5 1449.31   18.68   0
   1  -5   5 1377.57   16.12   0
  -1  -5   5 1405.38   17.56   0
   1   5  -5 1477.42   17.56   0
  -1   5  -5 1479.04   19.80   0
  -1   5   5 1450.13   16.96   0
   1  -5  -5 1494.08   23.14   0
  -1  -5   5 1409.82   28.96   0
   1   5   5 1275.47   15.38   0
  -2  -5   5  140.27   12.75   0
   2  -5  -5  144.20   19.22   0
  -2   5   5  176.91   17.13   0
   2  -5   5  206.21   16.02   0
  -2   5  -5  139.08   15.41   0
   2   5  -5  202.62   13.06   0
  -2  -5  -5  204.73   13.76   0
   2   5   5  122.40   12.07   0
  -2   5   5  188.60   14.31   0
  -3  -5   5   33.48    8.60   0
   3   5  -5   52.79    8.75   0
   3   5   5   23.89   11.16   0
  -3   5  -5   31.87   13.76   0
   3  -5  -5   30.37   25.95   0
   3  -5   5   57.90   13.42   0
  -3  -5  -5   60.86   11.78   0
  -4  -5   5  461.93   12.71   0
   4  -5   5  484.37   13.41   0
   4   5   5  400.11    9.13   0
  -4  -5  -5  481.97    9.12   0
  -4   5  -5  436.98   14.17   0
  -5   5  -5  203.97   11.83   0
  -5  -5   5  239.12   10.94   0
   5  -5   5  194.45   11.07   0
  -5  -5  -5  191.30   10.64   0
  -6  -5   5  450.38   10.91   0
  -6  -5  -5  372.12    7.91   0
  -6   5  -5  412.08   12.15   0
  -6   5   5  361.72   22.83   0
  -6   5   5  372.96   20.52   0
   6  -5   5  383.33   11.58   0
   7  -5   5   34.17    9.06   0
  -7   5   5   29.03   14.28   0
  -7   5   5   33.05   14.92   0
  -7  -5  -5   20.95    6.32   0
  -7  -5   5   58.14   10.34   0
  -7   5  -5   57.82    9.90   0
  -8   5   5  114.47   14.21   0
  -8  -5   5  120.62    9.51   0
   8  -5   5  112.20    9.13   0
  -8   5   5  107.41   14.74   0
  -8  -5  -5  116.04    9.11   0
  -8   5  -5  118.00   10.08   0
  -9  -5  -5  294.49    9.27   0
  -9   5   5  277.26   12.53   0
  -9  -5   5  311.84   10.53   0
  -9   5   5  282.58   13.00   0
   9  -5   5  290.21    9.96   0
  -9   5  -5  280.76   10.42   0
  10  -5   5  382.82   10.00   0
 -10   5  -5  425.85   10.86   0
 -10   5   5  400.76   14.76   0
 -10  -5   5  463.52   10.22   0
 -10   5   5  377.60   12.97   0
 -10  -5  -5  399.14    9.32   0
 -11   5  -5  109.67    8.69   0
 -11   5   5   84.21    9.93   0
  11  -5   5   94.98    8.24   0
 -11  -5   5  118.03    6.03   0
 -11   5   5  101.57   10.33   0
 -11  -5  -5   90.34    5.80   0
 -11  -5   5  111.81    8.75   0
 -12  -5   5   12.98    7.94   0
 -12   5   5    1.64    9.01   0
 -12  -5   5   17.92    7.11   0
 -12   5   5    3.53    9.35   0
 -12  -5  -5    4.34    7.69   0
 -12   5  -5    2.07    7.95   0
 -13  -5  -5    9.25    7.30   0
 -13   5   5    2.00    8.67   0
 -13  -5   5   12.96    7.66   0
 -13   5   5   12.63    9.12   0
 -13   5  -5   14.16    9.14   0
 -13  -5   5    0.79    7.28   0
 -14  -5  -5    7.98    6.71   0
 -14  -5   5   13.26    7.06   0
 -14   5  -5   11.70    7.45   0
 -14  -5   5   13.87    7.33   0
 -14   5   5    9.89    8.85   0
 -14   5   5    6.54    8.51   0
 -15   5  -5   18.64    9.03   0
 -15  -5   5   18.51    5.09   0
 -15   5   5   23.96    9.15   0
 -15  -5  -5   31.99    7.25   0
 -15   5   5   21.24    8.83   0
 -15  -5   5   24.29    5.15   0
   0   6  -5 1630.02   15.27   0
   0  -6   5 1568.40   17.79   0
   0  -6  -5 1582.43   18.58   0
   0  -6  -5 1495.17   19.14   0
   1   6  -5  795.76   12.20   0
   1  -6  -5  789.50   18.94   0
  -1   6  -5  814.53   16.53   0
  -1  -6   5  784.77   15.18   0
   1  -6   5  740.56   16.48   0
  -1   6   5  765.07   16.97   0
  -1  -6  -5  770.45   14.78   0
  -1  -6   5  772.87   25.13   0
  -2   6   5  385.97   10.36   0
  -2  -6   5  367.19    9.98   0
   2  -6   5  390.00   11.82   0
  -2   6  -5  363.17   11.54   0
   2  -6  -5  364.33   20.24   0
   2   6  -5  394.50   13.12   0
  -2  -6  -5  376.50   12.86   0
   3  -6  -5 1224.66   38.69   0
  -3   6  -5 1191.68   17.35   0
   3   6  -5 1273.84   14.36   0
   3  -6   5 1240.27   17.29   0
  -3  -6  -5 1191.24   14.06   0
  -3  -6   5 1215.81   12.25   0
  -4  -6   5  235.73    8.88   0
   4  -6   5  177.18   11.83   0
  -4   6  -5  214.58   13.03   0
  -4  -6  -5  174.11   11.27   0
  -5   6  -5   42.96   11.37   0
   5  -6   5   46.80   10.63   0
  -5  -6  -5   58.73    7.12   0
  -5  -6   5   39.36    7.34   0
  -6   6  -5  142.56   10.84   0
   6  -6   5  153.35   12.22   0
  -6  -6  -5  144.85    7.21   0
  -6  -6   5  153.60    7.33   0
  -7   6  -5  325.88   11.37   0
   7  -6   5  351.34   12.29   0
  -7  -6   5  342.93   10.40   0
  -7  -6  -5  343.17    9.70   0
  -8  -6  -5  236.74    9.10   0
  -8   6   5  235.28   18.45   0
  -8   6   5  238.75   20.86   0
   8  -6   5  256.51   12.13   0
  -8   6  -5  207.26   10.64   0
  -8  -6   5  224.37    7.46   0
  -9   6  -5   83.67    9.56   0
   9  -6   5   86.62    9.28   0
  -9   6   5   76.95   13.25   0
  -9   6   5   75.29   15.34   0
  -9  -6  -5   81.99    6.25   0
  -9  -6   5  122.34    9.49   0
 -10   6   5   23.37   12.53   0
 -10   6  -5   24.33   10.38   0
 -10   6   5   26.26   12.08   0
  10  -6   5   28.72    7.91   0
 -10  -6   5   21.79    8.98   0
 -10  -6  -5   34.33    8.02   0
  11  -6   5   78.85    8.14   0
 -11  -6  -5   86.11    8.52   0
 -11   6   5   79.56   11.51   0
 -11   6   5   76.47   10.40   0
 -11   6  -5   84.97    8.49   0
 -11  -6   5   81.83    8.13   0
 -11  -6   5   78.72    7.82   0
 -12   6  -5   76.91   10.05   0
 -12  -6   5   84.45    7.86   0
 -12   6   5   58.15   10.19   0
 -12   6   5   69.37   10.42   0
 -12  -6   5   93.89    5.78   0
 -12  -6  -5   65.00    5.70   0
 -13   6  -5   31.31    7.67   0
 -13  -6  -5   29.10    5.05   0
 -13   6   5   25.06    9.36   0
 -13  -6   5   36.14    7.75   0
 -13  -6   5   28.35    5.58   0
 -13   6   5   22.73    9.32   0
 -14   6   5   17.38    9.08   0
 -14   6   5   11.54    8.69   0
 -14  -6   5   17.80    6.82   0
 -14  -6  -5   19.30    4.94   0
 -14   6  -5    5.01    7.16   0
 -14  -6   5    5.09    5.26   0
 -15  -6   5   12.72    6.99   0
 -15  -6   5    5.93    7.18   0
 -15   6   5    9.75    8.78   0
 -15   6   5    2.82    8.70   0
 -15  -6  -5    7.40    4.75   0
 -15   6  -5   10.73    7.46   0
   0  -7   5   21.56   11.66   0
   0   7  -5   36.83   11.63   0
   0  -7  -5   15.66   12.18   0
   0  -7  -5   20.42   10.85   0
  -1  -7  -5  216.50   11.18   0
  -1  -7  -5  199.96   13.19   0
  -1  -7   5  236.43   23.91   0
   1  -7  -5  253.60   15.33   0
  -1  -7   5  252.62   12.54   0
  -1   7   5  209.32   13.97   0
  -1   7  -5  267.57   12.90   0
   1   7  -5  225.44   12.34   0
   1  -7   5  206.97   12.81   0
  -2   7   5  279.02   13.06   0
   2  -7   5  271.98   13.85   0
   2   7  -5  304.06   12.11   0
   2  -7  -5  269.36   15.55   0
  -2   7  -5  290.93   13.55   0
  -2  -7  -5  274.11   11.44   0
  -2  -7   5  270.47   12.04   0
   3  -7  -5  224.13   19.49   0
   3  -7  -5  216.29   20.75   0
  -3   7  -5  237.00   13.12   0
  -3  -7   5  204.15    8.55   0
   3  -7   5  240.05   13.19   0
  -3  -7  -5  242.08   11.19   0
  -4  -7   5 1152.57   13.44   0
  -4   7  -5 1089.22   15.52   0
  -4  -7  -5 1031.01   12.87   0
   4  -7   5 1109.20   15.24   0
  -5  -7  -5  493.76   10.94   0
  -5   7  -5  505.26   12.95   0
  -5  -7   5  515.60   11.25   0
   5  -7   5  533.78   12.34   0
   6  -7   5  202.68   12.11   0
  -6   7  -5  206.15   11.24   0
  -6  -7   5  205.55    9.71   0
  -6  -7  -5  197.77    9.61   0
  -7  -7   5   82.61    9.23   0
  -7   7  -5   75.69    9.93   0
  -7  -7  -5   49.96    8.79   0
   7  -7   5   68.42    9.56   0
  -8  -7  -5  425.73    7.70   0
   8  -7   5  440.09   10.98   0
  -8   7  -5  371.42   11.24   0
  -8  -7   5  412.37   10.59   0
  -9  -7  -5  329.64    9.20   0
  -9   7  -5  338.86   11.32   0
   9  -7   5  314.83   10.38   0
  -9  -7   5  392.39   10.24   0
  10  -7   5  147.90    8.32   0
 -10   7   5  147.28   20.15   0
 -10   7  -5  141.58    9.10   0
 -10   7   5  149.72   20.58   0
 -10  -7  -5  137.04    5.92   0
 -10  -7   5  178.49    8.93   0
 -11  -7  -5   59.84    5.62   0
 -11   7  -5   46.41    8.78   0
 -11   7   5   60.80   14.33   0
  11  -7   5   57.42    9.87   0
 -11   7   5   52.73   13.53   0
 -11  -7   5   48.93    7.74   0
 -11  -7   5   55.82    8.25   0
 -12   7   5   25.24   13.38   0
 -12  -7  -5   50.86    7.34   0
 -12  -7   5   33.17    7.81   0
 -12   7   5   28.80   12.94   0
 -12   7  -5   24.25    8.20   0
 -12  -7   5   19.76    7.18   0
 -13  -7  -5   14.89    7.04   0
 -13   7   5    4.38   12.12   0
 -13   7   5    4.54   11.91   0
 -13  -7   5    2.80    6.76   0
 -13   7  -5    4.20    7.66   0
 -13  -7   5    9.35    7.14   0
 -14   7   5    6.09   11.64   0
 -14   7  -5   -0.89    6.92   0
 -14  -7   5    5.06    7.11   0
 -14  -7   5    0.92    7.21   0
 -14   7   5    7.08   11.85   0
 -14  -7  -5   -2.71    7.17   0
 -15  -7  -5   17.80    6.83   0
 -15   7   5    8.31   13.10   0
 -15  -7   5    0.97    7.11   0
 -15   7   5    9.72   11.72   0
 -15  -7   5    5.90    6.75   0
 -15   7  -5   -3.40    8.85   0
   0  -8  -5   19.96   10.36   0
   0  -8  -5   26.74   11.53   0
   0  -8   5   22.27   11.81   0
   0   8  -5   23.30   11.57   0
  -1  -8   5  920.06   13.48   0
   1  -8   5  955.81   14.92   0
  -1  -8  -5  981.30   13.52   0
   1   8  -5 1051.14   13.83   0
  -1   8   5  965.12   16.21   0
  -1   8  -5  983.35   12.08   0
   1  -8  -5  968.65   15.36   0
  -1  -8  -5  913.65   14.79   0
  -2  -8  -5   66.54   10.39   0
  -2  -8   5   86.41   11.17   0
   2  -8   5   55.37   12.02   0
  -2   8   5   70.83   12.06   0
  -2   8  -5   70.89   11.65   0
   2  -8  -5   82.03   13.71   0
   2   8  -5   64.51    7.61   0
   3  -8   5  731.62   14.29   0
  -3   8   5  703.93   13.52   0
   3  -8  -5  697.59   21.94   0
  -3   8  -5  698.37   13.76   0
  -3  -8  -5  662.44   11.98   0
   3  -8  -5  708.03   22.05   0
  -3  -8   5  706.73   12.38   0
  -4   8  -5  479.98   13.12   0
   4  -8   5  531.93   13.29   0
  -4  -8   5  472.76    8.88   0
  -4  -8  -5  498.71    8.31   0
   5  -8   5  168.86   10.28   0
  -5  -8  -5  160.67    6.84   0
  -5   8  -5  183.01   13.29   0
  -5  -8   5  198.75   10.19   0
  -6   8  -5   37.02   10.62   0
   6  -8   5   24.69    9.66   0
  -6  -8  -5   21.64    6.22   0
  -6  -8   5   37.61    9.32   0
  -7  -8  -5  293.63    9.61   0
  -7   8  -5  280.41   13.48   0
   7  -8   5  318.07   10.71   0
  -7  -8   5  291.33    9.68   0
   8  -8   5   24.36    9.08   0
  -8   8  -5   12.86   10.09   0
  -8  -8  -5   20.05    8.78   0
  -8  -8   5   19.90    9.00   0
   9  -8   5  580.09   11.12   0
  -9   8  -5  556.62   11.80   0
  -9  -8   5  607.29   10.44   0
  -9  -8  -5  528.96    9.40   0
  10  -8   5  197.39   10.18   0
 -10   8  -5  180.24    9.37   0
 -10  -8  -5  175.69    6.16   0
 -10  -8   5  174.88    8.40   0
  11  -8   5   98.15    8.05   0
 -11  -8  -5  112.72    7.87   0
 -11  -8   5  105.79    6.07   0
 -11   8  -5  109.86   10.49   0
 -11  -8   5  131.32    8.39   0
 -12  -8   5    2.93    7.25   0
 -12  -8  -5   18.06    7.28   0
 -12   8  -5    6.60    9.30   0
 -12  -8   5    8.62    5.29   0
 -13  -8   5   50.60    7.43   0
 -13  -8  -5   53.21    7.39   0
 -13   8  -5   58.86    9.61   0
 -13  -8   5   52.70    7.42   0
 -14  -8   5    3.64    6.98   0
 -14   8  -5   13.05    7.75   0
 -14  -8   5   17.98    7.36   0
 -14  -8  -5   13.42    6.44   0
   0  -9  -5  205.83   11.28   0
   0  -9  -5  198.78   10.09   0
   0  -9   5  202.59   11.82   0
   0   9  -5  221.83   11.38   0
   1   9  -5  166.09    8.12   0
   1  -9  -5  141.05   12.86   0
  -1  -9   5  151.15   11.16   0
  -1  -9  -5  156.72   10.04   0
   1  -9   5  154.61   11.69   0
  -1  -9  -5  154.89   11.30   0
  -1   9  -5  148.72   11.47   0
  -2   9  -5  195.63   12.12   0
  -2  -9   5  192.89    8.03   0
   2   9  -5  196.28    7.67   0
  -2   9   5  196.85   12.50   0
   2  -9   5  189.27   11.87   0
  -2  -9  -5  181.22    8.16   0
   2  -9  -5  183.37   12.74   0
   2  -9  -5  200.94   13.14   0
   3  -9  -5  257.18   15.39   0
  -3  -9  -5  246.85   10.37   0
   3  -9   5  274.92   12.56   0
  -3  -9   5  267.11    8.13   0
  -3   9  -5  267.69   11.72   0
   3  -9  -5  272.11   16.22   0
  -3   9   5  264.50   11.67   0
  -4   9  -5  285.86   11.78   0
  -4  -9  -5  301.73   10.42   0
   4  -9   5  303.58   12.02   0
  -4  -9   5  307.09   10.33   0
  -5   9  -5   52.16   10.73   0
  -5  -9  -5   59.03    8.67   0
   5  -9   5   48.80   10.09   0
  -5  -9   5   52.53    9.36   0
  -6   9  -5  667.95   15.11   0
  -6  -9  -5  670.57    8.65   0
   6  -9   5  700.62   12.80   0
  -6  -9   5  728.73   11.40   0
   7  -9   5  812.18   13.14   0
  -7  -9   5  788.74   11.44   0
  -7  -9  -5  745.13   10.86   0
  -7   9  -5  729.81   13.46   0
   8  -9   5   25.23   10.43   0
  -8  -9  -5   32.26    8.31   0
  -8   9  -5   19.46    9.41   0
  -8  -9   5   30.19    8.66   0
  -9   9  -5   39.71   10.90   0
   9  -9   5   39.44    8.55   0
  -9  -9   5   49.30    5.89   0
  -9  -9  -5   45.45    7.77   0
  10  -9   5   92.44    8.16   0
 -10  -9   5   80.50    6.00   0
 -10   9  -5   72.75    8.87   0
 -10  -9  -5   87.73    5.46   0
 -11  -9  -5   28.53    7.60   0
 -11  -9   5   37.31    7.21   0
 -11   9  -5   38.33    9.56   0
 -11  -9   5   34.74    8.33   0
  11  -9   5   32.10    8.79   0
 -12  -9   5   15.14    7.58   0
 -12  -9  -5   33.98    7.19   0
 -12   9  -5   20.71    9.59   0
 -12  -9   5   27.19    6.84   0
 -13  -9   5   11.27    4.85   0
 -13  -9  -5   11.02    7.11   0
 -13   9  -5   -1.71    7.70   0
 -13  -9   5    9.82    7.12   0
 -14   9  -5   53.39    9.64   0
 -14  -9   5   54.16    5.42   0
 -14  -9  -5   33.79    7.35   0
 -14  -9   5   52.36    7.46   0
   0 -10   5   56.71   11.18   0
   0 -10  -5   55.03   10.43   0
   0 -10  -5   59.32   11.35   0
   0  10  -5   63.39    7.79   0
  -1 -10   5   44.78   10.62   0
  -1 -10  -5   40.88   10.65   0
   1 -10  -5   49.99   11.79   0
  -1 -10  -5   55.08    9.45   0
   1  10  -5   51.53   10.39   0
   1 -10   5   32.12   11.19   0
  -1  10  -5   56.26   11.07   0
  -2  10   5  342.30   12.63   0
  -2 -10  -5  328.31    8.35   0
   2 -10  -5  412.35   14.51   0
   2 -10  -5  391.32   13.76   0
  -2 -10   5  369.56   11.53   0
   2 -10   5  339.32   12.02   0
  -2  10  -5  399.72   12.18   0
  -3 -10  -5  192.94   10.04   0
  -3  10  -5  234.98   10.64   0
   3 -10  -5  229.05   14.73   0
  -3  10   5  221.25   11.82   0
   3 -10   5  199.99   11.36   0
  -3 -10   5  231.97    9.91   0
   3 -10  -5  230.84   15.37   0
  -4  10  -5  178.19   10.53   0
   4 -10   5  163.22   11.61   0
  -4 -10  -5  159.71    6.53   0
   4 -10  -5  181.94   27.83   0
   4 -10  -5  179.87   25.76   0
  -4  10   5  169.38   11.23   0
  -4 -10   5  199.54    9.62   0
  -5 -10  -5  313.82    7.63   0
   5 -10   5  340.89   11.79   0
  -5  10  -5  340.63   13.66   0
  -5 -10   5  335.08    7.85   0
  -6 -10  -5   69.93    6.40   0
   6 -10   5   79.06   10.17   0
  -6 -10   5   61.75    9.52   0
  -6  10  -5   63.51   10.53   0
  -7  10  -5  394.97   13.60   0
  -7 -10  -5  365.40    9.60   0
  -7 -10   5  381.53    9.99   0
   7 -10   5  373.31   10.73   0
  -8  10  -5  201.27   10.23   0
  -8 -10   5  228.29    8.90   0
  -8 -10  -5  199.65    6.50   0
   8 -10   5  213.56    9.52   0
  -9 -10  -5  271.64    8.47   0
  -9  10  -5  261.26    9.67   0
  -9 -10   5  272.66    6.72   0
   9 -10   5  291.17    9.47   0
 -10 -10  -5   15.96    7.38   0
 -10  10  -5   31.85   10.45   0
  10 -10   5   27.80    9.51   0
 -10 -10   5   31.52    5.23   0
 -11 -10  -5    7.10    4.86   0
 -11 -10   5   21.03    5.30   0
 -11  10  -5    6.63    9.60   0
 -11 -10   5    4.02    6.76   0
  11 -10   5    8.27    9.10   0
 -12 -10   5   29.20    7.31   0
 -12  10  -5   31.16   10.02   0
 -12 -10   5   38.24    7.67   0
 -12 -10  -5   43.93    7.10   0
 -13 -10   5   -0.86    6.69   0
 -13 -10  -5   11.77    6.79   0
 -13  10  -5   -0.19    9.39   0
 -13 -10   5   16.42    7.13   0
 -14 -10  -5   -1.79    6.65   0
 -14  10  -5    4.87    9.04   0
 -14 -10   5    6.34    6.68   0
 -14 -10   5    4.02    4.76   0
   0 -11  -5  773.68   11.91   0
   0 -11   5  807.51   13.90   0
   0 -11  -5  763.57   12.57   0
   0  11  -5  844.99   11.21   0
  -1 -11   5  279.51   11.19   0
   1 -11  -5  300.81   12.64   0
   1  11  -5  294.58   11.08   0
   1 -11  -5  269.07   10.93   0
  -1 -11  -5  268.71   10.99   0
  -1 -11  -5  273.74   10.15   0
   1 -11   5  278.88   11.48   0
  -1  11  -5  293.70   11.48   0
   2 -11   5  121.52   11.48   0
   2 -11  -5  126.12   10.59   0
  -2  11  -5  121.39   10.68   0
  -2 -11  -5  115.08    9.92   0
   2 -11  -5  119.44   11.88   0
  -2  11   5  115.71   10.74   0
  -2 -11   5  116.01    7.44   0
  -2  11  -5  114.23   25.91   0
  -2 -11  -5  121.75   10.02   0
  -3  11   5  108.99   10.71   0
  -3 -11  -5  115.04    9.58   0
  -3 -11   5  147.17    9.76   0
   3 -11   5  111.00   10.65   0
   3 -11  -5  142.97   15.10   0
   3 -11  -5  135.77   12.42   0
  -3  11  -5  130.50   10.18   0
   4 -11   5  360.03   12.14   0
  -4  11  -5  395.32   11.84   0
  -4 -11  -5  340.70    9.63   0
   4 -11  -5  386.55   22.41   0
  -4  11   5  364.33   10.86   0
   4 -11  -5  400.02   20.38   0
  -4 -11   5  419.24   10.68   0
  -5 -11  -5  184.31    9.22   0
   5 -11   5  198.22   11.02   0
  -5  11  -5  177.64   10.50   0
  -5 -11   5  189.85    7.43   0
  -6 -11   5  119.74    9.29   0
   6 -11   5  116.56   12.25   0
  -6 -11  -5  120.12    8.62   0
  -6  11  -5  124.24   12.40   0
  -7 -11  -5  248.95    6.62   0
   7 -11   5  275.20   10.13   0
  -7  11  -5  248.88   12.11   0
  -7 -11   5  238.42    9.42   0
  -8 -11  -5   84.30    7.72   0
  -8 -11   5   93.50    7.94   0
   8 -11   5  106.65   10.48   0
  -8  11  -5   83.90    9.21   0
   9 -11   5  172.45   10.70   0
  -9  11  -5  157.08   11.04   0
  -9 -11  -5  181.19    6.28   0
  -9 -11   5  177.44    5.94   0
 -10  11  -5   40.50    8.39   0
  10 -11   5   57.35    9.48   0
 -10 -11  -5   43.01    7.40   0
 -10 -11   5   44.84    5.70   0
 -11  11  -5   64.16    9.93   0
 -11 -11  -5   63.15    7.10   0
 -11 -11   5   74.33    5.60   0
  11 -11   5   63.49    9.38   0
 -11 -11   5   73.00    7.14   0
 -12 -11   5   18.29    7.43   0
 -12  11  -5   30.38    9.29   0
 -12 -11   5   10.51    6.65   0
 -12 -11  -5   24.35    4.74   0
 -13  11  -5   41.43   10.17   0
 -13 -11   5   52.68    5.17   0
 -13 -11   5   35.91    6.96   0
 -13 -11  -5   36.04    5.23   0
   0 -12   5  264.11   11.53   0
   0  12  -5  282.18   11.20   0
   0 -12  -5  249.86    9.57   0
   0 -12  -5  293.76   10.12   0
   1 -12   5   23.24   11.06   0
   1 -12  -5   36.79   11.02   0
  -1 -12  -5   14.20    9.24   0
  -1 -12  -5   16.67    6.43   0
  -1  12  -5   24.55   10.06   0
  -1 -12   5   25.84    7.52   0
   1 -12  -5   35.54    9.54   0
  -2 -12  -5  212.06   13.02   0
   2 -12   5  224.10    8.38   0
  -2 -12   5  229.02   10.32   0
  -2  12   5  227.08   11.67   0
  -2 -12  -5  217.64    7.48   0
   2 -12  -5  226.60   12.62   0
  -2  12  -5  222.93   10.76   0
   2 -12  -5  241.36   12.88   0
  -3 -12  -5   78.15    8.90   0
  -3  12  -5   85.43    9.97   0
  -3  12   5   84.32   10.51   0
  -3 -12   5   70.08    8.81   0
   3 -12   5   75.61   11.01   0
   3 -12  -5   80.63   11.79   0
   3 -12  -5   73.79   12.51   0
   4 -12  -5   57.74   15.00   0
   4 -12  -5   56.95   13.15   0
   4 -12   5   62.68   11.27   0
  -4 -12  -5   67.39    6.43   0
  -4  12   5   68.09   10.51   0
  -4  12  -5   68.73    9.74   0
  -4 -12   5   70.56    9.47   0
  -5 -12   5  175.86    9.88   0
  -5  12   5  153.54    7.70   0
  -5 -12  -5  161.01    6.79   0
  -5  12  -5  167.66   10.39   0
   5 -12   5  176.69   13.16   0
  -6  12  -5  186.48    9.67   0
   6 -12   5  201.76   10.26   0
  -6 -12   5  192.00    9.57   0
  -6 -12  -5  209.39    8.88   0
  -7 -12  -5  227.33    8.20   0
   7 -12   5  248.69    9.96   0
  -7  12  -5  271.47   11.62   0
  -7 -12   5  264.57    8.95   0
  -8  12  -5  285.05   11.86   0
  -8 -12  -5  262.22    6.44   0
  -8 -12   5  283.70    8.77   0
   8 -12   5  304.47   11.75   0
   9 -12   5    6.63    9.58   0
  -9 -12  -5   16.07    7.55   0
  -9 -12   5    7.27    5.15   0
  -9  12  -5    1.92    9.20   0
 -10  12  -5   13.71    9.62   0
 -10 -12  -5   23.56    4.80   0
 -10 -12   5   28.51    7.14   0
  10 -12   5    8.28    9.33   0
 -11 -12   5   12.45    5.09   0
 -11 -12  -5    4.53    6.73   0
 -11 -12   5    2.95    6.40   0
  11 -12   5   -0.34    8.71   0
 -11  12  -5    6.95    9.51   0
 -12 -12  -5   23.70    6.53   0
 -12 -12   5   23.59    6.72   0
 -12 -12   5   21.68    7.02   0
 -12  12  -5   31.16    9.33   0
 -13 -12  -5   16.84    6.63   0
 -13  12  -5    6.03    9.05   0
 -13 -12   5   11.73    6.63   0
 -13 -12   5    6.72    4.97   0
   0 -13  -5    6.00    8.47   0
   0 -13   5   -8.02   10.79   0
   0 -13  -5    8.13    8.99   0
  -1 -13   5  371.00   11.60   0
  -1  13  -5  347.84   11.04   0
   1 -13   5  343.27   12.31   0
  -1 -13  -5  327.88   11.12   0
   1 -13  -5  417.21   11.19   0
   1 -13  -5  366.82   10.48   0
  -1 -13  -5  332.89    9.95   0
  -2 -13  -5  495.97   10.35   0
  -2 -13  -5  502.19   11.98   0
   2 -13  -5  513.24   11.61   0
   2 -13   5  494.30   12.10   0
  -2 -13   5  517.17   10.91   0
   2 -13  -5  550.20   13.77   0
  -2  13  -5  529.68   11.35   0
  -3 -13   5   35.33    6.57   0
  -3  13  -5   43.71    9.57   0
   3 -13   5   19.45   10.35   0
   3 -13  -5   29.81   11.45   0
  -3 -13  -5   30.40    9.80   0
   3 -13  -5   37.59   10.67   0
  -3 -13  -5   30.71    8.71   0
  -3  13   5   22.97   10.22   0
  -3  13  -5   33.17   16.41   0
  -4  13   5  208.06   11.03   0
   4 -13  -5  205.44   14.33   0
  -4 -13  -5  187.25    6.99   0
   4 -13  -5  188.55   16.11   0
   4 -13   5  208.70   10.84   0
  -4  13  -5  200.16   10.35   0
  -4 -13   5  204.44    9.48   0
  -5 -13  -5   -0.16    5.98   0
  -5 -13   5   14.75    8.42   0
  -5  13   5   15.77    9.46   0
   5 -13   5    6.41   10.25   0
  -5  13  -5   10.20   11.25   0
  -6  13  -5  183.54   11.22   0
   6 -13   5  206.43    9.85   0
  -6 -13  -5  193.23    6.42   0
  -6  13   5  201.18    9.47   0
  -6 -13   5  204.00    8.50   0
  -7 -13  -5   78.24    7.61   0
   7 -13   5   80.43    8.78   0
  -7  13  -5   59.41    8.46   0
  -7 -13   5   71.58    8.10   0
  -8  13  -5   32.99    9.84   0
  -8 -13  -5   29.70    7.21   0
   8 -13   5   31.67    9.92   0
  -8 -13   5   36.33    8.13   0
  -9  13  -5   50.92    9.75   0
   9 -13   5   58.80    9.53   0
  -9 -13   5   34.56    5.39   0
  -9 -13  -5   52.03    7.16   0
 -10 -13   5   16.42    5.26   0
 -10 -13  -5   25.76    7.06   0
 -10  13  -5   21.29    9.38   0
  10 -13   5   11.89    9.05   0
  11 -13   5   56.00    9.26   0
 -11 -13   5   64.24    7.12   0
 -11 -13  -5   63.17    7.09   0
 -11 -13   5   52.68    5.16   0
 -11  13  -5   59.12   10.26   0
 -12 -13   5   20.36    6.79   0
 -12  13  -5   26.32   10.48   0
 -12 -13  -5   14.70    6.69   0
 -12 -13   5   31.69    7.04   0
 -13 -13   5   22.26    6.63   0
 -13 -13  -5    2.24    4.81   0
 -13 -13   5   -1.52    7.13   0
 -13  13  -5    7.60    9.04   0
   0 -14  -5   10.98    8.37   0
   0 -14  -5   19.09    9.64   0
   0 -14   5   18.88    9.96   0
   1 -14  -5   55.53    9.44   0
  -1 -14  -5   27.02    9.01   0
   1 -14  -5   54.17    8.88   0
  -1 -14   5   41.64    9.66   0
   1 -14   5   32.74    9.98   0
  -1 -14  -5   27.81    9.79   0
  -1 -14  -5   29.84    8.22   0
  -2 -14  -5  123.35   12.85   0
  -2 -14  -5  126.52    6.36   0
  -2 -14   5  135.97    9.69   0
  -2  14  -5  117.22   10.36   0
   2 -14  -5  118.85   11.42   0
   2 -14   5  112.60   10.24   0
   2 -14  -5  117.85   10.76   0
  -2 -14  -5  125.69    9.94   0
  -3 -14  -5  467.12    9.79   0
   3 -14  -5  493.90   14.28   0
  -3  14   5  485.99   12.13   0
  -3 -14   5  498.37   10.75   0
   3 -14   5  497.28   12.18   0
   3 -14  -5  512.22   11.86   0
  -3 -14  -5  445.24   11.55   0
  -3  14  -5  508.21   11.86   0
  -3 -14   5  473.63   29.22   0
  -4 -14   5   58.43    9.11   0
  -4  14  -5   54.95   13.18   0
   4 -14   5   47.36    9.91   0
  -4  14   5   61.30   10.12   0
   4 -14  -5   55.62   12.80   0
   4 -14  -5   45.21   12.33   0
  -4 -14  -5   60.95    6.09   0
  -4  14  -5   50.93    8.96   0
  -5  14   5  136.80    9.49   0
  -5 -14  -5  120.72    6.23   0
  -5  14  -5  133.71   10.68   0
  -5 -14   5  136.58    8.17   0
   5 -14   5  137.08   11.85   0
  -6 -14  -5  115.01    5.81   0
  -6  14  -5  156.80    8.92   0
  -6 -14   5  165.45    7.99   0
  -6  14   5  131.44    9.39   0
   6 -14   5  129.24    9.10   0
   7 -14   5   49.25   10.23   0
  -7  14   5   41.52    8.58   0
  -7 -14  -5   62.13    7.57   0
  -7  14  -5   56.69    9.99   0
  -7 -14   5   67.81    8.36   0
  -8 -14   5   14.23    7.67   0
   8 -14   5    0.58    9.36   0
  -8 -14  -5   -5.25    6.99   0
  -8  14  -5    7.31    9.32   0
  -9 -14   5    7.90    7.45   0
  -9 -14  -5    8.92    4.98   0
   9 -14   5    6.50    9.49   0
  -9  14  -5    8.54    9.49   0
 -10 -14   5   14.05    5.05   0
  10 -14   5   21.94   10.53   0
 -10 -14  -5   26.01    6.82   0
 -10  14  -5   16.58    8.96   0
 -11 -14   5   22.45    5.17   0
  11 -14   5   36.87    9.15   0
 -11 -14   5   25.95    4.74   0
 -11 -14  -5   33.38    6.83   0
 -11  14  -5   20.84    9.35   0
 -12 -14  -5    1.44    4.60   0
 -12 -14   5   15.39    6.29   0
 -12 -14   5   17.29    7.04   0
 -12  14  -5    8.50   10.07   0
   0 -15   5    5.00    9.09   0
   0 -15  -5    3.53    8.29   0
   0 -15  -5    3.10    9.27   0
  -1 -15  -5   20.56    7.40   0
  -1 -15  -5   10.45    8.60   0
   1 -15   5   10.15    9.52   0
   1 -15  -5   13.45   11.27   0
  -1 -15   5    8.76    9.64   0
   1 -15  -5   -2.85    8.02   0
   2 -15  -5  102.68    8.97   0
  -2 -15  -5  105.41    9.50   0
  -2 -15   5  113.72    9.54   0
  -2 -15  -5   94.24    9.34   0
   2 -15  -5  102.01    8.43   0
   2 -15   5   92.49   10.29   0
  -2 -15  -5   99.88    7.58   0
   3 -15   5  165.07   10.17   0
  -3 -15  -5  148.36    8.94   0
   3 -15  -5  157.50   11.82   0
   3 -15  -5  162.35   10.80   0
  -3 -15   5  164.83    9.12   0
  -3 -15  -5  172.86    8.92   0
  -3 -15  -5  169.93    8.70   0
  -3  15  -5  163.45    9.40   0
  -4 -15   5  284.37    9.04   0
  -4  15   5  292.66   10.12   0
  -4 -15  -5  285.78    8.78   0
   4 -15  -5  319.15   13.62   0
  -4  15  -5  282.20   16.55   0
   4 -15  -5  281.54   15.18   0
  -4  15  -5  285.78    9.65   0
  -4 -15  -5  278.45    9.83   0
   4 -15   5  304.74   12.15   0
  -5 -15  -5   12.29    5.24   0
  -5 -15   5   -2.00    7.78   0
  -5  15   5    0.76   10.57   0
  -5  15  -5    4.72    7.90   0
   5 -15   5   11.65   10.95   0
   6 -15   5  140.54   10.58   0
  -6 -15  -5  141.28    6.23   0
  -6  15   5  151.17    8.94   0
  -6 -15   5  114.02    6.33   0
  -6  15  -5  120.30    8.28   0
  -7  15  -5   58.54    9.77   0
  -7 -15  -5   48.18    7.62   0
   7 -15   5   38.62    8.32   0
  -7 -15   5   31.41    7.87   0
  -7  15   5   31.00    8.58   0
   8 -15   5   86.11    8.29   0
  -8 -15   5   64.23    5.41   0
  -8  15  -5   70.51    8.17   0
  -8 -15  -5   71.98    7.55   0
  -8  15   5   70.52    8.63   0
   9 -15   5   45.93    9.69   0
  -9  15  -5   40.38    9.49   0
  -9 -15   5   54.23    7.53   0
  -9 -15  -5   45.36    5.25   0
  10 -15   5   29.64   10.75   0
 -10  15  -5   25.83    9.48   0
 -10 -15  -5   32.48    6.30   0
 -10 -15   5   37.76    5.05   0
  11 -15   5   19.64    8.90   0
 -11 -15  -5   21.59    6.64   0
 -11  15  -5   19.18   10.38   0
 -11 -15   5    3.78    6.37   0
 -11 -15   5   13.37    5.07   0
   0 -16   5  345.79   10.03   0
   0 -16  -5  307.62    8.87   0
   0 -16  -5  357.45   10.18   0
  -1 -16   5   67.63    8.84   0
  -1 -16  -5   71.06    8.20   0
   1 -16   5   84.48    9.23   0
   1 -16  -5   71.75    8.32   0
  -1 -16  -5   79.15    8.88   0
   1 -16  -5   85.45   10.12   0
  -2 -16  -5   53.45    8.62   0
  -2 -16   5   60.74    8.27   0
   2 -16   5   52.04    9.04   0
  -2 -16  -5   59.74    8.50   0
   2 -16  -5   57.30   10.25   0
  -2 -16  -5   49.07    7.71   0
   2 -16  -5   39.75    9.87   0
   3 -16  -5  188.00   11.15   0
  -3 -16  -5  177.50    6.23   0
  -3 -16  -5  217.93    8.96   0
   3 -16   5  182.68    9.59   0
   3 -16  -5  186.42   10.73   0
  -3 -16  -5  189.54   11.18   0
  -3 -16   5  195.35    8.97   0
   4 -16  -5   45.00   11.11   0
  -4 -16   5   38.12    5.89   0
  -4 -16  -5   57.32    7.37   0
  -4 -16  -5   61.03    5.94   0
  -4 -16   5   36.92   16.07   0
  -4 -16  -5   61.74    9.08   0
   4 -16  -5   41.18   10.57   0
   4 -16   5   46.68    9.19   0
  -4  16  -5   45.36    8.32   0
  -4  16   5   49.92    8.96   0
  -5 -16   5  161.38    6.66   0
  -5  16  -5  152.08    9.11   0
  -5  16   5  150.95    9.22   0
   5 -16  -5  178.77   18.49   0
  -5 -16  -5  142.77    8.16   0
   5 -16   5  146.53    9.89   0
  -5  16  -5  154.78   11.53   0
   5 -16  -5  169.65   19.46   0
  -5 -16  -5  157.58    8.55   0
  -6  16  -5   41.47    7.45   0
  -6 -16  -5   39.11    7.93   0
  -6 -16  -5   48.88    7.66   0
  -6 -16   5   55.41    8.21   0
  -6  16   5   47.40    8.46   0
   6 -16   5   34.93   10.04   0
  -7  16  -5   31.32    9.72   0
   7 -16   5   45.58    8.49   0
  -7  16   5   43.35    8.41   0
  -7 -16  -5   41.77    7.31   0
  -7 -16   5   30.03    5.28   0
   8 -16   5   30.89    7.57   0
  -8 -16   5    8.35    7.44   0
  -8 -16  -5   28.38    7.13   0
  -8  16  -5   24.71    7.52   0
  -8  16   5   27.39    8.26   0
  -9  16   5   20.78    7.62   0
  -9 -16   5    3.43    7.12   0
   9 -16   5   17.29    9.34   0
  -9 -16  -5    9.92    5.07   0
  -9 -16  -5   29.03    6.76   0
  -9  16  -5    9.54    8.88   0
 -10 -16  -5   37.58    6.80   0
  10 -16   5   37.91   10.92   0
 -10  16  -5   26.70    9.40   0
 -10 -16   5   27.94    7.24   0
 -10 -16  -5   63.83    7.05   0
 -11 -16  -5   17.74    5.30   0
 -11  16  -5   26.59   11.92   0
  11 -16   5   37.38   12.19   0
 -11 -16   5   30.29    4.58   0
 -11 -16   5   42.84    7.09   0
 -11 -16  -5   34.19    6.32   0
   0 -17  -5   15.21    7.22   0
   0 -17   5    7.83    8.71   0
   0 -17  -5   11.43    7.71   0
  -1 -17   5   29.38    8.65   0
  -1 -17  -5   34.68    8.15   0
  -1 -17  -5   42.61    7.30   0
   1 -17  -5   37.00    8.06   0
   1 -17   5   25.25    8.75   0
   1 -17  -5   29.78    8.31   0
  -2 -17   5  206.06    9.07   0
   2 -17  -5  223.76    8.91   0
   2 -17  -5  218.29    8.87   0
   2 -17   5  218.09    9.42   0
  -2 -17  -5  245.09    9.00   0
  -2 -17  -5  206.75    9.48   0
  -2 -17  -5  224.45    8.46   0
   3 -17  -5  147.89   10.27   0
   3 -17   5  148.97   11.38   0
   3 -17  -5  141.36   10.97   0
  -3 -17  -5  139.58    6.48   0
  -3 -17  -5  137.03   10.94   0
  -3 -17   5  136.44    8.30   0
  -3 -17  -5  143.76    8.04   0
  -4 -17   5    8.43    8.18   0
  -4 -17  -5   10.73    8.01   0
  -4 -17  -5    7.14    6.83   0
  -4 -17  -5    2.02    8.44   0
   4 -17   5   -3.24    8.99   0
   4 -17  -5   -0.14   10.35   0
   4 -17  -5    7.15   11.78   0
   5 -17  -5   10.95   16.42   0
  -5 -17  -5    2.71    7.25   0
   5 -17   5    1.53   10.41   0
  -5  17  -5    9.41   13.09   0
  -5 -17  -5   14.44    7.44   0
  -5 -17   5   -7.85    8.05   0
   5 -17  -5    7.44   13.94   0
  -5  17   5    3.07    8.61   0
  -5 -17  -5   13.89   10.45   0
  -6 -17  -5   33.28    7.74   0
  -6 -17   5   39.23    7.76   0
   6 -17   5   41.19    8.45   0
  -6 -17  -5   53.36    7.32   0
  -6  17  -5   33.95    9.95   0
  -6  17   5   27.83    8.53   0
  -7 -17  -5   39.52    7.28   0
  -7 -17  -5   38.45    5.61   0
   7 -17   5   36.79   10.36   0
  -7 -17   5   47.90    7.26   0
  -7  17   5   43.51    7.77   0
  -8 -17  -5   29.25    5.18   0
  -8 -17   5   34.95    7.03   0
   8 -17   5   27.33    9.13   0
  -8 -17  -5   33.19    7.38   0
  -8  17   5   31.20    8.17   0
  -9  17   5   25.46    8.21   0
  -9 -17  -5   14.81    5.11   0
  -9 -17   5   20.58    4.81   0
   9 -17   5   12.32    9.08   0
  -9 -17  -5   23.10    6.81   0
  10 -17   5    9.00   10.21   0
 -10 -17   5   15.61    6.79   0
 -10  17   5    2.47    7.61   0
 -10 -17  -5   15.44    6.70   0
 -10 -17   5   10.49    4.59   0
 -10 -17  -5   18.77    6.77   0
   0 -18   5   11.46    8.49   0
   0 -18  -5   17.21    8.87   0
   0 -18  -5   24.55    9.43   0
  -1 -18  -5   27.38    7.32   0
  -1 -18   5   22.17    8.08   0
   1 -18  -5   29.38    7.62   0
  -1 -18  -5   24.63    5.82   0
   1 -18  -5   11.22    7.88   0
   1 -18   5   35.43    8.12   0
   2 -18  -5   97.74    7.84   0
   2 -18  -5   83.86    9.37   0
   2 -18   5   88.24    8.81   0
  -2 -18  -5   82.35    7.56   0
  -2 -18  -5   90.99    8.06   0
  -2 -18   5   92.69    8.45   0
  -3 -18  -5   48.17    9.67   0
  -3 -18   5   48.90    7.87   0
  -3 -18  -5   49.99    7.80   0
   3 -18   5   47.03    8.70   0
   3 -18  -5   46.05    9.59   0
  -3 -18  -5   46.47    8.02   0
   3 -18  -5   58.90   10.19   0
   4 -18  -5   32.14   10.79   0
   4 -18   5   35.02    8.41   0
  -4 -18  -5   29.99    7.63   0
  -4 -18   5   38.00    7.76   0
  -4 -18  -5   27.04    8.08   0
   4 -18  -5   31.83    9.70   0
  -4 -18  -5   35.34    8.00   0
  -5 -18   5   37.11    7.60   0
   5 -18  -5   28.75   13.77   0
   5 -18  -5   27.77   14.71   0
  -5  18   5   33.60    8.08   0
  -5 -18  -5   54.94    7.84   0
  -5 -18  -5    9.35    9.77   0
  -5 -18  -5   41.31    7.54   0
  -5 -18   5   24.30   16.58   0
   5 -18   5   27.51   10.41   0
  -6 -18   5   25.58    5.49   0
  -6  18  -5   31.63   11.12   0
  -6 -18  -5   34.93    7.20   0
  -6 -18  -5   43.33    7.18   0
  -6  18   5   41.65   10.29   0
  -6 -18  -5   42.92    8.25   0
   6 -18   5   50.61   10.22   0
  -7  18  -5    2.29   10.43   0
   7 -18   5   19.71    7.63   0
  -7 -18   5   12.91    7.34   0
  -7  18   5   10.02    8.08   0
  -7 -18  -5   15.05    7.46   0
  -7 -18  -5   16.46    6.94   0
  -8 -18   5    2.90    6.78   0
   8 -18   5   12.09    9.42   0
  -8 -18  -5    3.46    6.86   0
  -8  18   5    3.51    8.22   0
  -8 -18  -5    9.80    5.10   0
  -9 -18  -5   26.68    5.43   0
   9 -18   5   28.22    9.14   0
  -9 -18   5   16.14    7.19   0
  -9  18   5   14.61    9.74   0
  -9 -18  -5   30.17    7.38   0
   0 -19  -5   31.71    7.31   0
   0 -19   5   34.65    8.21   0
   0 -19  -5   28.47    7.75   0
  -1 -19   5   41.44    8.27   0
   1 -19  -5   46.85    7.68   0
  -1 -19  -5   55.72    8.01   0
   1 -19   5   36.02    8.56   0
   1 -19  -5   47.16    7.29   0
  -1 -19  -5   38.96    7.30   0
   2 -19  -5   13.04    7.59   0
  -2 -19  -5    4.27    5.18   0
  -2 -19   5   12.74    5.28   0
   2 -19   5   -0.79    8.70   0
   2 -19  -5   19.76    7.59   0
  -2 -19  -5    9.49    7.85   0
  -3 -19   5   17.93    7.86   0
   3 -19   5   10.50    9.93   0
   3 -19  -5   16.07    9.69   0
  -3 -19  -5   13.99    7.43   0
   3 -19  -5   16.64    9.58   0
  -3 -19  -5   12.44    7.72   0
  -3 -19  -5   12.12    5.64   0
  -4 -19   5   28.56    7.57   0
  -4 -19  -5   19.00    7.23   0
   4 -19  -5   29.15    9.25   0
   4 -19   5   33.72   10.06   0
   4 -19  -5   28.76   11.98   0
  -4 -19  -5   23.64    9.82   0
  -4 -19  -5   27.21    7.27   0
  -5 -19  -5   43.36    5.18   0
  -5 -19   5   57.36    7.97   0
  -5 -19  -5   64.73    7.70   0
   5 -19   5   59.83   10.45   0
   5 -19  -5   60.89   15.38   0
  -5 -19  -5   53.74    8.51   0
   5 -19  -5   66.23   14.14   0
  -6 -19   5   -0.97    7.39   0
  -6 -19   5    5.54   13.80   0
  -6  19   5   -0.64    7.62   0
  -6 -19  -5    2.98    5.17   0
  -6 -19  -5    9.13    6.88   0
  -6 -19  -5   -1.62    7.67   0
   6 -19   5    3.42    9.85   0
   7 -19   5   29.32    9.57   0
  -7  19   5   16.02    8.57   0
  -7 -19  -5   30.63    7.03   0
  -7  19  -5   10.49   11.22   0
  -7 -19  -5   32.00    7.51   0
  -7 -19   5   11.78    5.28   0
  -8 -19   5   -7.75    4.82   0
  -8  19  -5    6.83    9.10   0
  -8 -19  -5   -4.46    5.14   0
  -8  19   5    9.05    9.42   0
  -8 -19  -5    4.68    4.82   0
   8 -19   5    9.16    8.76   0
   0 -20  -5    1.98    7.68   0
   0 -20   5    6.72    8.08   0
   0 -20  -5   18.63    7.25   0
   1 -20  -5   10.18    7.26   0
   1 -20   5   13.10    8.01   0
  -1 -20  -5    9.99    7.38   0
  -1 -20   5   20.38    7.87   0
   1 -20  -5   12.25    7.03   0
  -1 -20  -5   15.78    7.97   0
   2 -20  -5   21.69    7.53   0
  -2 -20   5   19.95    7.79   0
  -2 -20  -5   23.81    8.04   0
   2 -20   5   11.43    8.36   0
   2 -20  -5   29.00    7.35   0
  -2 -20  -5    5.53    7.23   0
  -3 -20  -5    5.53    5.02   0
  -3 -20   5   14.92    8.02   0
   3 -20  -5   -2.61    9.42   0
   3 -20   5   -0.02    8.23   0
  -3 -20  -5   -8.67    7.46   0
   3 -20  -5    7.17    8.53   0
  -4 -20  -5   57.29    8.42   0
   4 -20  -5   75.79   11.13   0
  -4 -20   5   87.43    7.63   0
   4 -20  -5   74.98   10.89   0
  -4 -20  -5   70.91    7.44   0
   4 -20   5   61.78    8.52   0
  -4 -20  -5   74.42    7.68   0
  -5 -20  -5   61.01    7.68   0
  -5 -20  -5   61.05    7.28   0
  -5 -20   5   43.06    7.73   0
   5 -20   5   49.13    8.40   0
  -5 -20  -5   40.63    8.52   0
   5 -20  -5   54.28   13.88   0
   5 -20  -5   46.92   14.87   0
  -6 -20  -5    5.53    7.91   0
  -6 -20  -5    9.95    6.89   0
   6 -20   5    9.19    7.39   0
  -6 -20  -5    7.52    4.92   0
  -6 -20   5    4.70    6.71   0
  -7 -20  -5   13.76    7.11   0
  -7 -20   5   -1.10    7.03   0
  -7 -20  -5   -2.50    7.92   0
  -7 -20  -5   -3.68    6.48   0
  -7 -20   5    1.68   12.06   0
   7 -20   5   12.84    7.60   0
  -7  20   5   10.43    7.84   0
  -7  20  -5    5.26   11.93   0
   0 -21  -5    8.33    7.11   0
   0 -21  -5    8.86    6.57   0
   0 -21   5   15.40    5.33   0
  -1 -21  -5   40.12    7.90   0
   1 -21  -5   42.72    7.61   0
   1 -21   5   22.82    7.99   0
  -1 -21  -5   25.74    7.25   0
  -1 -21   5   35.47    7.68   0
   1 -21  -5   37.73    7.16   0
   2 -21  -5   -1.21    9.06   0
   2 -21  -5    3.21    8.49   0
  -2 -21  -5    6.85    7.15   0
   2 -21   5   -0.07    7.72   0
  -2 -21  -5   -0.33    5.00   0
  -2 -21   5  -21.84    7.22   0
   3 -21   5    2.94    7.37   0
  -3 -21  -5    4.04    6.88   0
  -3 -21   5   16.44    5.05   0
   3 -21  -5    2.40    9.73   0
  -3 -21  -5    8.42    7.43   0
   3 -21  -5   12.23    8.97   0
  -4 -21  -5    9.87    5.46   0
   4 -21   5    6.73    7.64   0
   4 -21  -5    6.33    9.99   0
  -4 -21  -5   13.68    7.04   0
  -4 -21   5   -2.19    7.58   0
   4 -21  -5    9.27    8.58   0
  -5 -21  -5    7.96    7.38   0
  -5 -21  -5    9.78    7.50   0
   5 -21  -5    8.28   13.73   0
   5 -21   5    7.06    9.54   0
  -5 -21   5    1.47    7.19   0
   5 -21  -5    6.25   13.66   0
  -5 -21  -5    8.99    6.77   0
  -6 -21   5   24.53    5.51   0
  -6 -21  -5   30.28    7.82   0
   6 -21   5   35.43    9.86   0
  -6 -21  -5   32.04    7.71   0
  -6 -21  -5   39.93    7.52   0
   0 -22   5    9.46    7.84   0
   0 -22  -5   12.47    7.52   0
   0 -22  -5   15.48    6.83   0
  -1 -22  -5   10.23    6.83   0
   1 -22  -5   -4.17    8.25   0
   1 -22  -5    7.16    7.38   0
  -1 -22   5    8.03    7.71   0
  -1 -22  -5    5.42    7.40   0
   1 -22   5    6.33    7.69   0
  -2 -22  -5   20.79    7.27   0
   2 -22   5   27.54    7.96   0
   2 -22  -5    8.95    7.80   0
   2 -22  -5   15.68    7.21   0
  -2 -22  -5    7.45    6.72   0
  -2 -22   5   18.60    7.73   0
  -3 -22  -5    1.40    4.87   0
  -3 -22   5   14.49    7.18   0
   3 -22  -5    8.87    8.80   0
   3 -22  -5    7.80    9.73   0
   3 -22   5    3.70    7.75   0
  -3 -22  -5   12.89    7.18   0
  -4 -22  -5    7.47    6.91   0
  -4 -22  -5    2.22    7.46   0
   4 -22   5    8.21    7.76   0
   4 -22  -5    6.37    9.92   0
  -4 -22   5    2.68    4.99   0
   4 -22  -5    4.30   11.05   0
   0   0  -6 2447.67   29.21   0
   0   0  -6 2627.00   29.17   0
   0   0   6 2641.28   24.30   0
  -1   0   6 2613.97   23.56   0
   1   0   6 2688.45   22.92   0
  -1   0   6 2710.85   29.42   0
   1   0  -6 2687.58   29.22   0
  -1   0  -6 2670.01   27.22   0
   2   0  -6   30.24   19.04   0
  -2   0   6   15.91   18.27   0
   2   0   6   44.46   16.90   0
  -2   0  -6   24.89   12.50   0
  -3   0   6  352.84   17.57   0
   3   0   6  373.26   14.40   0
   3   0  -6  375.24   17.31   0
  -3   0  -6  361.38   14.71   0
  -4   0   6  430.39   15.21   0
   4   0  -6  474.74   15.36   0
   4   0   6  428.57   13.12   0
  -4   0  -6  450.63   10.70   0
  -5   0   6   -3.51   11.86   0
   5   0   6    1.42   10.26   0
  -5   0  -6    2.39   10.67   0
  -6   0  -6  111.35   10.35   0
  -6   0   6  109.29   10.76   0
   6   0   6   91.93    7.78   0
   7   0   6   20.47    9.75   0
  -7   0   6   14.97   10.26   0
  -7   0  -6   12.30   10.03   0
   8   0   6  158.75    9.76   0
  -8   0   6  163.63    9.97   0
  -8   0  -6  147.98   10.14   0
  -9   0  -6   28.98    9.29   0
  -9   0   6   38.16    8.72   0
   9   0   6   48.24    8.45   0
  -9   0   6   35.59    9.77   0
 -10   0   6  181.98    9.48   0
 -10   0  -6  189.67    9.53   0
 -10   0   6  182.09   10.27   0
  10   0   6  177.46    6.75   0
 -11   0   6    4.37    8.05   0
 -11   0  -6   -6.62    8.15   0
 -11   0   6    8.40    8.67   0
 -12   0   6   20.57    8.24   0
 -12   0  -6   21.30    7.75   0
 -12   0   6   17.92    7.95   0
 -13   0   6   33.20    7.97   0
 -13   0   6   31.94    7.64   0
 -13   0  -6   28.71    5.75   0
 -14   0  -6   -2.13    7.37   0
 -14   0   6    5.98    7.77   0
 -14   0   6   14.59    8.73   0
 -15   0   6   -1.79    7.24   0
 -15   0  -6   -9.36    7.49   0
 -15   0   6    3.72    7.83   0
   0  -1   6 8133.40   39.96   0
   0   1   6 8216.84   39.83   0
   0   1  -6 7896.58   39.31   0
   0  -1  -6 7994.59   39.49   0
  -1  -1  -6  969.48   22.09   0
   1   1  -6  971.42   24.95   0
  -1  -1   6  883.06   17.08   0
  -1  -1   6  886.30   23.92   0
   1  -1  -6  917.05   24.15   0
  -1   1   6  937.10   22.82   0
  -1   1  -6  897.30   22.87   0
   1  -1   6  933.00   17.57   0
  -1   1   6  957.88   23.25   0
   1   1   6  895.31   21.17   0
  -2   1   6 6352.80   39.07   0
   2   1  -6 6404.44   32.97   0
  -2   1  -6 6120.74   30.83   0
  -2  -1  -6 6296.74   28.47   0
  -2  -1   6 5998.64   29.95   0
   2   1   6 6121.75   28.16   0
   2  -1   6 6260.76   31.27   0
  -3   1  -6 1735.05   17.01   0
   3  -1  -6 1802.76   22.77   0
  -3   1   6 1585.28   22.72   0
   3   1  -6 1743.01   20.67   0
   3  -1   6 1619.29   16.61   0
  -3  -1  -6 1652.09   17.91   0
  -3  -1   6 1707.34   17.69   0
   3   1   6 1634.60   17.81   0
  -4   1  -6 2927.21   20.03   0
  -4  -1  -6 2995.68   17.77   0
  -4  -1   6 2958.12   21.57   0
   4  -1   6 2875.35   19.93   0
   4   1   6 2865.55   20.04   0
   4   1  -6 3282.87   22.15   0
   4  -1  -6 3221.39   24.71   0
  -4   1   6 2945.93   26.55   0
  -5   1  -6  355.22    9.20   0
   5  -1   6  424.86   12.19   0
  -5   1   6  421.70   16.17   0
   5   1   6  357.20    9.13   0
  -5  -1   6  363.04   13.03   0
  -5  -1  -6  424.54    9.41   0
   6   1   6  486.18   11.34   0
  -6  -1  -6  475.48   11.41   0
  -6   1   6  474.64   12.68   0
  -6   1  -6  532.31   12.30   0
  -6  -1   6  542.04   12.90   0
   6  -1   6  472.81    9.44   0
   7  -1   6   77.42    9.88   0
  -7   1  -6   57.56   10.33   0
   7   1   6   67.57    7.08   0
  -7  -1   6   72.94   10.55   0
  -7   1   6   89.66   10.23   0
  -7  -1  -6   81.32   10.13   0
   8   1   6   14.49    6.05   0
   8  -1   6   19.66    9.89   0
  -8   1  -6   14.05    9.65   0
  -8  -1   6   19.38    9.65   0
  -8   1   6   17.60   10.17   0
  -8  -1  -6    9.48    9.66   0
  -9   1   6  423.88   13.18   0
  -9   1   6  370.58   10.57   0
  -9   1  -6  379.18   10.55   0
   9  -1   6  346.23   10.75   0
  -9  -1   6  396.42   10.89   0
   9   1   6  354.69   10.25   0
  -9  -1  -6  398.49    9.91   0
 -10  -1  -6   75.43    8.80   0
  10  -1   6   55.19    6.02   0
 -10   1  -6  105.91    9.12   0
 -10  -1   6   88.93   10.06   0
 -10  -1   6   84.43    8.37   0
 -10   1   6   64.61    8.86   0
 -10   1   6   80.17    9.70   0
 -11   1   6  156.80    8.78   0
 -11   1  -6  183.00    8.73   0
 -11  -1   6  185.31    9.10   0
 -11  -1  -6  185.22    8.78   0
 -11  -1   6  167.67    8.67   0
 -11   1   6  170.85   11.58   0
 -12  -1  -6   17.16    7.47   0
 -12   1  -6    0.80    8.04   0
 -12  -1   6   32.82    8.13   0
 -12  -1   6   20.79    7.34   0
 -12   1   6   25.67    8.39   0
 -12   1   6   23.08    8.15   0
 -13  -1   6   19.14    7.65   0
 -13   1   6   22.94    8.05   0
 -13  -1  -6   23.39    7.14   0
 -13   1   6   11.50    7.52   0
 -13   1  -6   23.72    7.68   0
 -13  -1   6   30.00    7.66   0
 -14   1   6   26.08    7.58   0
 -14  -1   6   23.30    7.49   0
 -14   1   6   34.08    9.33   0
 -14   1  -6   31.86    7.59   0
 -14  -1  -6   37.70    7.27   0
 -14  -1   6   36.25    7.55   0
 -15  -1   6   14.45    7.49   0
 -15   1  -6   11.11    7.53   0
 -15  -1  -6   22.60    7.47   0
 -15   1   6   29.67    7.61   0
 -15  -1   6   18.00    7.32   0
 -15   1   6   21.08    7.31   0
   0   2  -6 2003.16   27.94   0
   0  -2  -6 2040.61   24.46   0
   0   2   6 2045.26   24.17   0
   0  -2   6 2064.76   22.10   0
   0   2  -6 2098.08   27.02   0
   0  -2  -6 1863.85   26.09   0
  -1   2   6 2480.55   27.53   0
  -1   2  -6 2538.19   26.33   0
  -1  -2  -6 2488.90   25.02   0
   1  -2  -6 2576.00   26.12   0
   1  -2   6 2484.69   22.25   0
   1   2   6 2658.44   25.02   0
  -1   2   6 2419.15   21.57   0
   1  -2  -6 2560.03   29.10   0
  -1  -2   6 2500.44   26.10   0
  -1  -2   6 2517.17   26.72   0
   1   2  -6 2601.97   26.93   0
   2  -2  -6 4307.49   35.52   0
  -2   2  -6 4076.13   23.97   0
  -2  -2   6 4029.29   27.05   0
  -2   2   6 4265.29   34.06   0
   2   2   6 3972.75   22.99   0
  -2  -2  -6 4033.37   22.83   0
   2  -2   6 4226.25   26.80   0
   2   2  -6 4377.35   27.38   0
   3  -2  -6 3718.57   30.06   0
   3  -2   6 3551.46   23.49   0
  -3  -2   6 3587.78   23.63   0
   3   2   6 3469.32   19.74   0
  -3   2   6 3547.20   32.94   0
  -3  -2  -6 3540.22   21.53   0
   3   2  -6 3872.51   24.04   0
  -3   2  -6 3600.87   21.25   0
   4  -2  -6 1070.93   18.66   0
  -4   2   6  980.33   21.41   0
  -4  -2   6 1003.25   15.76   0
   4   2   6  946.08   12.01   0
  -4   2  -6 1008.55   16.28   0
   4  -2   6 1010.06   16.06   0
  -4  -2  -6 1017.34   12.27   0
   4   2  -6 1065.51   15.80   0
  -5   2   6  875.89   16.26   0
   5  -2   6  888.41   13.67   0
  -5   2  -6  880.35   13.90   0
  -5  -2  -6  882.38   13.48   0
   5   2   6  824.62   13.17   0
  -5  -2   6  901.90   14.03   0
  -6  -2   6   64.36   11.10   0
  -6   2  -6   62.39   10.79   0
   6   2   6   61.76    9.35   0
  -6   2   6   47.04   10.30   0
   6  -2   6   52.88   10.45   0
  -6  -2  -6   55.36    9.97   0
  -7   2   6  798.02   15.79   0
   7  -2   6  793.32   10.43   0
  -7  -2   6  755.30   13.10   0
  -7  -2  -6  835.23   12.22   0
  -7   2  -6  742.06   12.50   0
   7   2   6  688.24   11.41   0
  -8  -2  -6   17.73    6.61   0
   8   2   6   14.57    9.03   0
  -8  -2   6   28.11   10.13   0
  -8   2  -6   22.71   10.23   0
   8  -2   6   24.79    9.46   0
  -8   2   6   21.78    9.08   0
  -8   2   6   20.97    9.83   0
  -9  -2  -6   48.71    8.88   0
  -9   2   6   27.45   10.39   0
  -9  -2   6   31.93    9.12   0
   9  -2   6   26.81    9.41   0
  -9   2   6   40.31   11.66   0
  -9   2  -6   43.34    9.52   0
 -10  -2  -6  146.98    9.52   0
 -10   2  -6  117.38    9.28   0
 -10   2   6  115.62   10.93   0
 -10  -2   6  125.50    8.89   0
 -10  -2   6  157.48    9.48   0
  10  -2   6  118.11    6.60   0
 -10   2   6  132.51   10.11   0
 -11   2  -6   72.77    6.21   0
 -11  -2   6   87.01    8.83   0
 -11  -2   6   72.80    7.92   0
 -11   2   6   49.68    7.83   0
 -11  -2  -6   43.73    8.16   0
 -11   2   6   55.03    8.30   0
 -12   2   6   46.05    8.06   0
 -12  -2  -6   47.69    7.87   0
 -12   2  -6   33.36    8.19   0
 -12  -2   6   34.46    8.18   0
 -12   2   6   54.85   10.21   0
 -12  -2   6   34.15    8.20   0
 -13   2  -6   58.65    7.78   0
 -13  -2   6   38.68    7.81   0
 -13  -2  -6   25.26    7.51   0
 -13   2   6   36.24    7.44   0
 -13  -2   6   46.34    7.88   0
 -13   2   6   35.21    7.96   0
 -14  -2   6    7.89    7.68   0
 -14   2   6   10.98    7.27   0
 -14  -2  -6    5.68    7.20   0
 -14  -2   6    5.63    7.43   0
 -14   2   6    1.99    6.90   0
 -14   2  -6    8.15    7.17   0
 -15  -2   6   57.12    7.71   0
 -15   2  -6   63.58    7.87   0
 -15   2   6   45.70    7.74   0
 -15  -2   6   37.46    7.92   0
 -15  -2  -6   43.22    7.12   0
 -15   2   6   31.35    8.45   0
   0   3  -6 1917.83   19.91   0
   0  -3  -6 1903.99   23.44   0
   0  -3  -6 1728.87   23.72   0
   0   3   6 1886.87   23.37   0
   0   3  -6 1882.93   28.26   0
   0  -3   6 1834.91   19.37   0
   1   3  -6 4001.85   26.62   0
   1  -3   6 3991.99   27.99   0
  -1  -3   6 3837.41   23.46   0
   1   3   6 3851.30   26.58   0
  -1   3   6 3889.82   26.74   0
   1  -3  -6 3911.73   24.18   0
  -1   3   6 3952.67   33.54   0
  -1  -3   6 3851.08   31.51   0
  -1   3  -6 3967.29   27.77   0
  -1  -3  -6 3978.64   25.90   0
   1  -3  -6 4095.91   31.55   0
   2  -3   6  904.53   18.52   0
   2   3   6  779.67   16.18   0
  -2   3   6  895.52   23.06   0
  -2   3   6  882.35   16.78   0
  -2   3  -6  829.39   18.81   0
  -2  -3  -6  908.00   16.71   0
   2  -3  -6  842.22   21.88   0
   2   3  -6  902.86   17.46   0
  -2  -3   6  814.04   17.10   0
   3   3   6 1520.56   14.33   0
  -3  -3   6 1607.12   17.89   0
   3  -3   6 1608.46   18.63   0
   3   3  -6 1691.32   15.60   0
  -3  -3  -6 1570.98   16.55   0
   3  -3  -6 1666.04   26.49   0
  -3   3   6 1558.73   26.54   0
  -3   3  -6 1602.41   15.89   0
  -4  -3  -6  211.76   11.71   0
   4  -3   6  217.60    9.09   0
   4   3   6  181.84   11.54   0
  -4   3   6  208.08   17.94   0
  -4  -3   6  203.57   12.09   0
  -4   3  -6  202.64   12.63   0
   4  -3  -6  220.48   16.78   0
   4   3  -6  223.07   11.88   0
  -5  -3  -6  104.89   11.25   0
  -5  -3   6  118.30   11.89   0
   5  -3   6  119.97    8.28   0
  -5   3   6  116.51   15.21   0
  -5   3  -6  108.74   11.25   0
   5   3   6   94.73    7.93   0
   6  -3   6 1249.78   14.41   0
  -6   3  -6 1299.95   14.93   0
  -6   3   6 1226.44   18.62   0
  -6  -3  -6 1245.76   13.01   0
  -6  -3   6 1372.57   12.57   0
   6   3   6 1154.54   12.96   0
  -7   3  -6   54.14   10.23   0
  -7  -3  -6   70.55    8.92   0
   7  -3   6   66.59   10.42   0
  -7   3   6   57.28   11.39   0
   7   3   6   53.14    8.84   0
  -7  -3   6   55.61    7.55   0
  -7   3   6   63.32   12.57   0
  -8   3  -6   16.04    9.07   0
  -8  -3  -6    4.21    5.68   0
  -8   3   6   11.07   12.17   0
  -8   3   6    7.83    8.98   0
  -8  -3   6   15.27   10.36   0
   8  -3   6    1.42    9.37   0
  -9   3  -6  132.25    9.77   0
  -9   3   6  109.85   11.07   0
   9  -3   6  107.98    9.25   0
  -9  -3   6  141.13   10.22   0
  -9   3   6  114.22   10.06   0
  -9  -3  -6  108.29    6.19   0
  10  -3   6  217.51    7.12   0
 -10   3   6  229.80    9.49   0
 -10  -3  -6  229.33    7.11   0
 -10   3  -6  252.57    9.67   0
 -10   3   6  233.17   11.87   0
 -10  -3   6  259.19    9.80   0
  11  -3   6  170.11    8.53   0
 -11   3   6  176.90    9.11   0
 -11  -3   6  190.94    9.03   0
 -11  -3   6  176.73    8.49   0
 -11   3   6  164.89    8.92   0
 -11   3  -6  176.67    9.08   0
 -11  -3  -6  157.88    9.07   0
 -12   3   6   89.47    8.38   0
 -12  -3   6  107.77    8.58   0
 -12   3   6   91.91   10.18   0
 -12   3  -6  111.35    8.35   0
 -12  -3  -6  103.10    7.79   0
 -12  -3   6   77.55    7.93   0
 -13  -3   6  139.95    8.75   0
 -13  -3  -6  168.27    8.02   0
 -13   3  -6  186.25    8.63   0
 -13   3   6  153.81    8.22   0
 -13  -3   6  139.35    8.61   0
 -13   3   6  155.01   10.38   0
 -14   3  -6   81.38    8.10   0
 -14   3   6   63.61    9.28   0
 -14  -3   6   81.20    8.18   0
 -14  -3  -6   72.74    5.78   0
 -14  -3   6   76.24    7.79   0
 -14   3   6   66.78    7.89   0
 -15   3   6   -0.45    8.52   0
 -15   3   6    3.55    6.98   0
 -15  -3   6    5.86    7.17   0
 -15  -3  -6    1.19    4.98   0
 -15   3  -6    2.72    7.12   0
 -15  -3   6   -2.15    7.31   0
   0  -4  -6 1060.41   18.88   0
   0   4  -6 1048.01   23.38   0
   0  -4  -6  946.73   19.58   0
   0  -4   6  969.64   17.94   0
   0   4  -6 1049.63   19.27   0
   0   4   6  978.04   19.28   0
   1   4  -6  364.23   15.58   0
  -1   4   6  370.85   17.83   0
  -1  -4   6  361.54   15.51   0
  -1   4   6  360.98   19.16   0
  -1  -4  -6  375.91   15.82   0
  -1   4  -6  384.20   18.45   0
   1  -4  -6  374.54   13.57   0
   1  -4  -6  386.30   19.11   0
   1   4   6  359.92   15.46   0
   1  -4   6  366.08   18.42   0
  -1  -4   6  363.00   17.52   0
  -2  -4  -6  153.19   13.89   0
  -2  -4   6  145.65   13.62   0
  -2   4  -6  148.21   15.82   0
  -2   4   6  133.27   15.03   0
  -2   4   6  145.42   18.09   0
   2  -4   6  146.37   15.49   0
   2  -4  -6  146.46   14.95   0
   2   4   6  127.44   14.06   0
   2   4  -6  148.46   13.18   0
  -3  -4   6  700.60   14.94   0
   3   4   6  653.80   10.86   0
  -3   4   6  710.47   21.49   0
   3  -4  -6  732.16   23.29   0
  -3   4  -6  697.90   12.75   0
   3   4  -6  773.84   12.36   0
  -3  -4  -6  729.79   11.41   0
   3  -4   6  745.31   12.49   0
   4   4   6  531.21    9.64   0
  -4  -4  -6  640.61   12.79   0
  -4   4  -6  571.23   11.45   0
   4  -4  -6  619.42   21.58   0
  -4  -4   6  599.15   10.34   0
  -4   4   6  585.81   22.23   0
   4  -4   6  587.00   13.44   0
   4   4  -6  616.90   13.31   0
   5   4   6  107.25    7.58   0
  -5  -4  -6   94.75   10.15   0
  -5  -4   6  107.04   10.50   0
  -5   4   6   88.77   14.51   0
  -5   4  -6  112.07   11.15   0
   5  -4   6   94.84   10.54   0
  -6   4   6  332.36   16.95   0
  -6   4   6  320.38   15.07   0
  -6   4  -6  343.69   11.58   0
   6  -4   6  331.37   11.19   0
  -6  -4   6  367.92   11.61   0
  -6  -4  -6  345.31   10.31   0
   6   4   6  316.30   10.47   0
  -7   4   6  110.39   13.08   0
  -7   4  -6   90.18   10.63   0
  -7   4   6  118.21   11.80   0
  -7  -4  -6  119.02    9.25   0
   7  -4   6  106.35    9.81   0
  -7  -4   6  112.99    7.51   0
  -8  -4   6  480.49    9.09   0
   8  -4   6  461.22   10.41   0
  -8   4  -6  452.06   11.42   0
  -8  -4  -6  473.47   10.26   0
  -8   4   6  458.34   13.83   0
  -8   4   6  466.84   14.64   0
  -9   4   6  358.05   13.69   0
  -9   4   6  348.47   12.45   0
   9  -4   6  356.17   10.17   0
  -9   4  -6  359.92   10.54   0
  -9  -4  -6  348.87    9.33   0
  -9  -4   6  398.62   10.49   0
  10  -4   6   30.98    8.56   0
 -10   4   6   41.79   10.35   0
 -10   4   6   45.96    8.13   0
 -10  -4  -6   44.93    8.50   0
 -10  -4   6   66.45    9.04   0
 -10   4  -6   47.46    9.23   0
 -11  -4  -6   22.34    7.60   0
 -11   4   6   14.11    9.17   0
 -11   4   6   16.78    9.74   0
 -11  -4   6   18.21    8.26   0
 -11   4  -6   27.83    8.15   0
 -11  -4   6   20.52    7.84   0
  11  -4   6   22.10    7.72   0
 -12   4   6  184.95   10.42   0
 -12   4   6  191.97   10.76   0
 -12  -4   6  213.94    8.57   0
 -12   4  -6  211.16    8.74   0
 -12  -4  -6  231.49    8.95   0
 -12  -4   6  206.66    9.15   0
 -13   4   6    6.38    9.30   0
 -13   4  -6   16.02    7.42   0
 -13  -4   6   12.35    7.32   0
 -13   4   6    3.99    7.03   0
 -13  -4  -6   18.32    7.76   0
 -13  -4   6    9.31    7.57   0
 -14   4   6   13.01    8.56   0
 -14  -4   6   12.43    7.26   0
 -14  -4   6    4.08    7.52   0
 -14  -4  -6    4.46    7.03   0
 -14   4   6    5.11    7.45   0
 -14   4  -6    1.85    7.64   0
 -15  -4   6   14.52    7.39   0
 -15   4   6    6.15    6.59   0
 -15  -4   6    8.86    6.89   0
 -15  -4  -6    3.61    5.07   0
 -15   4   6    5.30    8.63   0
 -15   4  -6    9.43    7.20   0
   0   5  -6 1354.27   18.37   0
   0  -5   6 1256.66   14.51   0
   0  -5  -6 1282.03   19.06   0
   0   5   6 1253.64   21.16   0
   0  -5  -6 1383.72   18.60   0
  -1  -5   6   82.34   18.46   0
  -1   5  -6   81.18   15.12   0
   1   5   6   72.71   12.96   0
   1  -5   6   69.40   14.49   0
   1  -5  -6   90.80   13.09   0
   1  -5  -6   78.69   14.50   0
  -1   5   6   72.21   14.61   0
   1   5  -6   74.98   13.13   0
  -1  -5  -6   69.84   13.15   0
  -1  -5   6   86.91    9.69   0
  -1   5   6   67.07   13.47   0
   2  -5  -6 1165.20   22.41   0
   2  -5   6 1157.71   18.12   0
  -2   5  -6 1153.06   14.89   0
  -2   5   6 1109.15   13.38   0
   2   5  -6 1167.89   15.51   0
   2   5   6 1053.05   15.00   0
  -2  -5   6 1141.57   15.52   0
  -2   5   6 1083.94   22.73   0
  -2  -5  -6 1126.80   12.86   0
  -3   5  -6 1774.98   18.58   0
  -3  -5  -6 1806.93   16.35   0
   3  -5  -6 1819.08   33.25   0
  -3   5   6 1733.37   31.67   0
   3   5  -6 1895.08   16.66   0
  -3  -5   6 1798.54   14.21   0
   3   5   6 1572.73   15.55   0
   3  -5   6 1819.64   18.15   0
  -4  -5  -6    9.01   10.12   0
   4  -5   6   15.19   11.00   0
  -4   5   6    6.39   22.09   0
   4   5  -6   10.91    8.08   0
  -4   5  -6   19.68   11.92   0
  -4  -5   6   19.07   11.22   0
   4   5   6   13.44   10.10   0
   5   5   6  106.95   10.05   0
   5  -5   6  164.63   10.84   0
  -5  -5  -6  155.63   10.53   0
  -5   5  -6  112.18   11.21   0
  -5  -5   6  114.64    7.81   0
  -6  -5  -6   42.18    9.35   0
  -6  -5   6   22.47    9.70   0
   6  -5   6   29.57   10.19   0
  -6   5   6   31.26   19.11   0
  -6   5   6   32.77   16.76   0
  -6   5  -6   26.38   11.19   0
   7  -5   6    4.76    9.71   0
  -7  -5  -6   13.14    9.01   0
  -7   5   6   11.87   14.50   0
  -7  -5   6   15.44    9.94   0
  -7   5   6   10.32   14.62   0
  -7   5  -6   14.05    9.99   0
  -8   5   6  101.01   15.61   0
  -8  -5  -6  104.63    9.58   0
  -8  -5   6  132.78    9.96   0
   8  -5   6  112.25    9.26   0
  -8   5   6  100.06   13.69   0
  -8   5  -6  119.42   10.05   0
  -9   5   6  466.71   15.15   0
  -9  -5  -6  496.48    9.58   0
   9  -5   6  492.68   11.37   0
  -9   5   6  462.30   14.68   0
  -9  -5   6  544.23   10.97   0
  -9   5  -6  514.83   11.47   0
  10  -5   6   75.19    8.78   0
 -10  -5  -6   77.85    8.43   0
 -10   5  -6   89.95    9.59   0
 -10  -5   6   77.65    9.16   0
 -10   5   6   75.48   13.04   0
 -10   5   6   73.66   10.46   0
 -11   5   6   30.14   11.57   0
 -11   5   6   25.78    9.54   0
 -11  -5   6   32.72    8.08   0
 -11  -5   6   30.28    7.54   0
  11  -5   6   32.19    7.87   0
 -11  -5  -6   37.39    7.79   0
 -11   5  -6   27.17    8.05   0
 -12  -5  -6   72.95    8.09   0
 -12   5   6   81.51   10.46   0
 -12  -5   6   93.59    7.35   0
 -12   5   6   82.92    9.99   0
 -12   5  -6   90.28    8.44   0
 -12  -5   6  104.32    8.21   0
 -13   5  -6   24.34    7.73   0
 -13  -5   6   34.65    7.25   0
 -13   5   6   32.59   10.18   0
 -13   5   6   31.46    9.76   0
 -13  -5  -6   26.46    7.37   0
 -13  -5   6   25.49    7.81   0
 -14  -5   6   64.57    7.67   0
 -14   5  -6   62.64    9.25   0
 -14   5   6   56.14    9.99   0
 -14   5   6   28.06    8.85   0
 -14  -5   6   67.39    7.71   0
 -14  -5  -6   39.85    7.01   0
 -15   5   6    8.37    8.83   0
 -15  -5   6   33.50    7.18   0
 -15  -5   6   26.85    7.24   0
 -15   5   6   20.14    9.15   0
 -15  -5  -6   34.48    7.37   0
 -15   5  -6   25.57    7.56   0
   0   6  -6 1475.36   16.97   0
   0  -6  -6 1456.43   17.49   0
   0  -6   6 1395.91   17.51   0
   0  -6  -6 1329.50   17.42   0
   0   6   6 1288.63   17.44   0
   1   6   6  656.72   14.20   0
  -1   6   6  691.78   18.11   0
  -1   6  -6  754.42   16.13   0
   1  -6   6  741.95   16.16   0
  -1  -6   6  733.12   14.46   0
  -1  -6  -6  810.97   14.34   0
  -1  -6   6  697.05   21.75   0
  -1   6   6  753.13   16.06   0
  -1  -6  -6  704.58   15.36   0
   1  -6  -6  760.49   15.72   0
   1   6  -6  790.97   14.97   0
   2  -6   6  675.95   15.02   0
   2   6  -6  695.24   13.50   0
  -2   6  -6  669.95   15.11   0
  -2   6   6  609.44   18.08   0
  -2  -6  -6  684.67   13.20   0
   2  -6  -6  667.66   18.56   0
  -2   6   6  654.92   14.20   0
  -2  -6   6  661.24   13.33   0
   2   6   6  611.55   12.99   0
  -3  -6   6 1709.26   15.26   0
   3  -6  -6 1727.27   32.80   0
   3   6   6 1488.36   12.69   0
  -3   6  -6 1689.44   17.73   0
  -3  -6  -6 1765.83   15.49   0
   3  -6   6 1824.70   17.96   0
   3   6  -6 1901.88   13.77   0
   4  -6   6  209.62   11.92   0
  -4   6  -6  175.30   12.85   0
  -4  -6   6  188.43   11.58   0
  -4  -6  -6  211.97    8.15   0
  -5  -6  -6  186.98    7.85   0
   5  -6   6  181.76   11.24   0
  -5   6  -6  202.47   12.03   0
  -5  -6   6  216.45   10.63   0
  -6  -6  -6   10.94    9.12   0
  -6   6  -6    5.02   10.31   0
  -6  -6   6   -1.09    6.56   0
   6  -6   6    7.68    9.48   0
  -7  -6   6   34.17    9.32   0
  -7   6  -6   46.63    9.79   0
   7  -6   6   38.21    9.18   0
  -7  -6  -6   30.78    8.87   0
  -8   6  -6  346.77   11.14   0
  -8   6   6  380.21   22.99   0
  -8  -6  -6  389.13    9.82   0
  -8   6   6  363.87   23.35   0
   8  -6   6  388.10   10.80   0
  -8  -6   6  383.56   10.38   0
   9  -6   6  236.39   12.35   0
  -9   6   6  219.53   16.02   0
  -9  -6  -6  244.56    9.17   0
  -9   6   6  217.03   17.44   0
  -9   6  -6  235.27   10.70   0
  -9  -6   6  232.46    7.56   0
 -10   6   6   69.53   13.19   0
 -10  -6  -6   83.87    6.03   0
 -10   6  -6   62.22    9.14   0
  10  -6   6   66.05    8.34   0
 -10   6   6   74.33   12.53   0
 -10  -6   6   65.18    6.51   0
 -11  -6   6  198.49    6.27   0
  11  -6   6  204.04   10.51   0
 -11   6   6  182.01   12.55   0
 -11  -6  -6  196.17    8.42   0
 -11   6   6  180.70   13.37   0
 -11   6  -6  193.92    9.46   0
 -11  -6   6  213.08    8.63   0
 -12   6   6  168.68   12.96   0
 -12   6   6  169.86   13.50   0
 -12  -6   6  205.83    7.71   0
 -12  -6   6  217.60    8.44   0
 -12   6  -6  195.93   10.73   0
 -12  -6  -6  203.40    8.40   0
  12  -6   6  210.33    8.58   0
 -13   6   6   23.22   10.16   0
 -13  -6   6   23.90    7.46   0
 -13   6   6   17.52    9.56   0
 -13  -6  -6   16.14    5.23   0
 -13   6  -6   28.95    7.81   0
 -13  -6   6   18.14    7.37   0
 -14   6  -6    4.65    7.24   0
 -14   6   6    8.26    9.90   0
 -14  -6   6   15.28    6.95   0
 -14   6   6    4.56   10.08   0
 -14  -6   6    0.35    7.09   0
 -14  -6  -6    6.62    6.97   0
 -15   6   6   32.21   10.92   0
 -15   6   6   24.80   10.75   0
 -15  -6   6   25.31    7.09   0
 -15  -6  -6   32.95    7.18   0
 -15   6  -6   28.50    7.70   0
 -15  -6   6   33.89    7.46   0
   0  -7   6   41.77   11.76   0
   0  -7  -6   33.73   11.60   0
   0  -7  -6   36.24   10.92   0
   0   7  -6   36.43    8.09   0
  -1   7  -6  350.14    9.85   0
  -1  -7   6  336.82    9.52   0
   1  -7   6  363.31    9.99   0
  -1   7   6  365.86   14.02   0
  -1  -7  -6  380.78   11.73   0
   1   7  -6  395.68   12.83   0
  -1  -7  -6  335.04   13.38   0
   1  -7  -6  361.74   12.90   0
  -1  -7   6  316.88   22.78   0
  -2  -7   6 2756.04   15.68   0
  -2   7  -6 2941.31   20.39   0
  -2   7   6 2738.04   19.70   0
   2  -7  -6 2843.00   26.45   0
   2  -7   6 2692.38   20.11   0
   2   7  -6 2820.61   16.01   0
  -2  -7  -6 2704.10   17.86   0
  -3  -7  -6  105.37   10.44   0
  -3   7  -6   82.89   12.11   0
  -3  -7   6   81.14    8.28   0
  -3   7   6   93.05   11.49   0
   3  -7   6  113.24   12.26   0
   3   7  -6  105.20    7.90   0
   3  -7  -6   85.02   16.62   0
  -4  -7  -6  150.64   10.12   0
  -4   7  -6  143.81   12.04   0
   4  -7   6  155.15   11.79   0
  -4  -7   6  153.44   10.80   0
  -5  -7   6  578.22   11.36   0
   5  -7   6  585.99   12.19   0
  -5   7  -6  564.22   13.20   0
  -5  -7  -6  552.88    8.75   0
   6  -7   6  175.28    9.90   0
  -6  -7   6  187.51    9.98   0
  -6  -7  -6  172.38    9.38   0
  -6   7  -6  178.27   11.06   0
  -7  -7  -6  412.76    9.90   0
  -7   7  -6  388.37   12.17   0
   7  -7   6  431.70   11.29   0
  -7  -7   6  406.34    7.90   0
  -8   7  -6  185.51   11.22   0
  -8  -7  -6  175.23    9.15   0
   8  -7   6  187.02   10.15   0
  -8  -7   6  195.25    7.29   0
  -9  -7  -6   40.79    5.78   0
  -9   7  -6   34.41    8.91   0
   9  -7   6   42.24    8.52   0
  -9  -7   6   49.46    8.93   0
 -10   7  -6  105.76   10.97   0
 -10  -7  -6  128.41    7.88   0
 -10  -7   6  127.82    8.43   0
  10  -7   6  132.22    8.83   0
  11  -7   6   30.13    7.55   0
 -11   7   6   23.85   18.72   0
 -11  -7  -6   27.45    5.11   0
 -11   7  -6   25.95   10.06   0
 -11   7   6   24.55   19.15   0
 -11  -7   6   24.85    8.04   0
  12  -7   6  113.82    7.84   0
 -12  -7  -6   91.50    7.68   0
 -12   7   6   84.69   16.62   0
 -12  -7   6   75.42    7.47   0
 -12  -7   6   81.26    5.92   0
 -12   7   6   93.79   16.17   0
 -12   7  -6   78.36    8.56   0
 -13  -7  -6    5.50    7.03   0
 -13   7   6   -0.04   14.21   0
 -13  -7   6   12.46    6.99   0
 -13   7  -6   -1.64    7.19   0
 -13   7   6    0.95   13.54   0
 -13  -7   6    4.85    7.20   0
 -14  -7  -6   27.11    7.22   0
 -14   7   6   27.01   15.03   0
 -14  -7   6   45.13    6.99   0
 -14   7  -6   38.27    9.42   0
 -14   7   6   25.93   14.49   0
 -14  -7   6   46.84    7.22   0
 -15  -7   6   -2.42    4.69   0
 -15   7  -6    2.21    7.28   0
 -15   7   6    3.94   13.92   0
 -15   7   6    5.33   13.89   0
 -15  -7  -6    3.60    6.94   0
 -15  -7   6    2.69    7.06   0
   0  -8   6   40.99    8.75   0
   0   8  -6   42.53    8.53   0
   0  -8  -6   38.76    9.93   0
   0  -8  -6   43.89   11.17   0
   1  -8  -6  324.38   14.20   0
  -1   8  -6  333.05   12.63   0
  -1   8  -6  338.14   29.53   0
   1  -8   6  316.61    9.71   0
  -1  -8   6  330.49   12.17   0
  -1   8   6  331.41    9.94   0
  -1  -8  -6  333.50   11.02   0
  -1  -8  -6  282.97   12.18   0
   1   8  -6  351.93    8.99   0
  -2   8  -6  540.13   13.59   0
  -2  -8  -6  487.04   11.76   0
   2  -8  -6  543.17   15.32   0
  -2   8   6  495.50   13.61   0
   2   8  -6  532.69   12.07   0
   2  -8   6  474.48   10.20   0
  -2  -8   6  521.89   12.29   0
  -3  -8   6   11.55    7.24   0
   3  -8  -6   10.59   13.45   0
  -3   8  -6   14.35   12.02   0
   3  -8   6    6.66   11.43   0
  -3   8   6   27.58   10.99   0
   3  -8  -6    6.35   15.64   0
   3   8  -6   16.32    7.29   0
  -3  -8  -6    7.40    6.70   0
  -4   8  -6  626.94   13.54   0
   4  -8   6  580.46   13.02   0
  -4  -8  -6  547.45    8.39   0
  -4  -8   6  649.92   11.99   0
  -5  -8  -6  108.80    9.15   0
  -5   8  -6   88.39   10.58   0
   5  -8   6  103.64   10.24   0
  -5  -8   6   81.11    6.75   0
   6  -8   6   77.40    9.71   0
  -6   8  -6   75.93    9.95   0
  -6  -8   6   79.30    6.74   0
  -6  -8  -6   69.78    8.91   0
  -7  -8  -6   61.88    9.01   0
   7  -8   6   51.69   11.36   0
  -7  -8   6   51.34    9.69   0
  -7   8  -6   48.29   10.52   0
  -8  -8   6   81.96    9.38   0
  -8  -8  -6  129.79    8.88   0
   8  -8   6  118.59    9.37   0
  -8   8  -6   91.68   12.47   0
  -9  -8  -6   61.95    6.05   0
   9  -8   6   79.80    8.53   0
  -9   8  -6   48.37    9.10   0
  -9  -8   6   56.05    6.27   0
 -10  -8  -6   65.61    7.55   0
 -10   8  -6   46.29    8.69   0
  10  -8   6   50.23    8.15   0
 -10  -8   6   54.62    5.83   0
  11  -8   6   90.89    8.17   0
 -11  -8  -6   94.73    5.92   0
 -11   8  -6   96.46    8.49   0
 -11  -8   6   87.19    8.25   0
 -12  -8  -6  133.02    7.25   0
  12  -8   6  143.63    8.05   0
 -12  -8   6   89.41    7.46   0
 -12   8  -6  119.15    8.85   0
 -12  -8   6  117.53    8.02   0
 -13  -8  -6   37.94    6.61   0
 -13  -8   6   18.57    7.22   0
 -13   8  -6   14.32    7.71   0
 -13  -8   6   28.95    6.83   0
 -14   8  -6   78.40    8.56   0
 -14  -8   6   62.42    5.50   0
 -14  -8  -6   62.20    7.20   0
 -14  -8   6   72.04    7.60   0
   0  -9  -6    8.93    9.46   0
   0   9  -6    1.65   10.25   0
   0  -9   6   -0.56    7.92   0
   0  -9  -6    6.68   11.05   0
  -1  -9   6  180.56   11.01   0
   1   9  -6  173.15   10.69   0
   1  -9   6  177.87   12.22   0
  -1   9  -6  186.98    8.82   0
  -1  -9  -6  163.98   11.81   0
   1  -9  -6  182.91   10.72   0
  -1  -9  -6  167.98   10.58   0
  -2  -9   6   83.37   10.28   0
   2  -9   6   85.80   11.73   0
  -2  -9  -6   95.59   10.25   0
  -2   9  -6   90.56   11.24   0
   2   9  -6   91.03    7.30   0
  -2   9   6   97.33   11.94   0
   2  -9  -6   78.56   12.12   0
   3  -9   6  434.24   13.25   0
  -3  -9  -6  419.42   10.51   0
  -3  -9   6  449.18   11.53   0
  -3   9   6  432.42   12.41   0
  -3   9  -6  461.36   12.49   0
   3  -9  -6  459.24   17.11   0
   3  -9  -6  473.94   16.30   0
  -4   9  -6   42.14   10.45   0
  -4  -9   6   34.99    7.00   0
  -4   9   6   46.60   10.39   0
  -4  -9  -6   47.15    9.41   0
   4  -9   6   45.73   10.95   0
   5  -9   6  448.25   11.89   0
  -5   9  -6  454.40   11.86   0
  -5  -9   6  475.71   10.67   0
  -5  -9  -6  410.43    9.63   0
  -6   9  -6   21.18   10.41   0
  -6  -9   6    1.06    9.41   0
  -6  -9  -6   11.40    6.27   0
   6  -9   6   18.01    9.76   0
  -7  -9   6   28.36    9.43   0
  -7   9  -6   30.16    9.98   0
   7  -9   6   34.99    9.22   0
  -7  -9  -6   26.45    8.65   0
  -8  -9  -6  404.42    9.46   0
  -8   9  -6  370.15   13.52   0
  -8  -9   6  370.87    9.66   0
   8  -9   6  405.93   10.31   0
  -9   9  -6   67.48    8.87   0
   9  -9   6   84.27    8.31   0
  -9  -9   6   65.64    8.08   0
  -9  -9  -6   73.62    7.91   0
 -10  -9  -6   36.93    7.38   0
 -10   9  -6   43.36   10.23   0
  10  -9   6   21.56    9.68   0
 -10  -9   6   32.12    7.73   0
 -11  -9  -6   27.15    5.05   0
 -11   9  -6   21.88    8.16   0
  11  -9   6   28.83    7.44   0
 -11  -9   6   27.14    8.00   0
 -12  -9   6    6.66    7.06   0
  12  -9   6    5.70    7.67   0
 -12   9  -6    2.58    7.87   0
 -12  -9   6    3.66    4.61   0
 -12  -9  -6    7.13    6.98   0
 -13  -9   6   71.80    7.15   0
 -13  -9  -6   58.02    7.30   0
 -13   9  -6   84.25    8.61   0
 -13  -9   6   89.46    7.76   0
 -14  -9  -6   11.93    6.47   0
 -14  -9   6   14.50    6.73   0
 -14   9  -6   -0.00    7.79   0
 -14  -9   6   15.33    7.16   0
   0 -10  -6   89.56   10.20   0
   0 -10  -6   84.16    9.42   0
   0  10  -6   89.62    7.88   0
   0 -10   6   90.45   11.18   0
  -1 -10  -6  187.03   11.45   0
  -1 -10  -6  180.66    9.43   0
   1 -10  -6  212.97   12.31   0
   1 -10   6  162.94   11.84   0
  -1 -10   6  199.82   11.80   0
   1  10  -6  189.11   11.16   0
  -1  10  -6  223.02    8.68   0
  -2 -10   6  145.64   10.29   0
   2 -10  -6  159.68   10.46   0
   2 -10   6  148.19   11.62   0
  -2  10   6  140.53   10.97   0
  -2  10  -6  165.02   11.71   0
   2  10  -6  134.65    7.03   0
  -2 -10  -6  140.02   10.20   0
  -2 -10  -6  132.28   10.97   0
  -3 -10   6  124.17    9.67   0
  -3 -10  -6  165.11   10.01   0
  -3  10  -6  140.30   11.32   0
  -3  10   6  161.53   11.95   0
   3 -10  -6  151.07   14.56   0
   3 -10   6  159.50   11.58   0
   3 -10  -6  145.56   13.41   0
  -4 -10   6  170.97    9.84   0
  -4 -10  -6  163.39    9.35   0
   4 -10   6  163.63   10.89   0
  -4  10  -6  170.57   10.71   0
  -4  10   6  149.03   11.16   0
  -5  10  -6   20.16   10.20   0
  -5 -10   6   21.80    9.49   0
  -5 -10  -6   21.59    8.78   0
   5 -10   6   23.05   10.03   0
  -6 -10   6  148.26    9.63   0
   6 -10   6  140.12   10.16   0
  -6 -10  -6  147.94    8.85   0
  -6  10  -6  133.23   10.60   0
  -7 -10   6   72.74    6.49   0
  -7  10  -6   78.21   10.40   0
   7 -10   6  112.32    9.75   0
  -7 -10  -6   92.52    8.72   0
  -8  10  -6  174.86   11.40   0
  -8 -10   6  167.20    6.31   0
  -8 -10  -6  206.63    8.44   0
   8 -10   6  223.65   11.60   0
  -9  10  -6   79.35   10.39   0
   9 -10   6   61.71    8.33   0
  -9 -10   6   70.18    8.04   0
  -9 -10  -6   63.82    5.80   0
 -10 -10   6   15.19    8.42   0
  10 -10   6   10.29    7.87   0
 -10  10  -6    8.61   10.40   0
 -10 -10  -6   19.49    7.13   0
 -11  10  -6   55.73    8.43   0
 -11 -10  -6   66.37    5.08   0
  11 -10   6   62.28    9.17   0
 -11 -10   6   75.78    7.80   0
  12 -10   6    8.58    8.98   0
 -12 -10  -6   10.22    6.87   0
 -12  10  -6   14.45    7.70   0
 -12 -10   6   27.83    6.98   0
 -12 -10   6   18.77    7.28   0
 -13 -10   6   23.74    5.00   0
 -13 -10   6   18.51    7.28   0
 -13 -10  -6   18.51    6.95   0
 -13  10  -6   31.15    9.69   0
 -14  10  -6   10.28    9.21   0
 -14 -10   6    3.08    6.95   0
 -14 -10  -6   -2.41    6.84   0
 -14 -10   6   15.58    5.03   0
   0  11  -6  526.05    9.83   0
   0 -11  -6  477.04   11.32   0
   0 -11  -6  492.57   10.75   0
   0 -11   6  499.50   12.46   0
  -1 -11  -6   73.06    9.61   0
   1 -11   6   70.38   11.58   0
   1 -11  -6   83.30    9.29   0
  -1 -11  -6   75.42   10.48   0
  -1 -11   6   76.52   10.37   0
   1  11  -6   75.82   10.41   0
  -1  11  -6   94.14   10.66   0
  -2 -11   6  427.18    8.91   0
   2 -11  -6  454.00   13.61   0
  -2  11  -6  463.41   12.28   0
  -2 -11  -6  411.67   11.08   0
  -2 -11  -6  458.76   10.75   0
  -2  11   6  432.19   11.82   0
   2 -11   6  452.43   12.38   0
   2 -11  -6  482.20   14.70   0
   3 -11  -6  121.94   14.05   0
   3 -11   6  117.03   11.15   0
  -3 -11   6  118.23    9.05   0
  -3  11  -6  123.55   10.74   0
  -3  11   6  136.33   11.17   0
  -3 -11  -6  128.50    9.54   0
   3 -11  -6  125.75   13.76   0
  -4 -11   6  146.21    9.81   0
  -4  11  -6  153.31   10.27   0
   4 -11  -6  148.64   19.27   0
   4 -11   6  131.47   10.86   0
   4 -11  -6  149.86   21.00   0
  -4  11   6  136.90   10.44   0
  -4 -11  -6  129.90    6.60   0
  -5 -11  -6   29.41    8.68   0
  -5 -11   6   27.66    6.89   0
  -5  11   6   26.35    9.76   0
   5 -11   6   42.60   10.65   0
  -5  11  -6   25.75   10.37   0
   6 -11   6   21.04    9.61   0
  -6 -11  -6   13.19    8.44   0
  -6 -11   6   29.88    9.01   0
  -6  11  -6   14.09   10.08   0
  -7 -11   6   27.24    6.22   0
  -7 -11  -6   46.57    7.91   0
  -7  11  -6   33.71    9.09   0
   7 -11   6   32.52   10.75   0
  -8 -11  -6  168.14    6.63   0
  -8  11  -6  176.60    9.58   0
   8 -11   6  177.63    9.14   0
  -8 -11   6  173.35    6.13   0
  -9  11  -6    4.82   10.13   0
  -9 -11  -6   10.21    7.50   0
   9 -11   6    6.13    9.93   0
  -9 -11   6   -3.34    7.83   0
 -10  11  -6  183.19   10.83   0
 -10 -11   6  195.93    8.33   0
 -10 -11  -6  184.87    7.90   0
  10 -11   6  201.09    8.86   0
 -11 -11   6   -4.11    7.41   0
  11 -11   6    0.96    7.23   0
 -11 -11  -6   18.06    7.00   0
 -11  11  -6    5.74    7.69   0
 -12 -11   6   10.46    6.75   0
 -12 -11  -6   -1.67    4.78   0
 -12 -11   6   12.18    6.68   0
 -12  11  -6    2.70    7.10   0
  12 -11   6    7.83    8.53   0
 -13 -11   6    8.80    4.74   0
 -13 -11  -6    4.91    4.68   0
 -13 -11   6    2.21    6.64   0
 -13  11  -6    4.42    9.19   0
   0 -12  -6  436.37   10.11   0
   0 -12  -6  431.84   11.10   0
   0 -12   6  437.69   12.06   0
   0  12  -6  462.01    9.07   0
   1 -12  -6  734.95   12.73   0
  -1 -12  -6  673.30   12.18   0
  -1 -12   6  659.81    9.42   0
   1 -12   6  689.86   12.93   0
   1  12  -6  720.66   11.59   0
  -1 -12  -6  685.84   11.49   0
  -1  12  -6  702.37   12.52   0
   1 -12  -6  690.66   13.83   0
  -2 -12  -6   79.38    9.23   0
  -2  12  -6   76.35   10.13   0
   2 -12   6   79.57   11.14   0
   2 -12  -6   86.29   11.68   0
   2 -12  -6   90.31   12.52   0
  -2 -12   6   71.37    9.94   0
  -2 -12  -6   80.21    9.75   0
  -3  12  -6   16.23   10.26   0
  -3 -12   6   26.02    6.71   0
   3 -12  -6   14.97   11.18   0
   3 -12  -6   22.67   11.92   0
   3 -12   6   12.50   10.54   0
  -3  12   6   23.06   11.00   0
  -3 -12  -6   22.67    8.70   0
  -4  12   6  379.44   11.31   0
   4 -12  -6  401.34   19.04   0
  -4 -12   6  404.04   10.47   0
   4 -12   6  407.62   14.00   0
  -4 -12  -6  384.18    9.81   0
  -4  12  -6  408.04   11.30   0
   4 -12  -6  391.79   19.24   0
  -5 -12  -6   13.22    8.34   0
  -5 -12   6   22.57    6.88   0
   5 -12   6   33.09   10.48   0
  -5  12  -6   28.22    9.84   0
  -5  12   6   32.59    9.51   0
  -6 -12   6   38.23    6.12   0
  -6  12  -6   33.38    9.77   0
   6 -12   6   41.51    9.19   0
  -6 -12  -6   43.03    5.64   0
  -6  12   6   32.68    8.85   0
  -7  12  -6  166.81   11.15   0
   7 -12   6  154.07   10.78   0
  -7 -12  -6  144.90    7.93   0
  -7 -12   6  162.74    8.70   0
   8 -12   6  122.39   10.16   0
  -8 -12   6  107.81    6.06   0
  -8 -12  -6  117.08    7.72   0
  -8  12  -6  124.73    8.77   0
  -9 -12  -6   32.98    7.45   0
   9 -12   6   49.28    9.55   0
  -9  12  -6   39.47   10.19   0
  -9 -12   6   24.09    7.86   0
 -10  12  -6   38.57   10.03   0
  10 -12   6   44.01    9.54   0
 -10 -12  -6   44.51    7.59   0
 -10 -12   6   31.95    5.31   0
 -11  12  -6   34.47    8.14   0
 -11 -12   6   36.96    5.45   0
 -11 -12  -6   39.02    5.05   0
  11 -12   6   47.70    8.99   0
 -12  12  -6   14.44    9.40   0
 -12 -12   6    1.51    6.82   0
 -12 -12   6   -1.86    6.48   0
 -12 -12  -6   18.20    6.44   0
  12 -12   6    4.97    8.89   0
 -13  12  -6    9.00    9.31   0
 -13 -12   6   14.06    6.76   0
 -13 -12   6    5.16    4.92   0
 -13 -12  -6    9.04    6.59   0
   0 -13  -6  574.84   10.70   0
   0  13  -6  608.88   12.05   0
   0 -13   6  581.40   12.00   0
   0 -13  -6  616.79   11.58   0
   1 -13   6  224.60   11.27   0
  -1 -13   6  227.21   10.47   0
  -1 -13  -6  254.44    9.59   0
   1 -13  -6  216.61    9.88   0
   1 -13  -6  251.61   10.34   0
  -1  13  -6  226.60   10.62   0
  -1 -13  -6  254.34   10.64   0
  -2  13  -6    6.27    9.46   0
   2 -13  -6    2.18    9.25   0
   2 -13   6   14.61   10.53   0
  -2 -13   6   10.82    9.54   0
  -2 -13  -6    4.37    9.66   0
  -2 -13  -6    1.54    8.64   0
   2 -13  -6    2.09   10.75   0
  -3 -13   6   54.06    9.76   0
  -3 -13  -6   40.52    8.70   0
   3 -13  -6   37.28   10.45   0
   3 -13   6   43.49   10.61   0
  -3  13  -6   42.66    9.62   0
  -3  13   6   37.84   10.15   0
  -3  13  -6   41.64   17.63   0
   3 -13  -6   42.34   11.20   0
  -3 -13  -6   41.02    9.33   0
  -4  13  -6   10.54    9.74   0
  -4 -13  -6   23.83    8.56   0
   4 -13   6   16.22   10.72   0
   4 -13  -6   11.01   13.70   0
  -4  13   6   21.10   10.60   0
  -4 -13   6   12.74    6.38   0
   4 -13  -6   10.81   14.12   0
  -5 -13  -6  134.98    6.44   0
  -5  13  -6  167.92   11.43   0
  -5  13   6  135.60   10.40   0
   5 -13   6  133.59   10.41   0
  -5 -13   6  151.78    6.42   0
   6 -13   6   18.26    9.25   0
  -6 -13  -6    4.40    7.64   0
  -6  13   6   16.72    8.47   0
  -6  13  -6    9.16   10.31   0
  -6 -13   6   12.17    5.65   0
  -7 -13  -6   90.67    5.79   0
   7 -13   6   93.37    8.57   0
  -7 -13   6   80.00    8.20   0
  -7  13  -6   90.77   10.20   0
   8 -13   6   20.04   10.20   0
  -8 -13  -6   17.97    4.84   0
  -8  13  -6   10.05    8.35   0
  -8 -13   6    1.87    5.60   0
  -9  13  -6  135.68    9.14   0
   9 -13   6  142.02   10.39   0
  -9 -13  -6  132.24    7.09   0
  -9 -13   6  133.04    7.69   0
 -10 -13   6   41.64    5.00   0
  10 -13   6   46.81    9.49   0
 -10  13  -6   25.75    9.94   0
 -10 -13  -6   33.30    5.20   0
  11 -13   6   32.64    9.23   0
 -11  13  -6   34.92    9.58   0
 -11 -13   6   27.79    5.33   0
 -11 -13  -6   21.39    6.65   0
 -12  13  -6    2.91    9.38   0
  12 -13   6   17.13    8.75   0
 -12 -13  -6   11.97    4.59   0
 -12 -13   6   16.91    5.04   0
 -12 -13   6   36.48    7.14   0
   0 -14  -6   93.24    8.70   0
   0 -14   6   86.81   10.16   0
   0 -14  -6   99.05    9.63   0
  -1 -14   6   69.41    6.97   0
   1 -14   6   44.28   10.25   0
  -1 -14  -6   52.31    9.43   0
   1 -14  -6   61.55   11.00   0
  -1  14  -6   49.68    9.86   0
  -1 -14  -6   65.98    8.51   0
   1 -14  -6   71.94    9.61   0
  -2 -14  -6  119.12    8.62   0
   2 -14  -6  118.27    9.23   0
   2 -14  -6  126.10   11.46   0
   2 -14   6  113.59   10.23   0
  -2 -14  -6  112.29   12.15   0
  -2 -14   6  124.31    7.30   0
  -2  14  -6  123.37    9.62   0
   3 -14  -6  112.07   11.86   0
   3 -14  -6  112.74   11.83   0
   3 -14   6  126.84   10.73   0
  -3  14   6  119.90   10.60   0
  -3 -14   6  123.39    9.32   0
  -3  14  -6  114.04    9.86   0
  -3 -14  -6  147.86    8.81   0
  -3 -14  -6  129.05   12.35   0
   4 -14  -6  217.12   14.25   0
  -4  14   6  199.50   10.54   0
  -4 -14  -6  193.38    8.96   0
  -4  14  -6  210.30    9.90   0
   4 -14  -6  206.99   15.26   0
  -4 -14   6  197.94    7.10   0
   4 -14   6  201.98   10.85   0
  -5  14   6    8.81    9.13   0
  -5 -14  -6   18.57    8.00   0
  -5 -14   6   11.27    5.58   0
  -5  14  -6   12.34    8.22   0
   5 -14   6   14.75    9.83   0
  -6  14  -6   30.27    9.72   0
   6 -14   6   22.30   10.67   0
  -6 -14   6   30.86    7.91   0
  -6 -14  -6   34.82    7.61   0
  -6  14   6   23.87    8.72   0
  -7 -14  -6   31.96    8.01   0
  -7 -14   6   25.83    5.82   0
   7 -14   6   27.69    8.04   0
  -7  14  -6   32.95    9.30   0
  -7  14   6   25.60    8.24   0
  -8  14  -6  119.45   10.12   0
  -8 -14  -6  119.65    5.86   0
   8 -14   6  121.84    8.58   0
  -8 -14   6  110.89    5.79   0
  -9 -14  -6   43.89    6.66   0
  -9 -14   6   25.08    7.47   0
   9 -14   6   32.94    9.58   0
  -9  14  -6   28.24    9.56   0
 -10 -14   6    3.04    5.01   0
  10 -14   6   -3.43    8.76   0
 -10  14  -6    4.04    8.88   0
 -10 -14  -6    5.94    6.80   0
 -11  14  -6    9.64    9.08   0
 -11 -14   6    1.85    5.03   0
  11 -14   6   14.65    9.27   0
 -11 -14  -6    2.03    6.57   0
  12 -14   6   10.84    8.57   0
 -12 -14  -6    3.15    4.67   0
 -12 -14   6   21.52    7.01   0
 -12  14  -6    4.95    9.86   0
 -12 -14   6   13.59    6.59   0
   0 -15   6  653.85   11.25   0
   0 -15  -6  726.02   11.87   0
   0 -15  -6  659.13   11.17   0
  -1 -15  -6   24.31    7.88   0
  -1 -15   6   32.31    9.53   0
   1 -15   6   22.82    9.17   0
  -1 -15  -6   10.37   10.19   0
   1 -15  -6   21.02   10.59   0
  -1 -15  -6   24.07    8.43   0
   1 -15  -6   30.20    9.04   0
  -2 -15  -6  502.20   10.38   0
   2 -15  -6  388.55   11.68   0
   2 -15   6  406.23   10.84   0
   2 -15  -6  417.13   11.91   0
  -2 -15  -6  451.29   10.57   0
  -2 -15   6  395.24   10.44   0
  -2  15  -6  425.14   10.72   0
  -2 -15  -6  438.80    9.26   0
  -3  15  -6   59.82    9.15   0
  -3 -15  -6   68.30    8.89   0
  -3 -15  -6   69.38    8.27   0
   3 -15   6   77.75    9.68   0
   3 -15  -6   72.57   10.53   0
  -3 -15   6   89.15    9.00   0
   3 -15  -6   74.86   11.29   0
  -4  15  -6   22.70   14.87   0
   4 -15   6   28.62    9.32   0
  -4 -15  -6   22.76    7.78   0
   4 -15  -6   24.38   12.66   0
   4 -15  -6   24.36   11.78   0
  -4 -15   6   29.07    5.88   0
  -4  15  -6   35.00    8.42   0
  -4 -15  -6   23.17    8.64   0
  -4  15   6   20.27    9.08   0
  -5 -15   6  107.68    6.49   0
  -5  15   6  105.55    9.04   0
  -5 -15  -6  106.53    5.94   0
   5 -15   6  114.97    9.33   0
  -5  15  -6  115.17    8.98   0
  -6 -15   6   75.85    8.15   0
   6 -15   6   78.41   10.56   0
  -6  15   6   68.54   10.61   0
  -6 -15  -6   71.55    7.83   0
  -6  15  -6   70.98    9.74   0
  -7  15  -6   59.03    7.63   0
   7 -15   6   57.70    7.73   0
  -7 -15   6   50.86    5.62   0
  -7 -15  -6   41.23    7.67   0
  -7  15   6   47.99    8.30   0
  -8 -15   6   41.49    5.60   0
  -8  15   6   41.32    8.19   0
   8 -15   6   46.58    8.20   0
  -8 -15  -6   41.62    5.37   0
  -8  15  -6   37.96    9.61   0
   9 -15   6    5.06    9.29   0
  -9 -15  -6   -4.62    6.80   0
  -9 -15   6    5.63    7.24   0
  -9  15  -6    8.80    7.25   0
 -10  15  -6   37.16    9.48   0
  10 -15   6   32.74    9.32   0
 -10 -15  -6   22.42    6.67   0
 -10 -15   6   41.65    5.39   0
 -11 -15   6    6.62    4.61   0
  11 -15   6    3.50    9.94   0
 -11  15  -6    6.86    8.71   0
 -11 -15   6    7.96    4.80   0
 -11 -15  -6    6.17    4.52   0
   0 -16   6   20.25    8.79   0
   0 -16  -6   15.14    7.73   0
   0 -16  -6    9.53    8.04   0
   1 -16  -6  155.39   10.48   0
  -1 -16   6  155.45    8.87   0
   1 -16   6  133.72    9.38   0
  -1 -16  -6  158.92    8.20   0
  -1 -16  -6  153.19    8.93   0
   1 -16  -6  148.65    8.57   0
  -2 -16  -6   31.39    8.34   0
   2 -16  -6   25.28    9.62   0
   2 -16   6   11.23    8.98   0
  -2 -16   6   14.48    8.70   0
   2 -16  -6   27.50    9.54   0
  -2 -16  -6   25.23    7.63   0
  -2 -16  -6   31.44    8.40   0
   3 -16  -6  313.73   11.85   0
  -3 -16   6  287.61    9.41   0
  -3 -16  -6  308.24    9.62   0
  -3  16  -6  280.11    9.84   0
   3 -16   6  265.93   10.07   0
   3 -16  -6  316.97   11.78   0
  -3 -16  -6  282.55    9.08   0
  -3 -16  -6  268.61   11.67   0
   4 -16   6   12.89    8.51   0
   4 -16  -6   18.33   11.04   0
  -4 -16  -6   23.09    7.78   0
  -4 -16   6   11.43    6.08   0
   4 -16  -6   17.71   10.40   0
  -4  16   6   22.00    8.62   0
  -4  16  -6   12.12    8.14   0
  -4 -16  -6   20.96   10.45   0
  -5  16  -6   51.67   11.67   0
  -5 -16   6   47.44    6.27   0
   5 -16   6   55.76   10.89   0
  -5 -16  -6   66.97    5.36   0
  -5  16  -6   49.77    8.41   0
  -5  16   6   61.08    8.87   0
  -6 -16   6   26.83    7.84   0
  -6 -16  -6   23.53    5.54   0
  -6  16   6   32.14    9.27   0
   6 -16   6   41.81   10.44   0
  -6  16  -6   33.80    9.66   0
  -7  16  -6   70.68    8.00   0
   7 -16   6   64.60    8.30   0
  -7 -16   6   69.18    7.68   0
  -7 -16  -6   59.96    5.62   0
  -7  16   6   59.83    9.20   0
  -8 -16   6    4.64    7.37   0
  -8  16   6   14.05    7.91   0
   8 -16   6   15.86    8.14   0
  -8 -16  -6    8.47    5.14   0
  -8  16  -6    2.15    7.66   0
  -9 -16   6  -18.90    7.12   0
  -9  16   6    5.59    7.64   0
  -9  16  -6    7.41    9.15   0
   9 -16   6    1.07    9.05   0
  -9 -16  -6    4.01    6.48   0
 -10 -16   6   14.90    7.09   0
  10 -16   6   23.98    9.23   0
 -10  16   6   28.54    7.54   0
 -10 -16  -6   17.05    6.98   0
 -10  16  -6   16.62    8.90   0
 -11 -16  -6   41.70    4.81   0
  11 -16   6   67.00   10.94   0
 -11 -16   6   43.54    5.01   0
 -11 -16   6   55.38    6.63   0
 -11  16  -6   50.37   11.32   0
   0 -17   6  100.47    8.78   0
   0 -17  -6   93.53    7.90   0
   0 -17  -6  117.25    8.74   0
  -1 -17   6   20.25    8.13   0
  -1 -17  -6    8.52    7.86   0
   1 -17  -6   10.00    7.62   0
   1 -17  -6   15.53    9.64   0
   1 -17   6   12.91    8.91   0
  -1 -17  -6   10.10    7.43   0
   2 -17  -6  114.27    8.27   0
   2 -17  -6  123.12    8.71   0
  -2 -17   6  121.70    8.23   0
   2 -17   6  111.13    8.75   0
  -2 -17  -6  111.44    6.18   0
  -2 -17  -6  110.79    7.81   0
  -2 -17  -6  105.76    9.27   0
  -3 -17  -6   58.90    7.63   0
  -3 -17   6   46.06    8.01   0
   3 -17   6   58.47    8.82   0
  -3 -17  -6   54.45    8.76   0
  -3 -17  -6   69.17    8.09   0
   3 -17  -6   51.58    9.30   0
   3 -17  -6   46.58   10.04   0
  -4 -17  -6   29.67    5.55   0
   4 -17  -6   35.38   12.25   0
  -4 -17  -6   38.59    8.18   0
  -4 -17  -6   35.24    8.39   0
  -4 -17   6   43.43    8.21   0
   4 -17  -6   38.49   10.05   0
   4 -17   6   13.70    8.83   0
  -5 -17   6   15.18   13.76   0
  -5 -17   6   17.00    7.95   0
  -5  17   6    3.58    8.64   0
   5 -17   6    7.36    8.27   0
  -5  17  -6   12.12   14.43   0
  -5 -17  -6   27.31    7.45   0
  -5  17  -6   15.33    7.69   0
  -5 -17  -6   16.74    8.52   0
  -5 -17  -6   20.12    7.37   0
  -6 -17   6   32.70    7.69   0
   6 -17   6   34.65    8.38   0
  -6  17  -6   33.09    9.90   0
  -6 -17  -6   50.53    7.01   0
  -6 -17  -6   57.10    7.58   0
  -6  17  -6   37.94    7.79   0
  -6  17   6   33.93    8.44   0
  -7 -17  -6   27.23    5.25   0
   7 -17   6   23.89    9.67   0
  -7 -17   6   20.80    7.40   0
  -7  17   6   27.59    7.69   0
  -7 -17  -6   18.96    7.59   0
  -7  17  -6   26.56    7.25   0
  -8 -17  -6   10.43    7.39   0
   8 -17   6   10.79    8.91   0
  -8  17  -6   10.77    8.61   0
  -8 -17  -6   17.09    6.99   0
  -8 -17   6   19.75    7.15   0
  -8  17   6   12.51    8.01   0
  -9 -17  -6   42.04    7.08   0
  -9  17   6   30.68    8.00   0
  -9 -17  -6   48.71    7.52   0
  -9  17  -6   28.77    9.41   0
  -9 -17   6   33.94    7.00   0
   9 -17   6   36.95    9.60   0
 -10 -17   6   25.86    7.01   0
  10 -17   6   36.14   10.45   0
 -10 -17  -6   32.59    7.07   0
 -10 -17  -6   28.61    6.62   0
 -10  17   6   13.50    7.70   0
 -10  17  -6   13.24    8.99   0
   0 -18  -6  130.06    7.90   0
   0 -18  -6  119.25    8.30   0
   0 -18   6  122.81    9.07   0
   1 -18  -6   26.81    7.75   0
   1 -18   6   30.43    8.60   0
  -1 -18   6   30.10    8.45   0
  -1 -18  -6   34.22    7.75   0
  -1 -18  -6   27.85    7.11   0
   1 -18  -6   37.16    7.75   0
  -2 -18   6   40.45    8.20   0
   2 -18  -6   51.38    7.46   0
   2 -18   6   48.01    8.47   0
  -2 -18  -6   39.95    7.43   0
   2 -18  -6   51.25    9.33   0
  -2 -18  -6   41.04    8.00   0
  -3 -18  -6   13.45    7.56   0
  -3 -18  -6   26.72    7.90   0
   3 -18  -6   25.77    9.23   0
  -3 -18  -6   22.52    7.44   0
   3 -18   6   22.78    8.68   0
  -3 -18   6   24.39    5.72   0
   3 -18  -6   18.50    9.71   0
  -4 -18  -6   59.45    8.25   0
  -4 -18  -6   44.79    8.22   0
  -4 -18  -6   56.78    7.78   0
  -4 -18   6   46.46    7.68   0
   4 -18  -6   49.46   10.74   0
   4 -18   6   51.90    8.66   0
   4 -18  -6   54.94    9.81   0
  -5 -18  -6   33.22    5.06   0
  -5 -18   6   21.99    7.83   0
  -5 -18  -6   28.02    8.08   0
   5 -18   6   36.24    8.43   0
  -5 -18  -6   31.73    7.59   0
  -6  18  -6    2.12   10.93   0
  -6 -18  -6   -2.31    6.88   0
  -6  18   6   -3.12    7.82   0
  -6 -18  -6   -4.05    5.01   0
  -6 -18  -6    3.84    7.73   0
  -6 -18   6    2.44    5.36   0
   6 -18   6    9.37    9.61   0
  -7  18   6    7.82    7.89   0
  -7 -18  -6    7.14    7.22   0
  -7  18  -6    2.42   10.87   0
   7 -18   6   11.72    7.79   0
  -7 -18   6   16.43    7.13   0
  -7 -18  -6   17.14    6.93   0
  -8 -18   6   14.95    7.00   0
  -8 -18  -6   31.79    7.24   0
  -8  18   6   18.49    7.93   0
   8 -18   6   29.10    9.03   0
  -8 -18  -6   20.36    7.48   0
  -9 -18   6    8.67    4.87   0
  -9 -18  -6   18.17    6.70   0
  -9 -18  -6   19.89    7.27   0
  -9  18   6    2.01    7.81   0
   9 -18   6    2.98    8.82   0
   0 -19   6   -1.62    8.14   0
   0 -19  -6    5.00    6.99   0
   0 -19  -6    3.84    7.72   0
   1 -19  -6   -3.91    7.30   0
  -1 -19  -6    2.92    7.26   0
   1 -19   6   14.10    8.15   0
  -1 -19  -6   -0.47    7.89   0
   1 -19  -6    3.51    7.23   0
  -1 -19   6   12.10    7.97   0
  -2 -19   6   47.42    5.65   0
  -2 -19  -6   65.49    5.63   0
   2 -19  -6   64.36    9.45   0
   2 -19   6   63.78    8.86   0
   2 -19  -6   67.02   10.10   0
  -2 -19  -6   79.87    8.28   0
  -3 -19  -6   12.68    7.70   0
   3 -19  -6   10.39    9.51   0
   3 -19  -6   -0.46    9.09   0
  -3 -19   6    1.57    7.63   0
   3 -19   6    7.71    7.90   0
  -3 -19  -6   16.03    7.79   0
  -3 -19  -6    7.29    7.06   0
  -4 -19  -6   13.14    7.24   0
  -4 -19   6   11.48    7.70   0
   4 -19   6    4.12    8.07   0
  -4 -19  -6   11.58    5.00   0
   4 -19  -6   11.64    9.96   0
  -4 -19  -6   12.36    7.07   0
   4 -19  -6   10.77   10.36   0
  -5 -19  -6   44.64    7.03   0
  -5 -19   6   15.91    7.55   0
  -5 -19  -6   18.59    7.99   0
  -5 -19  -6   25.26    5.71   0
   5 -19   6   26.99    8.21   0
  -6  19   6   49.65    8.22   0
  -6 -19  -6   37.49    9.75   0
  -6 -19  -6   43.40    7.51   0
  -6 -19   6   45.32   19.68   0
   6 -19   6   53.57   10.03   0
  -6 -19   6   29.58    5.22   0
  -6 -19  -6   41.26    7.02   0
   7 -19   6   16.90    8.04   0
  -7 -19  -6   20.54    7.80   0
  -7 -19  -6    7.39    7.32   0
  -7  19   6   19.17    9.43   0
  -7  19  -6   18.07   10.89   0
  -7 -19   6   12.96    4.88   0
  -7 -19  -6   24.34    4.98   0
  -8 -19   6   -2.35    4.87   0
  -8 -19  -6    5.02    4.94   0
  -8  19  -6   -0.02    8.83   0
  -8  19   6   11.02    9.59   0
   8 -19   6    5.22    8.86   0
  -8 -19  -6    1.15    7.15   0
   0 -20   6   12.05    8.02   0
   0 -20  -6   24.11    7.23   0
   0 -20  -6   24.81    7.38   0
   1 -20   6   16.30    5.86   0
  -1 -20  -6   24.39    7.13   0
   1 -20  -6   28.43    7.20   0
  -1 -20   6   28.85    8.58   0
  -1 -20  -6   27.04    7.78   0
   1 -20  -6   34.21    9.18   0
   2 -20  -6   39.75    7.60   0
  -2 -20  -6   47.71    7.17   0
   2 -20  -6   45.31    9.05   0
   2 -20   6   45.64    8.42   0
  -2 -20   6   63.13    8.16   0
  -2 -20  -6   37.41    5.64   0
   3 -20   6    8.72    9.97   0
  -3 -20  -6   26.92    7.15   0
  -3 -20  -6   31.35    7.63   0
   3 -20  -6   24.57    8.86   0
   3 -20  -6   29.59    8.03   0
  -3 -20   6   32.76    7.76   0
  -4 -20  -6   21.53    6.99   0
  -4 -20   6    6.60    5.25   0
   4 -20  -6   12.41    9.80   0
  -4 -20  -6   16.46    9.35   0
   4 -20   6   20.94    7.77   0
  -4 -20  -6    9.54    7.35   0
   4 -20  -6   13.48   10.37   0
  -5 -20   6   31.68    5.50   0
  -5 -20  -6   27.93    7.75   0
  -5 -20  -6   35.00    7.25   0
   5 -20   6   32.87    9.57   0
  -5 -20  -6   35.76    7.20   0
  -6 -20  -6   16.17    6.86   0
  -6 -20   6    2.80    7.33   0
  -6 -20  -6   20.49    9.87   0
  -6 -20  -6   13.84    7.07   0
   6 -20   6   10.80    8.11   0
  -7 -20   6   35.83    7.45   0
  -7 -20   6   35.27   15.55   0
  -7 -20  -6   47.41    7.11   0
  -7  20   6   39.75    9.49   0
  -7 -20  -6   34.53    7.41   0
  -7 -20  -6   10.57    7.98   0
   7 -20   6   32.13    8.14   0
   0 -21  -6   14.34    7.46   0
   0 -21   6   20.93    7.74   0
   0 -21  -6   29.68    6.81   0
   1 -21  -6   30.74    7.10   0
  -1 -21  -6   24.71    7.67   0
  -1 -21  -6   33.55    7.03   0
   1 -21  -6   21.03    7.37   0
  -1 -21   6   31.58    7.80   0
   1 -21   6   21.06    5.71   0
  -2 -21   6   21.76    7.66   0
   2 -21   6   10.06    7.86   0
   2 -21  -6    7.88    8.93   0
  -2 -21  -6   15.84    6.75   0
  -2 -21  -6   31.17    7.27   0
   2 -21  -6   22.06    8.85   0
  -3 -21   6   16.58    7.46   0
   3 -21  -6   18.47    8.64   0
   3 -21  -6   23.28    9.48   0
  -3 -21  -6   26.00    6.64   0
   3 -21   6    8.49    7.86   0
  -3 -21  -6   15.07    7.63   0
  -4 -21  -6    2.13    6.87   0
   4 -21  -6    9.33   11.46   0
  -4 -21   6   13.00    7.42   0
  -4 -21  -6    0.15    7.47   0
   4 -21   6    0.75    7.75   0
   4 -21  -6    3.02    8.85   0
  -4 -21  -6    7.82    7.35   0
  -5 -21  -6   17.21    7.27   0
  -5 -21  -6   19.02    5.16   0
   5 -21   6   16.49    7.92   0
  -5 -21  -6   19.53    9.44   0
  -5 -21   6   16.33    7.62   0
   0 -22   6    9.48    7.81   0
   0 -22  -6   13.45    6.80   0
   0 -22  -6   15.79    7.40   0
  -1 -22  -6    4.77    7.21   0
   1 -22  -6   11.97    7.69   0
   1 -22   6    3.53    7.65   0
   1 -22  -6    4.60    6.82   0
  -1 -22  -6    7.17    6.55   0
  -1 -22   6    6.82    7.60   0
  -2 -22   6    8.00    5.39   0
   2 -22  -6    2.99    9.20   0
   2 -22   6    5.57    7.84   0
   2 -22  -6    5.75    6.85   0
  -2 -22  -6    5.12    6.54   0
  -2 -22  -6    7.45    7.13   0
   3 -22  -6   10.50    9.10   0
  -3 -22  -6   -6.65    7.28   0
   3 -22   6   11.25    7.69   0
   3 -22  -6   -0.84    8.43   0
  -3 -22   6    6.68    7.36   0
  -3 -22  -6   -1.14    6.84   0
   0   0  -7   22.08   19.99   0
   0   0  -7   34.59   19.84   0
   0   0   7   16.17   13.16   0
   1   0   7  130.17   12.68   0
   1   0  -7  139.10   13.56   0
  -1   0   7  116.72   18.38   0
  -1   0   7  119.52   18.31   0
  -1   0  -7  117.37   12.98   0
  -2   0  -7 1132.67   18.15   0
   2   0  -7 1218.28   21.04   0
  -2   0   7 1140.02   20.50   0
   2   0   7 1100.03   17.41   0
  -3   0  -7   31.18    8.79   0
   3   0   7   36.10   12.20   0
  -3   0   7   31.86   15.15   0
   3   0  -7   37.38   15.04   0
  -4   0  -7  633.78   14.13   0
   4   0   7  599.11   13.38   0
  -4   0   7  623.68   15.75   0
   4   0  -7  688.55   15.56   0
   5   0   7 1026.45   13.66   0
  -5   0   7 1078.46   17.63   0
  -5   0  -7 1082.50   13.68   0
   6   0   7  961.92   10.82   0
  -6   0  -7 1011.86   12.76   0
  -6   0   7  996.88   14.28   0
  -7   0   7   62.86   12.24   0
   7   0   7   48.37    7.33   0
  -7   0  -7   56.44    9.70   0
   8   0   7    3.04    9.50   0
  -8   0  -7   21.51    6.58   0
  -8   0   7   12.53    9.38   0
  -9   0  -7  342.89    8.40   0
  -9   0   7  357.05   10.87   0
   9   0   7  337.27    9.22   0
  10   0   7  209.99    9.18   0
 -10   0  -7  213.50    9.17   0
 -10   0   7  208.41    9.56   0
 -10   0   7  237.98   10.69   0
 -11   0  -7  205.83    8.96   0
 -11   0   7  203.61    9.11   0
 -11   0   7  225.40   11.34   0
 -12   0   7    1.41    7.59   0
 -12   0   7   -0.18    6.91   0
 -12   0  -7    2.48    7.83   0
 -13   0   7    4.84    7.59   0
 -13   0  -7   13.99    5.57   0
 -13   0   7   -0.27    7.48   0
 -14   0   7    7.86    7.30   0
 -14   0   7   -2.86    7.14   0
 -14   0  -7   16.13    7.20   0
 -15   0  -7   18.14    7.18   0
 -15   0   7    7.03    7.00   0
 -15   0   7   10.85    8.21   0
   0   1   7 1505.22   21.82   0
   0  -1  -7 1411.28   18.80   0
   0  -1   7 1501.11   22.82   0
   0   1  -7 1451.28   19.08   0
   0  -1  -7 1514.99   19.01   0
   0   1  -7 1533.60   23.83   0
   1   1  -7 1357.82   18.62   0
  -1   1   7 1331.68   20.85   0
   1  -1  -7 1245.95   17.13   0
  -1   1  -7 1204.84   16.60   0
   1   1   7 1205.89   19.47   0
   1  -1   7 1316.86   20.67   0
   1  -1  -7 1250.15   22.66   0
  -1  -1   7 1232.35   21.91   0
  -1  -1   7 1198.57   20.65   0
  -1   1   7 1345.86   22.10   0
  -1  -1  -7 1325.79   16.72   0
   2  -1   7  198.37   14.78   0
   2  -1  -7  189.31   18.66   0
  -2  -1   7  175.32   16.94   0
   2   1   7  177.05   14.37   0
  -2  -1  -7  206.65   14.87   0
  -2   1   7  207.17   18.17   0
  -2   1   7  195.72   14.90   0
   2   1  -7  207.51   12.83   0
  -2   1  -7  181.67   15.41   0
  -3   1   7 1648.63   21.81   0
   3  -1   7 1649.97   15.48   0
  -3  -1   7 1743.12   19.76   0
   3   1  -7 1816.91   19.81   0
   3  -1  -7 1827.95   21.75   0
  -3  -1  -7 1725.12   17.29   0
   3   1   7 1667.67   16.82   0
  -3   1  -7 1730.60   15.65   0
   4  -1   7 2230.59   15.86   0
  -4  -1   7 2292.12   19.45   0
  -4   1  -7 2357.82   18.16   0
   4   1   7 2301.27   17.69   0
  -4  -1  -7 2279.54   15.57   0
  -4   1   7 2200.81   21.57   0
   4   1  -7 2450.73   19.68   0
   4  -1  -7 2483.41   21.74   0
   5  -1   7  474.32    9.70   0
  -5  -1   7  536.88   13.24   0
  -5   1   7  484.10   13.76   0
  -5   1  -7  532.83    9.74   0
   5   1   7  513.05    9.44   0
  -5  -1  -7  489.77   11.88   0
  -6  -1   7  187.10   11.42   0
   6  -1   7  193.42   10.98   0
  -6   1  -7  194.02   10.68   0
  -6  -1  -7  215.91   10.50   0
  -6   1   7  199.14   11.55   0
   6   1   7  186.46    7.61   0
  -7  -1  -7  146.21   10.48   0
   7  -1   7  127.45   10.61   0
  -7   1  -7  131.38    7.69   0
  -7   1   7  135.20   10.27   0
  -7  -1   7  135.55   11.42   0
   7   1   7  133.87    9.58   0
  -8  -1   7  301.40   11.51   0
  -8   1   7  284.06   11.29   0
  -8  -1  -7  277.58    9.99   0
   8   1   7  256.19    9.71   0
   8  -1   7  272.21   10.20   0
  -8   1  -7  291.14   10.53   0
   9   1   7   57.30    6.56   0
   9  -1   7   50.60    9.16   0
  -9   1  -7   72.33    9.84   0
  -9   1   7   57.64    8.66   0
  -9  -1  -7   58.18    9.24   0
  -9   1   7   57.90    9.67   0
  -9  -1   7   75.52    9.79   0
 -10  -1  -7   66.41    6.68   0
  10  -1   7   64.90    8.88   0
  10   1   7   68.54    8.66   0
 -10   1  -7   72.37    9.02   0
 -10   1   7   70.86    9.54   0
 -10   1   7   67.49    8.79   0
 -10  -1   7   68.36    9.79   0
  11  -1   7   78.11    7.87   0
 -11  -1  -7   82.45    8.24   0
 -11   1  -7   82.16    8.49   0
 -11   1   7   68.48    7.90   0
 -11  -1   7  119.35    9.04   0
 -11  -1   7  102.65    8.27   0
 -11   1   7   79.50    9.41   0
 -12  -1  -7  142.75    8.30   0
 -12   1  -7  130.62    6.69   0
 -12  -1   7  144.92    8.82   0
 -12   1   7  125.91    8.59   0
 -12   1   7  158.71    8.96   0
 -12  -1   7  128.26    7.95   0
 -13  -1  -7   23.99    7.62   0
 -13  -1   7    1.23    7.61   0
 -13   1  -7   21.33    5.36   0
 -13  -1   7   14.77    7.87   0
 -13   1   7   12.52    7.21   0
 -13   1   7   13.77    7.47   0
 -14   1  -7   17.76    7.48   0
 -14   1   7   15.04    7.73   0
 -14  -1  -7   11.48    7.11   0
 -14  -1   7   10.89    7.84   0
 -14   1   7   10.93    7.29   0
 -14  -1   7   24.81    7.60   0
 -15   1   7   23.20    7.08   0
 -15   1  -7   40.83    7.81   0
 -15  -1   7   39.47    7.70   0
 -15  -1  -7   36.77    7.57   0
 -15  -1   7   31.88    7.64   0
 -15   1   7   35.56    7.73   0
   0  -2  -7  365.94   19.08   0
   0   2   7  402.93   16.72   0
   0   2  -7  390.54   19.27   0
   0  -2   7  408.96   14.20   0
   0   2  -7  379.50   20.01   0
   0  -2  -7  398.42   17.53   0
  -1  -2  -7  608.27   17.65   0
  -1   2   7  639.47   19.31   0
   1  -2  -7  578.70   18.44   0
   1   2  -7  660.05   14.88   0
   1   2   7  569.19   17.01   0
  -1  -2   7  574.74   19.12   0
  -1   2   7  606.83   17.92   0
  -1   2  -7  570.92   18.55   0
   1  -2   7  632.42   18.22   0
   1  -2  -7  565.88   20.06   0
  -1  -2   7  555.87   14.12   0
   2  -2   7  406.92   11.72   0
   2   2  -7  415.26   17.22   0
  -2   2  -7  387.49   15.80   0
  -2  -2   7  417.39   17.35   0
   2  -2  -7  426.63   19.51   0
  -2  -2  -7  423.78   14.64   0
  -2   2   7  422.78   17.70   0
   2   2   7  400.33   14.28   0
  -2   2   7  415.90   14.84   0
  -3   2   7  327.98   16.58   0
   3  -2  -7  397.79   16.52   0
   3   2   7  379.62   12.80   0
  -3   2  -7  368.26   10.94   0
  -3  -2   7  374.00   14.97   0
   3   2  -7  335.48   14.80   0
   3  -2   7  325.83   10.37   0
  -3  -2  -7  333.95    9.79   0
  -4   2  -7  918.65   14.09   0
  -4   2   7  886.71   20.03   0
   4  -2  -7  996.04   19.48   0
  -4  -2  -7  891.25   11.43   0
   4  -2   7  894.25   14.40   0
  -4  -2   7  903.99   12.16   0
   4   2   7  865.43   11.23   0
   4   2  -7  935.54   14.87   0
   5  -2   7 1399.43   14.97   0
  -5  -2   7 1363.38   15.27   0
  -5   2  -7 1387.59   12.97   0
  -5   2   7 1366.46   20.20   0
  -5  -2  -7 1415.68   15.04   0
   5   2   7 1302.25   14.41   0
  -6   2  -7  649.83   10.35   0
   6  -2   7  645.84   12.21   0
   6   2   7  582.60   11.17   0
  -6  -2   7  652.96   13.01   0
  -6   2   7  609.90   15.70   0
  -6  -2  -7  636.15   11.22   0
  -7  -2  -7  205.77   10.10   0
  -7   2   7  190.31   13.20   0
   7  -2   7  205.55   10.95   0
  -7   2  -7  179.18    7.94   0
   7   2   7  164.12   10.17   0
  -7  -2   7  178.63   11.38   0
   8  -2   7  129.72   10.16   0
  -8   2   7  139.70   10.22   0
   8   2   7  106.68    6.69   0
  -8  -2   7  120.06   10.92   0
  -8   2  -7  123.39   10.02   0
  -8  -2  -7  135.16    6.49   0
  -9   2   7  776.27   13.03   0
  -9   2  -7  731.59    9.52   0
  -9  -2  -7  765.61   11.00   0
   9  -2   7  716.64   11.53   0
  -9  -2   7  761.34   11.90   0
   9   2   7  673.80   10.54   0
  -9   2   7  697.77   13.65   0
  10  -2   7  136.41    8.96   0
 -10  -2  -7  129.96    6.83   0
 -10  -2   7  130.06    9.43   0
 -10   2   7  147.35   10.17   0
 -10   2  -7  146.05    9.48   0
 -10   2   7  126.07    8.87   0
 -11   2  -7   36.59    6.07   0
 -11   2   7   43.90    7.75   0
  11  -2   7   41.02    7.94   0
 -11  -2  -7   42.85    6.01   0
 -11   2   7   35.04    7.88   0
 -11  -2   7   54.58    8.70   0
 -11  -2   7   46.71    8.16   0
 -12   2   7   68.87    9.96   0
 -12   2   7   73.09    8.44   0
 -12  -2   7   76.34    7.42   0
 -12   2  -7   96.73    8.27   0
 -12  -2  -7   84.40    7.92   0
 -12  -2   7   73.24    8.50   0
 -13  -2   7  219.04    9.14   0
 -13  -2  -7  295.19    8.98   0
 -13  -2   7  277.55    9.13   0
 -13   2   7  240.51   10.73   0
 -13   2   7  272.47    9.51   0
 -13   2  -7  274.45    9.20   0
 -14   2   7   11.83    7.12   0
 -14   2  -7    8.25    7.39   0
 -14   2   7    6.72    7.26   0
 -14  -2   7    6.34    7.41   0
 -14  -2  -7    4.81    7.19   0
 -14  -2   7   16.65    7.66   0
 -15  -2   7   -6.20    7.21   0
 -15   2   7    0.66    8.43   0
 -15   2  -7   14.26    7.12   0
 -15  -2  -7   -0.22    6.95   0
 -15   2   7    5.87    7.00   0
 -15  -2   7   12.81    7.09   0
   0  -3  -7   -2.66   15.30   0
   0  -3  -7    7.18   16.35   0
   0   3   7    3.67   14.03   0
   0   3  -7   10.07   11.51   0
   0  -3   7    1.58   15.81   0
   0   3  -7    4.51   17.32   0
   1   3   7  870.42   17.24   0
   1   3  -7  878.51   17.88   0
  -1  -3  -7  857.22   17.45   0
   1  -3  -7  827.27   14.15   0
  -1  -3   7  884.40   17.22   0
  -1   3   7  853.58   18.74   0
  -1   3  -7  889.88   14.34   0
  -1   3   7  843.40   14.08   0
  -1  -3   7  883.25   19.93   0
   1  -3   7  860.88   14.15   0
   1  -3  -7  913.35   19.52   0
   2  -3   7 1810.18   16.38   0
  -2  -3   7 1778.45   18.80   0
  -2   3   7 1852.81   22.64   0
   2   3   7 1766.04   17.80   0
  -2   3   7 1837.88   18.15   0
   2  -3  -7 1849.25   26.51   0
  -2   3  -7 1778.94   19.95   0
  -2  -3  -7 1910.01   18.41   0
   2   3  -7 1880.89   18.23   0
  -3   3  -7  617.19   14.66   0
   3  -3   7  686.49   14.61   0
   3  -3  -7  696.57   21.47   0
  -3   3   7  705.82   20.97   0
   3   3  -7  736.00   11.75   0
   3   3   7  643.37   13.56   0
  -3  -3  -7  692.58   11.38   0
  -3  -3   7  669.50   14.83   0
  -4   3   7 2847.67   29.10   0
  -4  -3   7 3007.46   17.61   0
   4  -3  -7 3257.24   28.53   0
   4  -3   7 2829.21   18.85   0
  -4   3  -7 2989.69   18.08   0
  -4  -3  -7 3055.83   18.21   0
   4   3  -7 3039.48   19.08   0
   4   3   7 2913.24   16.88   0
   5   3   7   45.18   10.52   0
  -5   3   7   53.02   14.06   0
  -5  -3   7   58.82   11.73   0
  -5   3  -7   52.28   11.16   0
   5  -3   7   52.20   10.76   0
  -5  -3  -7   52.09   10.64   0
   6  -3   7  141.62   10.73   0
  -6   3   7  143.28   13.65   0
   6   3   7  145.31    9.74   0
  -6   3  -7  159.15   11.16   0
  -6  -3   7  161.52   11.63   0
  -6  -3  -7  146.35    9.97   0
  -7   3  -7   53.38   11.10   0
   7  -3   7   22.56    6.98   0
  -7   3   7   33.88   12.70   0
  -7  -3  -7   29.00    8.99   0
   7   3   7   35.58    8.58   0
  -7  -3   7   35.73   10.78   0
   8  -3   7  258.21   10.31   0
  -8   3   7  270.49   13.49   0
  -8   3  -7  270.70   11.00   0
   8   3   7  248.87    9.01   0
  -8  -3   7  280.73    8.33   0
  -8   3   7  248.53   12.02   0
  -8  -3  -7  280.77    7.43   0
  -9   3   7   -6.32   11.52   0
  -9  -3  -7   -3.06    8.86   0
  -9   3  -7    6.33    9.15   0
  -9   3   7   -0.10   10.17   0
   9  -3   7    4.41    8.99   0
  -9  -3   7    7.02    9.82   0
 -10   3   7   79.96    8.94   0
 -10  -3   7  114.57    9.23   0
 -10   3   7   83.82    8.44   0
 -10   3  -7   84.53    8.78   0
 -10  -3  -7   62.37    8.70   0
  10  -3   7   82.41    8.87   0
 -11   3   7  197.92   11.14   0
  11  -3   7  186.03    6.69   0
 -11  -3   7  178.35    6.75   0
 -11  -3   7  166.20    8.32   0
 -11  -3  -7  207.34    8.57   0
 -11   3   7  195.90    9.04   0
 -11   3  -7  162.90    8.90   0
 -12   3  -7   25.58    8.29   0
 -12   3   7   27.92    9.33   0
 -12  -3   7   45.09    7.93   0
 -12  -3  -7   23.90    5.23   0
 -12  -3   7   37.52    7.51   0
 -12   3   7   35.28    9.32   0
 -13  -3   7   -2.59    7.33   0
 -13   3  -7    2.06    7.61   0
 -13   3   7    2.52    8.52   0
 -13  -3  -7    0.66    7.29   0
 -13  -3   7    4.41    7.21   0
 -13   3   7   -0.41    9.06   0
 -14   3  -7   55.82    8.03   0
 -14   3   7   54.16    9.42   0
 -14  -3   7   66.01    7.55   0
 -14  -3  -7   64.85    5.71   0
 -14  -3   7   70.30    7.82   0
 -14   3   7   50.34    9.20   0
 -15  -3  -7   21.09    6.95   0
 -15  -3   7   17.60    7.48   0
 -15   3   7   -0.96    8.87   0
 -15   3  -7   21.97    7.49   0
 -15  -3   7   16.45    7.26   0
 -15   3   7    2.37    7.55   0
   0   4   7   10.67   14.02   0
   0   4  -7   12.11   14.38   0
   0  -4   7   12.05    9.85   0
   0  -4  -7    8.83   15.37   0
   0  -4  -7   12.26   13.99   0
   0   4  -7   19.55   15.41   0
  -1  -4   7  928.53   13.11   0
   1   4  -7 1012.89   13.56   0
  -1   4  -7  956.87   17.35   0
   1  -4  -7  924.79   14.53   0
  -1  -4  -7 1023.09   16.84   0
   1   4   7  918.22   16.28   0
  -1   4   7  991.04   18.27   0
   1  -4  -7  969.06   17.67   0
  -1   4   7  978.20   17.17   0
   1  -4   7  987.61   14.23   0
  -1  -4   7  932.29   19.26   0
  -2  -4  -7   20.59   12.44   0
   2  -4   7   32.57   13.69   0
  -2  -4   7    1.68    9.15   0
  -2   4   7   27.77   12.97   0
   2   4   7    2.84   11.98   0
  -2   4  -7    5.15    9.76   0
   2  -4  -7    7.64   13.32   0
   2   4  -7   25.94    9.17   0
  -2   4   7   21.69   12.52   0
   3  -4   7  102.10   12.25   0
  -3  -4   7   83.67   12.29   0
   3  -4  -7   88.80   18.29   0
  -3   4   7   95.00   15.84   0
   3   4  -7   90.30   12.20   0
  -3   4  -7   90.12   12.76   0
   3   4   7   76.56   11.11   0
  -3  -4  -7  105.74   11.98   0
  -4   4   7  453.70   17.75   0
   4  -4   7  471.41   12.47   0
   4  -4  -7  469.35   17.60   0
  -4  -4  -7  466.26    9.17   0
   4   4  -7  499.04    9.51   0
   4   4   7  416.03   11.54   0
  -4   4  -7  444.81   10.19   0
  -4  -4   7  443.26   12.04   0
  -5   4   7  314.08   17.16   0
   5  -4   7  318.56   11.41   0
  -5  -4   7  339.13   11.45   0
  -5   4  -7  334.14   11.97   0
   5   4   7  298.81    8.17   0
  -5  -4  -7  317.21    8.41   0
  -6  -4  -7  325.43   10.17   0
  -6   4   7  304.65   16.95   0
   6  -4   7  310.92   11.31   0
   6   4   7  220.70    7.26   0
  -6   4  -7  259.12    8.49   0
  -6  -4   7  266.35    8.49   0
  -7   4   7    8.48   12.72   0
  -7  -4   7    4.98    7.09   0
   7   4   7   12.92    8.65   0
  -7  -4  -7    3.36    6.22   0
  -7   4   7    8.47   10.95   0
   7  -4   7    8.16    9.90   0
  -7   4  -7    8.79    7.49   0
  -8   4  -7   45.76    9.13   0
  -8  -4  -7   46.57    8.89   0
  -8   4   7   28.50   12.46   0
   8  -4   7   33.40    9.17   0
  -8   4   7   28.62   11.07   0
  -8  -4   7   40.39   10.12   0
  -9   4   7    7.73   10.22   0
  -9  -4   7    4.11    6.70   0
  -9  -4  -7    4.82    8.63   0
  -9   4  -7   14.82    9.30   0
  -9   4   7    8.13   11.20   0
   9  -4   7    5.24    8.67   0
 -10   4  -7   90.85    9.59   0
 -10   4   7   69.61   11.31   0
  10  -4   7   65.96    8.96   0
 -10   4   7   64.96    8.26   0
 -10  -4   7  105.95    9.38   0
 -10  -4  -7   67.39    8.52   0
 -11   4  -7  118.32    8.71   0
 -11   4   7   93.01   10.14   0
 -11   4   7   98.64    9.98   0
  11  -4   7  119.13    8.24   0
 -11  -4  -7   96.95    7.98   0
 -11  -4   7  141.02    8.65   0
 -12   4   7   31.80    8.70   0
 -12   4  -7   26.31    8.02   0
  12  -4   7   26.71    7.52   0
 -12   4   7   43.47    9.37   0
 -12  -4   7   34.12    7.41   0
 -12  -4  -7   28.75    7.75   0
 -12  -4   7   15.29    7.87   0
 -13  -4   7   19.86    6.94   0
 -13   4  -7    6.26    8.03   0
 -13   4   7    8.73    9.67   0
 -13  -4  -7   16.13    7.18   0
 -13   4   7   13.58    8.63   0
 -13  -4   7   14.11    5.72   0
 -14   4   7   86.72    9.89   0
 -14  -4   7   70.00    7.59   0
 -14  -4  -7   81.76    5.44   0
 -14   4   7   55.22    9.29   0
 -14   4  -7   71.76    7.83   0
 -14  -4   7   70.84    6.21   0
 -15   4   7   -0.20    8.93   0
 -15   4   7    2.90    8.56   0
 -15   4  -7    9.81    7.26   0
 -15  -4   7    9.87    7.19   0
 -15  -4  -7   -4.88    7.14   0
 -15  -4   7   13.30    7.40   0
   0  -5  -7 3296.17   22.90   0
   0   5  -7 3298.40   19.58   0
   0  -5   7 3088.80   21.11   0
   0  -5  -7 3122.56   22.37   0
   0   5   7 3133.15   23.69   0
   1  -5  -7  784.47   16.34   0
  -1   5   7  760.55   16.67   0
   1   5  -7  798.25   15.00   0
  -1   5  -7  849.80   16.70   0
  -1  -5  -7  819.82   15.57   0
   1   5   7  777.90   15.70   0
   1  -5  -7  834.04   16.40   0
  -1   5   7  755.68   16.56   0
  -1  -5   7  805.81   15.17   0
   1  -5   7  762.49   13.32   0
  -1  -5   7  775.21   18.84   0
  -2   5   7  183.23   13.32   0
   2  -5   7  200.81   10.24   0
  -2   5   7  185.38   13.65   0
  -2  -5  -7  165.65   12.05   0
  -2   5  -7  198.63   13.99   0
  -2  -5   7  197.28    9.39   0
   2   5   7  194.31   11.29   0
   2   5  -7  215.34   12.58   0
   2  -5  -7  200.75   16.26   0
  -3  -5  -7 1261.99   12.35   0
   3  -5  -7 1201.22   26.13   0
  -3   5  -7 1145.63   15.67   0
   3  -5   7 1305.61   15.80   0
   3   5   7 1045.05   13.94   0
  -3  -5   7 1181.76   14.57   0
   3   5  -7 1371.81   15.08   0
  -3   5   7 1235.29   23.01   0
  -4   5   7 1470.96   28.03   0
  -4  -5  -7 1547.83   14.89   0
  -4  -5   7 1609.00   15.39   0
   4   5  -7 1631.49   15.10   0
  -4   5  -7 1549.34   14.11   0
   4  -5   7 1543.62   13.65   0
   4  -5  -7 1679.08   27.88   0
   4   5   7 1410.09   14.28   0
  -5   5  -7  153.35   11.70   0
  -5  -5  -7  167.85   10.38   0
   5   5   7  155.07   10.02   0
   5  -5   7  184.07   11.44   0
  -5  -5   7  162.79   10.58   0
  -5   5   7  175.68   19.54   0
  -6   5   7   60.10   17.03   0
   6  -5   7   52.91    9.78   0
  -6  -5   7   60.62   10.11   0
  -6  -5  -7   53.60    6.72   0
  -6   5  -7   72.97   10.42   0
   6   5   7   61.16    9.10   0
  -6   5   7   60.40   14.89   0
  -7  -5  -7  555.27   10.33   0
  -7   5   7  544.73   19.49   0
   7  -5   7  555.71   11.20   0
  -7   5   7  541.04   18.84   0
  -7   5  -7  525.17   12.18   0
  -7  -5   7  565.25    9.03   0
  -8  -5  -7  300.36    9.15   0
  -8   5   7  275.70   14.83   0
  -8  -5   7  281.67   10.29   0
  -8   5   7  272.18   14.43   0
   8  -5   7  282.98   10.16   0
  -8   5  -7  271.56   11.01   0
  -9   5   7   42.58   13.70   0
  -9  -5  -7   42.61    6.32   0
   9  -5   7   54.91    9.36   0
  -9   5  -7   62.69    9.36   0
  -9   5   7   46.14   10.66   0
  -9  -5   7   59.12    6.99   0
 -10   5   7  127.50   11.02   0
 -10  -5   7  133.34    9.04   0
 -10  -5  -7  133.73    8.56   0
 -10   5  -7  140.82    9.41   0
 -10   5   7  132.23   12.16   0
  10  -5   7  136.48    8.86   0
  11  -5   7   63.51    7.81   0
 -11  -5  -7   76.58    7.57   0
 -11   5   7   74.01   10.31   0
 -11  -5   7   78.85    7.98   0
 -11   5  -7   82.51    8.49   0
 -11   5   7   68.40    9.86   0
 -12  -5   7   34.12    7.81   0
 -12   5  -7   18.96    7.86   0
  12  -5   7   12.99    7.38   0
 -12   5   7   16.09   10.05   0
 -12  -5   7   25.97    7.70   0
 -12  -5  -7   17.83    5.54   0
 -12   5   7   18.53   10.51   0
 -13  -5   7   23.27    7.35   0
 -13   5   7   12.62    9.75   0
 -13  -5   7   15.51    5.83   0
 -13   5   7   15.91    8.97   0
 -13   5  -7   22.30    7.22   0
 -13  -5  -7    8.63    7.32   0
 -14  -5   7   11.71    5.03   0
 -14  -5   7   20.17    7.85   0
 -14   5   7    4.73    8.50   0
 -14   5   7   11.06    8.90   0
 -14  -5  -7   15.68    7.08   0
 -14   5  -7   17.98    7.63   0
 -15   5   7    9.12    9.98   0
 -15   5   7    2.67    9.01   0
 -15  -5   7    8.68    6.82   0
 -15  -5   7   18.11    5.07   0
 -15  -5  -7   24.78    5.11   0
 -15   5  -7   11.13    7.56   0
   0  -6  -7   18.77   12.72   0
   0   6  -7   13.44    8.54   0
   0  -6   7   12.14   12.48   0
   0   6   7   13.10   11.44   0
   0  -6  -7   20.96   11.26   0
  -1  -6  -7 3174.84   20.13   0
  -1   6  -7 3411.39   21.18   0
  -1  -6   7 3190.12   19.77   0
   1  -6  -7 3369.46   25.43   0
   1   6  -7 3199.53   19.66   0
[truncated: 1,381,282 more chars]
