# Supplementary material for: Crystal structure of (15,20-bis­(2,3,4,5,6-penta­fluoro­phen­yl)-5,10-{(4-methyl­pyridine-3,5-di­yl)bis­[(sulfanediyl­methyl­ene)[1,1′-biphen­yl]-4′,2-di­yl]}porphyrinato)nickel(II) di­chloro­methane x-solvate (x > 1/2)
Source: Acta Crystallogr E Crystallogr Commun. 2019 Sep 27;75(Pt 10):1558–63. doi: 10.1107/S2056989019012453 (PMC6775725; doi:10.1107/S2056989019012453)
Supplement: Supplementary file 2 [file e-75-01558-Isup2.hkl]

#
# h,k,l, Fc-squared, Fo-squared, sigma(Fo-squared), status flag
#
data_I
_shelx_title ' Herges122 at 200 K in P2(1)2(1)2(1)'
_shelx_refln_list_code          4
_shelx_F_calc_maximum      255.30
_exptl_crystal_F_000      2408.00
_reflns_d_resolution_high  0.7827

loop_
 _space_group_symop_operation_xyz
 'x, y, z'
 '-x+1/2, -y, z+1/2'
 '-x, y+1/2, -z+1/2'
 'x+1/2, -y+1/2, -z'

_cell_length_a    12.6269
_cell_length_b    18.0525
_cell_length_c    24.9524
_cell_angle_alpha  90.000
_cell_angle_beta   90.000
_cell_angle_gamma  90.000

_shelx_F_squared_multiplier     1.000

loop_
 _refln_index_h
 _refln_index_k
 _refln_index_l
 _refln_F_squared_calc
 _refln_F_squared_meas
 _refln_F_squared_sigma
 _refln_observed_status
   2   0   0       4672.40       5087.64       167.05 o
   4   0   0       1239.36       1196.80       102.03 o
   6   0   0        655.62        786.01        75.11 o
   8   0   0       3264.81       3228.72        81.92 o
  10   0   0        410.93        377.39        59.59 o
  12   0   0       2658.59       2930.51        65.48 o
  14   0   0        173.19        229.98        48.98 o
  16   0   0         16.64         76.11        33.08 o
   1   1   0       4412.28       4746.14       260.37 o
   2   1   0      10736.06      11264.50       210.66 o
   3   1   0      43877.55      42212.24      1854.36 o
   4   1   0          1.15         44.37        54.85 o
   5   1   0        185.48        176.93        46.87 o
   6   1   0       2896.92       2750.63        80.94 o
   7   1   0        177.53        140.18        46.27 o
   8   1   0          8.04         45.56        43.32 o
   9   1   0       5216.86       5583.65        56.51 o
  10   1   0        599.54        718.95        43.57 o
  11   1   0        189.16        241.04        42.99 o
  12   1   0        242.84        250.00        37.23 o
  13   1   0        967.15        877.50        40.02 o
  14   1   0         24.40         -4.72        62.28 o
  15   1   0        851.18        658.10        37.85 o
  16   1   0          2.27         22.78        23.33 o
   0   2   0      14243.19      15689.69       929.56 o
   1   2   0       4058.64       4411.15       169.23 o
   2   2   0        121.07        234.64       118.65 o
   3   2   0      20484.36      20962.83       473.59 o
   4   2   0       1456.02       1276.45        57.02 o
   5   2   0       4550.65       4626.73       163.38 o
   6   2   0       3859.19       3807.28       225.43 o
   7   2   0       1676.00       1527.44        51.77 o
   8   2   0        843.40        897.74        46.40 o
   9   2   0        360.73        377.11        43.49 o
  10   2   0       1284.70       1361.87        73.51 o
  11   2   0        350.42        371.59        42.67 o
  12   2   0        574.17        667.60        84.90 o
  13   2   0         18.95         13.09        35.71 o
  14   2   0         46.77         70.11        35.21 o
  15   2   0        213.46        172.75        32.06 o
  16   2   0        120.52        104.56        28.58 o
   1   3   0      25185.84      24967.91       588.77 o
   2   3   0       1856.32       1584.07       138.53 o
   3   3   0        599.14        397.21       103.21 o
   4   3   0        620.62        601.41        66.62 o
   5   3   0        859.45        786.15        48.92 o
   6   3   0       4872.39       4702.90        79.30 o
   7   3   0          7.04        -33.00        46.01 o
   8   3   0         18.59         74.23        48.03 o
   9   3   0       1376.83       1239.76        44.74 o
  10   3   0       1608.40       1633.45        45.41 o
  11   3   0         51.56         56.61        37.58 o
  12   3   0         12.82         -0.44        36.27 o
  13   3   0        123.73        126.35        35.82 o
  14   3   0        865.62        884.33        74.95 o
  15   3   0         62.84         35.27        35.81 o
   1   4   0          8.54        114.70       103.43 o
   2   4   0         22.46         26.28       120.50 o
   3   4   0       7077.22       7322.19       125.54 o
   4   4   0      23109.39      22362.32       151.31 o
   5   4   0       7054.88       6917.50       142.95 o
   6   4   0       2353.28       2142.97        47.07 o
   7   4   0        901.77        816.49        46.08 o
   8   4   0       1677.67       1591.25        50.49 o
   9   4   0        174.64        169.90        35.42 o
  10   4   0        376.62        370.57        41.19 o
  11   4   0        574.14        625.26        41.78 o
  12   4   0        497.91        488.66        37.72 o
  13   4   0        127.39         89.57        30.24 o
  14   4   0          1.07         21.31        33.36 o
  15   4   0        205.56        148.39        28.24 o
   1   5   0      47571.53      49260.96       165.53 o
   2   5   0      10242.56       9213.44       179.72 o
   3   5   0         22.95         38.61        84.31 o
   4   5   0       4230.98       3986.64        93.74 o
   5   5   0       2742.90       2650.45        75.11 o
   6   5   0        161.72        193.67        41.67 o
   7   5   0       1004.35        966.00        49.08 o
   8   5   0       1136.82       1112.43        48.68 o
   9   5   0        338.77        337.99        40.79 o
  10   5   0         95.58         65.89        43.18 o
  11   5   0        854.38        872.72        36.16 o
  12   5   0         82.56         90.67        33.90 o
  13   5   0        540.98        456.81        39.23 o
  14   5   0         11.98         27.69        25.02 o
  15   5   0        118.14        127.30        25.46 o
   0   6   0       6350.74       6839.03       276.31 o
   1   6   0       1074.87       1361.34        62.71 o
   2   6   0      12704.84      12233.14       438.26 o
   3   6   0       4745.56       4667.82        98.31 o
   4   6   0        547.13        594.59        70.87 o
   5   6   0       1309.02       1241.52        73.67 o
   6   6   0        415.22        368.50        57.03 o
   7   6   0        872.02        686.44        41.07 o
   8   6   0        354.88        407.93        44.81 o
   9   6   0       2009.89       2053.69        41.71 o
  10   6   0         59.79         88.89        38.15 o
  11   6   0        418.83        446.01        40.98 o
  12   6   0        501.26        443.62        40.76 o
  13   6   0        769.30        796.41        34.95 o
  14   6   0        126.56        145.57        26.44 o
  15   6   0        247.86        192.43        26.64 o
   1   7   0       5293.76       5321.44        70.65 o
   2   7   0       2795.30       2350.91        49.39 o
   3   7   0        948.77       1055.72        76.25 o
   4   7   0       2709.68       2335.93        78.70 o
   5   7   0       4156.17       3705.58        80.17 o
   6   7   0       2669.71       2676.55        77.73 o
   7   7   0          4.79        -21.70        38.79 o
   8   7   0          2.53         41.23        44.69 o
   9   7   0        111.97        101.91        35.23 o
  10   7   0         35.81         39.22        40.34 o
  11   7   0         96.41        146.54        38.24 o
  12   7   0        637.32        590.05        33.79 o
  13   7   0         18.13         30.47        68.37 o
  14   7   0         46.84         62.36        24.32 o
  15   7   0          6.15          3.41        22.66 o
   0   8   0       5371.85       5128.83        95.08 o
   1   8   0        190.41        283.13        37.02 o
   2   8   0       1665.71       1657.83        63.29 o
   3   8   0        217.09        208.92        61.05 o
   4   8   0       6780.93       6696.99       221.27 o
   5   8   0         86.63        152.51        60.89 o
   6   8   0         15.35         69.45        65.25 o
   7   8   0        152.94        145.70        33.70 o
   8   8   0       1325.51       1197.06        50.07 o
   9   8   0        487.83        553.30        46.51 o
  10   8   0        116.10         92.66        60.21 o
  11   8   0        324.69        330.83        38.97 o
  12   8   0       1198.45       1153.72        36.93 o
  13   8   0          3.17         28.93        29.48 o
  14   8   0        459.90        400.80        24.53 o
  15   8   0         72.78         53.48        22.36 o
   1   9   0       1507.86       1481.40        56.69 o
   2   9   0       1233.98       1164.94        44.48 o
   3   9   0       2661.51       2467.29        69.71 o
   4   9   0       1175.72       1229.62        64.11 o
   5   9   0       9304.02       9494.84       135.72 o
   6   9   0         59.43         73.01        64.00 o
   7   9   0       1264.20       1224.06        52.61 o
   8   9   0       6714.95       6127.43       340.91 o
   9   9   0        316.62        347.99        44.27 o
  10   9   0        648.18        686.17        43.30 o
  11   9   0         50.02          8.87        41.67 o
  12   9   0        132.42        146.84        30.87 o
  13   9   0       1300.91       1271.20        50.51 o
  14   9   0        596.37        513.76        26.82 o
   0  10   0       3007.54       2757.82        78.65 o
   1  10   0      10719.79      10545.79       338.38 o
   2  10   0       2556.46       2481.72        61.17 o
   3  10   0        186.82        244.47        58.64 o
   4  10   0        919.73       1000.42        42.76 o
   5  10   0         57.78         64.79        42.78 o
   6  10   0       1375.44       1361.24        70.03 o
   7  10   0        106.63         91.52        40.77 o
   8  10   0         54.59         10.17        45.12 o
   9  10   0         55.76         64.76        41.64 o
  10  10   0          0.30         24.65        27.54 o
  11  10   0       1467.18       1424.75        36.30 o
  12  10   0       1151.84       1222.55        76.02 o
  13  10   0         40.54         -3.25        29.15 o
  14  10   0        166.48        116.66        23.90 o
   1  11   0       1635.98       1725.11        80.21 o
   2  11   0       6798.34       6759.82       136.61 o
   3  11   0        430.84        516.19        39.76 o
   4  11   0        871.88        982.29        53.40 o
   5  11   0          0.12          2.17        49.36 o
   6  11   0        382.76        441.05        48.36 o
   7  11   0        219.42        283.50        34.28 o
   8  11   0        249.10        236.50        34.67 o
   9  11   0        504.85        520.84        25.33 o
  10  11   0        982.08       1080.41        78.91 o
  11  11   0        130.37        117.44        22.76 o
  12  11   0        179.87        178.46        27.08 o
  13  11   0         34.73         36.87        25.87 o
  14  11   0         93.77         77.65        26.93 o
   0  12   0        691.10        847.96        71.12 o
   1  12   0       2757.40       2604.67        58.15 o
   2  12   0         17.90         24.32        34.93 o
   3  12   0        569.76        586.56        44.01 o
   4  12   0       1354.04       1289.10        52.70 o
   5  12   0       5044.94       5303.66       148.45 o
   6  12   0       1007.38       1047.04        39.94 o
   7  12   0       2030.05       2074.69       109.86 o
   8  12   0        126.12        215.50        36.56 o
   9  12   0         60.65          8.66        29.11 o
  10  12   0         56.65         58.37        26.19 o
  11  12   0        862.51        864.52        60.90 o
  12  12   0          2.75         22.23        40.76 o
  13  12   0        130.60         85.33        27.50 o
   1  13   0        463.94        451.99        46.21 o
   2  13   0        114.93        105.67        42.71 o
   3  13   0       1081.30       1120.11        44.27 o
   4  13   0        524.32        540.42        42.21 o
   5  13   0       2820.90       2995.40        81.56 o
   6  13   0         18.15         25.39        34.93 o
   7  13   0         91.62         70.68        32.45 o
   8  13   0         11.78         21.98        24.48 o
   9  13   0          8.77         70.68        27.31 o
  10  13   0        386.03        465.73        33.66 o
  11  13   0         62.95         78.51        31.61 o
  12  13   0         10.23         62.86        25.17 o
  13  13   0         81.71         51.64        36.25 o
   0  14   0        219.00        210.07        64.70 o
   1  14   0       1866.89       1974.40        49.30 o
   2  14   0        844.47        853.61        40.56 o
   3  14   0        945.93        960.38        39.03 o
   4  14   0       1007.10       1046.80        44.32 o
   5  14   0        102.11         68.75        32.17 o
   6  14   0         28.33         71.39        41.25 o
   7  14   0         41.64         98.67        26.47 o
   8  14   0        241.53        362.04        34.94 o
   9  14   0        500.71        419.53        33.51 o
  10  14   0         56.81        111.57        40.01 o
  11  14   0        184.97        172.09        31.29 o
  12  14   0          2.68         50.22        29.44 o
   1  15   0          5.82         11.25        43.82 o
   2  15   0         31.57         92.56        38.06 o
   3  15   0        811.24        851.47        41.15 o
   4  15   0         19.92         14.40        35.09 o
   5  15   0        329.06        357.49        34.93 o
   6  15   0        610.77        707.01        35.64 o
   7  15   0         56.71         73.94        44.98 o
   8  15   0         53.46        108.89        36.25 o
   9  15   0          1.49        -11.37        47.77 o
  10  15   0        189.04        194.74        48.98 o
  11  15   0         76.99         53.97        33.46 o
  12  15   0        748.48        570.41        84.84 o
   0  16   0       1663.07       1550.48        63.78 o
   1  16   0       2366.44       2534.81        78.35 o
   2  16   0        114.28        122.74        62.47 o
   3  16   0         19.18         21.70        33.98 o
   4  16   0        742.11        682.80        32.82 o
   5  16   0         20.76         13.40        35.79 o
   6  16   0        115.26        190.15        36.48 o
   7  16   0          3.55         42.09        22.88 o
   8  16   0          2.76        -21.92        21.92 o
   9  16   0        114.92        118.73        22.04 o
  10  16   0         28.71         50.51        21.07 o
  11  16   0        262.78        274.30        82.05 o
   1  17   0       1635.64       1635.78        44.03 o
   2  17   0        980.13       1037.53        67.65 o
   3  17   0         40.47         64.07        33.53 o
   4  17   0       1305.12       1306.25        41.61 o
   5  17   0        393.44        474.75        35.78 o
   6  17   0          4.26         10.18        24.10 o
   7  17   0         77.19         95.63        25.51 o
   8  17   0        163.12        192.32        41.91 o
   9  17   0        159.39        133.00        31.34 o
  10  17   0          3.35         17.77        31.15 o
   0  18   0       2798.71       2777.53        63.13 o
   1  18   0        137.95        151.05        38.37 o
   2  18   0          0.09         21.54        29.85 o
   3  18   0        133.64        147.31        50.36 o
   4  18   0       2809.11       2649.28        63.12 o
   5  18   0        506.05        504.05        26.58 o
   6  18   0         11.40         11.34        21.57 o
   7  18   0        248.10        271.02        22.99 o
   8  18   0        796.17        767.47       130.84 o
   9  18   0         17.93         38.18        22.18 o
  10  18   0         88.69         94.55        22.48 o
   1  19   0        360.59        337.71        38.36 o
   2  19   0        671.75        675.16        59.95 o
   3  19   0        438.08        384.48        38.73 o
   4  19   0         41.24         66.27        21.25 o
   5  19   0        152.69        193.59        34.20 o
   6  19   0        227.86        187.47        23.35 o
   7  19   0         16.74         22.78        23.36 o
   8  19   0         51.97         58.48        21.96 o
   9  19   0        206.12        191.13        23.95 o
   0  20   0         27.53        113.75        53.50 o
   1  20   0         21.91         20.78        36.27 o
   2  20   0         56.01         21.92        36.50 o
   3  20   0        159.54        127.40        21.37 o
   4  20   0         18.47         66.78        27.53 o
   5  20   0         68.48         81.61        24.41 o
   6  20   0          7.92         37.27        24.58 o
   7  20   0        348.17        255.00        29.67 o
   8  20   0         24.93         38.03        20.74 o
   1  21   0         71.99         90.13        31.52 o
   2  21   0         34.86         48.27        27.94 o
   3  21   0        142.12         96.12        22.35 o
   4  21   0         52.56         38.21        23.48 o
   5  21   0         50.43         67.88        22.09 o
   6  21   0         67.91         60.57        21.54 o
   0  22   0        552.96        438.21        47.64 o
   1  22   0        120.43         91.03        23.72 o
   2  22   0        171.54        134.43        25.27 o
   3  22   0         43.84         37.05        24.42 o
   4  22   0        124.18         96.95        26.16 o
   1  23   0         15.74         61.64        23.32 o
   1   0   1       1454.64       1785.38       102.05 o
   2   0   1       3812.66       4045.68       114.50 o
   3   0   1       3190.87       2932.02       141.94 o
   4   0   1       3504.44       2929.05        68.37 o
   5   0   1        303.80        293.08        58.70 o
   6   0   1       6297.68       5719.41       169.51 o
   7   0   1      10541.97      10797.67       143.74 o
   8   0   1       3409.68       3362.20       101.80 o
   9   0   1        174.80        188.59        41.70 o
  10   0   1       2109.24       2024.65        45.85 o
  11   0   1        667.43        709.80        40.71 o
  12   0   1       1472.63       1578.33        41.90 o
  13   0   1          4.48         -5.19        35.53 o
  14   0   1        199.86        211.73        36.14 o
  15   0   1          2.72         69.01        28.66 o
  16   0   1         24.02         43.45        28.25 o
 -16   1   1         12.07          7.39        28.16 o
 -15   1   1        299.74        312.20        29.95 o
 -14   1   1         20.13         72.60        35.07 o
 -13   1   1         82.80         87.91        34.61 o
 -12   1   1        145.09        165.83        36.61 o
 -11   1   1        241.68        237.77        38.49 o
 -10   1   1        799.56        787.91        43.17 o
  -9   1   1        236.93        299.95        42.62 o
  -8   1   1       1483.28       1402.90        48.94 o
  -7   1   1       2369.56       2373.98        54.02 o
  -6   1   1       4416.93       4393.65        61.48 o
  -5   1   1       9230.08       8344.06       180.80 o
  -4   1   1       5316.31       4710.32        66.38 o
  -3   1   1       4462.76       4367.69        75.14 o
  -2   1   1       8452.83       8392.55        99.06 o
  -1   1   1      20277.21      22417.90       199.20 o
   0   1   1       9971.69      11298.37       334.42 o
   1   1   1      20168.71      22198.96      1027.61 o
   2   1   1       8797.19       9009.78       249.33 o
   3   1   1       3908.68       3985.27       137.98 o
   4   1   1       6012.53       5649.17       122.33 o
   5   1   1       9129.75       8272.10       274.58 o
   6   1   1       4184.87       4171.74       150.94 o
   7   1   1       2222.28       2094.00        54.16 o
   8   1   1       1326.06       1253.71        49.72 o
   9   1   1        281.91        274.84        41.89 o
  10   1   1        902.29        876.84        43.73 o
  11   1   1        203.29        233.65        71.21 o
  12   1   1        134.29        144.66        36.37 o
  13   1   1         68.56         48.83        35.09 o
  14   1   1         19.84         47.47        38.51 o
  15   1   1        290.87        269.27        28.77 o
  16   1   1          9.27         71.69        29.31 o
 -16   2   1         37.44         74.59        26.25 o
 -15   2   1        224.79        191.12        29.10 o
 -14   2   1        159.97        129.95        34.89 o
 -13   2   1        436.18        514.86        39.87 o
 -12   2   1         89.80         94.10        36.13 o
 -11   2   1         64.45         79.12        37.69 o
 -10   2   1        559.98        658.71        43.28 o
  -9   2   1       1829.06       1911.28        47.49 o
  -8   2   1        442.48        371.54        44.32 o
  -7   2   1       5800.61       5939.58        62.83 o
  -6   2   1       1898.32       1816.00        40.61 o
  -5   2   1       5807.98       5413.97        73.50 o
  -4   2   1       6189.59       5850.34       112.88 o
  -3   2   1      13649.60      12738.92       341.95 o
  -2   2   1      21402.00      20730.33      1146.68 o
  -1   2   1      11580.85      11511.60       454.43 o
   0   2   1      10973.37      11842.01       455.45 o
   1   2   1      12623.58      14015.27       236.10 o
   2   2   1      21739.66      22405.65       624.59 o
   3   2   1      14768.69      14547.62       190.30 o
   4   2   1       5812.32       5831.54       141.45 o
   5   2   1       5995.38       5908.49       107.46 o
   6   2   1       1831.67       1747.11        56.62 o
   7   2   1       5356.33       5379.92       223.14 o
   8   2   1        435.98        378.12        55.63 o
   9   2   1       1771.76       1781.53       120.56 o
  10   2   1        558.63        708.84        43.06 o
  11   2   1         61.76         84.87        39.38 o
  12   2   1        122.65        128.83        72.52 o
  13   2   1        525.28        529.14        37.89 o
  14   2   1        138.29        155.95        34.36 o
  15   2   1        228.24        142.66        27.09 o
  16   2   1         46.97         54.57        26.67 o
 -15   3   1          1.02         20.20        23.54 o
 -14   3   1        151.18        162.29        35.66 o
 -13   3   1         93.29         98.71        28.96 o
 -12   3   1        643.98        712.63        38.43 o
 -11   3   1       1205.43       1212.91        41.35 o
 -10   3   1        305.18        233.64        46.40 o
  -9   3   1       1378.74       1363.24        77.17 o
  -8   3   1       3213.84       3244.93        56.72 o
  -7   3   1       3664.32       3456.39        89.81 o
  -6   3   1      17140.01      16176.49       240.28 o
  -5   3   1       3358.34       2760.35        86.86 o
  -4   3   1        160.27        131.01        52.80 o
  -3   3   1       3148.32       3036.10       121.62 o
  -2   3   1      10875.76      10643.43       197.50 o
  -1   3   1       3654.61       3868.57       164.37 o
   0   3   1      11494.28      12055.59       400.29 o
   1   3   1       3369.29       3809.42        97.77 o
   2   3   1      10511.98      10447.04       206.08 o
   3   3   1       2751.87       2674.29       106.28 o
   4   3   1        181.49        107.20       110.47 o
   5   3   1       3317.03       2810.73        94.17 o
   6   3   1      16869.97      16005.15       548.07 o
   7   3   1       3623.98       3454.55       116.96 o
   8   3   1       3451.81       3412.04       176.74 o
   9   3   1       1547.76       1539.34        40.76 o
  10   3   1        372.58        355.15        34.62 o
  11   3   1       1310.49       1275.91        64.80 o
  12   3   1        661.82        714.87        43.36 o
  13   3   1         77.31         89.00        44.56 o
  14   3   1        181.58        204.62        32.95 o
  15   3   1          3.59          4.37        27.47 o
 -15   4   1        192.54        127.87        27.82 o
 -14   4   1        256.00        277.67        31.55 o
 -13   4   1         50.74         89.54        38.31 o
 -12   4   1        100.13        144.51        35.25 o
 -11   4   1        739.29        772.34        33.00 o
 -10   4   1        763.17        817.31        42.78 o
  -9   4   1        769.70        775.59        35.89 o
  -8   4   1       2420.26       2441.31        53.85 o
  -7   4   1       1329.55       1300.17        44.77 o
  -6   4   1       6672.68       6044.55        82.04 o
  -5   4   1       2978.36       2887.44        89.19 o
  -4   4   1       1208.35       1037.22        47.08 o
  -3   4   1        456.27        533.68       102.16 o
  -2   4   1      15348.77      15615.99       386.49 o
  -1   4   1      11186.54      10936.67       184.34 o
   0   4   1       1039.11        950.49        70.86 o
   1   4   1      10940.95      11511.39       159.19 o
   2   4   1      15109.77      15367.10       187.73 o
   3   4   1        339.92        381.72        88.30 o
   4   4   1       1133.91        961.55        82.54 o
   5   4   1       2903.18       2856.18        94.04 o
   6   4   1       7045.38       6481.94       102.29 o
   7   4   1       1168.52       1127.90        51.62 o
   8   4   1       2596.27       2471.83        43.18 o
   9   4   1        775.87        746.25        35.73 o
  10   4   1        807.97        849.37        44.17 o
  11   4   1        726.00        793.64        33.27 o
  12   4   1         83.51        136.50        72.20 o
  13   4   1         46.02         45.03        35.47 o
  14   4   1        236.30        219.57        26.32 o
  15   4   1        193.44        154.99        26.83 o
 -15   5   1        372.04        252.08        32.10 o
 -14   5   1        157.39        168.13        54.52 o
 -13   5   1        180.03        147.50        34.42 o
 -12   5   1         68.99         61.53        37.77 o
 -11   5   1       1297.18       1306.53        57.10 o
 -10   5   1       1916.96       1964.30        45.62 o
  -9   5   1        765.01        815.76        50.82 o
  -8   5   1        847.45        825.52        38.86 o
  -7   5   1       3353.71       3247.58        73.95 o
  -6   5   1       5235.41       5148.56       101.03 o
  -5   5   1        320.37        275.81        36.29 o
  -4   5   1        348.08        327.30        82.21 o
  -3   5   1       7881.41       7359.42       118.95 o
  -2   5   1        640.06        639.65       122.72 o
  -1   5   1       1470.89       1513.08       101.81 o
   0   5   1       3756.40       3934.00       110.95 o
   1   5   1       1703.58       1845.67        65.61 o
   2   5   1        489.13        540.55        68.14 o
   3   5   1       8836.31       8242.92       124.38 o
   4   5   1        423.59        378.01        72.85 o
   5   5   1        253.89        263.07        57.14 o
   6   5   1       5123.45       5157.71        95.08 o
   7   5   1       3610.48       3586.78        72.56 o
   8   5   1        811.62        740.02        45.24 o
   9   5   1        697.40        670.15        42.71 o
  10   5   1       1882.66       1895.67        47.94 o
  11   5   1       1569.04       1667.53        48.36 o
  12   5   1         86.31         65.11        35.14 o
  13   5   1        166.95        159.01        25.07 o
  14   5   1        192.78        194.98        29.52 o
  15   5   1        376.56        315.98        28.21 o
 -15   6   1         23.21         35.47        24.77 o
 -14   6   1         32.77         97.72        27.99 o
 -13   6   1         88.91         66.85        27.27 o
 -12   6   1        102.81        140.90        39.81 o
 -11   6   1         83.55         93.06        28.81 o
 -10   6   1          9.60         28.74        41.54 o
  -9   6   1        561.40        529.40        36.21 o
  -8   6   1        267.32        236.52        36.31 o
  -7   6   1       3031.89       3019.16       100.10 o
  -6   6   1        532.82        565.50        42.82 o
  -5   6   1       1101.22        947.46        48.41 o
  -4   6   1         16.26         15.98        73.63 o
  -3   6   1       2874.45       2897.99       130.38 o
  -2   6   1      25596.96      23751.24       191.08 o
  -1   6   1        382.51        324.92        78.80 o
   0   6   1        384.27        445.01        46.23 o
   1   6   1        598.49        536.78        53.82 o
   2   6   1      24868.17      24596.08       409.09 o
   3   6   1       2908.31       2875.88        96.73 o
   4   6   1          1.44         12.42        68.14 o
   5   6   1       1000.37        891.09        71.50 o
   6   6   1        453.17        425.85        70.00 o
   7   6   1       3317.43       3350.46       100.13 o
   8   6   1        349.98        300.69        40.85 o
   9   6   1        660.58        669.68        41.85 o
  10   6   1          1.53         39.56        41.17 o
  11   6   1        115.05        112.60        57.36 o
  12   6   1         72.49         31.49        48.95 o
  13   6   1        152.89        157.08        29.49 o
  14   6   1         24.54         23.88        29.29 o
  15   6   1         17.96          1.74        23.27 o
 -15   7   1         11.23         17.29        25.23 o
 -14   7   1          8.79         10.90        29.79 o
 -13   7   1        150.34        156.66        31.93 o
 -12   7   1          7.53         46.08        38.22 o
 -11   7   1         17.56         11.88        38.81 o
 -10   7   1        222.93        282.25        56.58 o
  -9   7   1         67.65         68.49        45.15 o
  -8   7   1       6654.51       6466.37        95.41 o
  -7   7   1        393.39        425.27        41.46 o
  -6   7   1        494.29        531.29        45.78 o
  -5   7   1        204.69        211.60        61.41 o
  -4   7   1       4255.50       3981.24        88.34 o
  -3   7   1        376.11        293.50        89.98 o
  -2   7   1      14807.61      13642.49       144.52 o
  -1   7   1      10212.59       9452.19       230.80 o
   0   7   1        989.30       1012.37        55.60 o
   1   7   1      10239.13       9968.11        64.86 o
   2   7   1      14890.43      14753.57       289.82 o
   3   7   1        309.21        256.84        53.73 o
   4   7   1       3897.64       3544.94        88.16 o
   5   7   1        274.72        227.17        65.90 o
   6   7   1        572.82        595.85        67.34 o
   7   7   1        384.32        406.07        88.01 o
   8   7   1       6255.73       6082.42        57.86 o
   9   7   1         86.13         74.81        43.46 o
  10   7   1        219.20        250.26        42.05 o
  11   7   1         24.83         55.65        38.69 o
  12   7   1         35.42         66.98        26.49 o
  13   7   1        188.03        202.74        30.31 o
  14   7   1          3.04         19.45        44.62 o
  15   7   1         12.55         29.06        31.17 o
 -15   8   1         51.64         45.73        26.98 o
 -14   8   1        421.57        369.03        48.59 o
 -13   8   1        394.73        352.50        33.50 o
 -12   8   1        148.37        203.69        35.67 o
 -11   8   1         72.19         99.42        37.81 o
 -10   8   1        749.56        691.00        72.49 o
  -9   8   1         59.14         20.04        34.53 o
  -8   8   1       1533.96       1465.56        43.66 o
  -7   8   1       4623.41       4486.11       154.76 o
  -6   8   1       5244.26       5269.36       214.31 o
  -5   8   1       7391.40       7690.77        97.28 o
  -4   8   1       5623.42       5632.02       106.81 o
  -3   8   1       4145.05       4620.67       107.98 o
  -2   8   1        397.55        457.25        63.02 o
  -1   8   1       5721.97       5414.99       153.01 o
   0   8   1        467.45        594.19        48.70 o
   1   8   1       6173.06       5910.60       234.89 o
   2   8   1        372.27        531.46        46.01 o
   3   8   1       4393.22       5021.76       101.92 o
   4   8   1       5778.45       5908.51        72.10 o
   5   8   1       7216.84       7434.80        97.98 o
   6   8   1       5085.52       5313.97        91.65 o
   7   8   1       4664.14       4621.78       112.04 o
   8   8   1       1682.96       1590.44        39.91 o
   9   8   1        103.82        127.08        43.89 o
  10   8   1        670.99        704.62        41.57 o
  11   8   1         48.77         85.16        36.45 o
  12   8   1        129.38        165.48        25.66 o
  13   8   1        415.59        440.61        29.74 o
  14   8   1        429.76        350.00        27.79 o
  15   8   1         52.41         50.31        25.20 o
 -14   9   1        100.79         36.11        24.56 o
 -13   9   1          8.99         18.76        36.00 o
 -12   9   1        561.90        584.00        39.23 o
 -11   9   1        875.43        909.54        35.34 o
 -10   9   1        279.71        316.50        43.86 o
  -9   9   1        278.82        332.52        45.13 o
  -8   9   1        271.41        267.00        41.58 o
  -7   9   1       3166.44       3155.00       159.62 o
  -6   9   1        177.87        158.91        33.73 o
  -5   9   1       2070.61       2133.03        93.38 o
  -4   9   1         23.24         16.17        87.29 o
  -3   9   1      12573.57      12180.74       138.76 o
  -2   9   1       1702.84       1839.77        54.12 o
  -1   9   1       1982.24       2157.26        81.25 o
   0   9   1        218.99        238.79        41.24 o
   1   9   1       1628.88       1909.98       101.28 o
   2   9   1       1947.42       2120.96        39.23 o
   3   9   1      12159.12      12311.19       253.24 o
   4   9   1         35.29         51.58        40.12 o
   5   9   1       1793.83       1853.81        47.55 o
   6   9   1        209.88        233.71        44.80 o
   7   9   1       3330.74       3569.50        57.59 o
   8   9   1        274.95        275.40        30.52 o
   9   9   1        309.48        299.83        37.37 o
  10   9   1        215.10        216.49        24.64 o
  11   9   1        834.04        939.85        33.75 o
  12   9   1        560.98        702.27        38.20 o
  13   9   1          4.16        -10.50        25.18 o
  14   9   1         77.35         55.53        25.23 o
 -14  10   1         34.91         64.70        25.43 o
 -13  10   1        450.56        373.58        34.32 o
 -12  10   1        374.99        486.94        49.44 o
 -11  10   1        167.08         91.68        45.64 o
 -10  10   1        675.50        607.04        35.49 o
  -9  10   1       1437.71       1433.85        51.27 o
  -8  10   1        421.79        323.51        44.40 o
  -7  10   1        917.98        880.63        70.99 o
  -6  10   1       2764.48       2794.98       129.56 o
  -5  10   1       5494.38       5497.77       112.31 o
  -4  10   1        541.71        579.54        93.25 o
  -3  10   1       1066.91       1034.85        36.73 o
  -2  10   1       2538.94       2726.73        79.93 o
  -1  10   1       3441.16       3448.03       124.16 o
   0  10   1       1611.99       1468.31        52.14 o
   1  10   1       3244.78       3157.07        82.33 o
   2  10   1       2867.33       3083.15        71.20 o
   3  10   1       1242.91       1216.16        44.23 o
   4  10   1        463.93        493.78        36.49 o
   5  10   1       5429.33       5611.57        56.18 o
   6  10   1       2787.66       3001.33        52.46 o
   7  10   1       1027.65       1081.52        49.96 o
   8  10   1        358.05        363.69        35.42 o
   9  10   1       1487.10       1443.69        82.93 o
  10  10   1        734.34        719.05        59.69 o
  11  10   1        138.01        143.28        27.44 o
  12  10   1        374.06        383.67        26.15 o
  13  10   1        439.79        439.05        30.80 o
  14  10   1         53.84         23.02        23.80 o
 -14  11   1         53.55         63.54        31.92 o
 -13  11   1         90.64         65.35        27.33 o
 -12  11   1        387.09        326.98        28.27 o
 -11  11   1          5.62         21.85        22.76 o
 -10  11   1        110.29        121.41        46.23 o
  -9  11   1        248.85        257.68        47.87 o
  -8  11   1        577.00        633.58        56.71 o
  -7  11   1        139.79        152.45        34.61 o
  -6  11   1         66.42         11.75        47.19 o
  -5  11   1       2021.56       2053.80        91.02 o
  -4  11   1       6640.30       6936.71       224.71 o
  -3  11   1       4068.84       4239.60       104.02 o
  -2  11   1        615.65        647.76        39.73 o
  -1  11   1        335.53        348.96        41.62 o
   0  11   1       4970.14       4931.23        95.05 o
   1  11   1        376.09        413.59        43.02 o
   2  11   1        626.88        714.82        57.75 o
   3  11   1       4137.12       4335.60       127.41 o
   4  11   1       6963.51       7139.27        78.99 o
   5  11   1       1891.79       1939.66        47.57 o
   6  11   1         84.02         95.11        36.38 o
   7  11   1        118.21        145.29        48.17 o
   8  11   1        619.98        738.80        35.32 o
   9  11   1        286.12        262.35        27.88 o
  10  11   1         89.50         82.39        31.04 o
  11  11   1          5.82        -18.93        20.87 o
  12  11   1        372.08        390.75        33.14 o
  13  11   1         73.49         73.46        21.88 o
  14  11   1         42.49         25.16        26.53 o
 -13  12   1         26.50         49.00        32.25 o
 -12  12   1        142.75        139.14        44.30 o
 -11  12   1         58.01         36.98        32.76 o
 -10  12   1         86.87         86.46        32.85 o
  -9  12   1        838.64        849.23        49.67 o
  -8  12   1        583.68        584.39        40.61 o
  -7  12   1       1089.93       1089.57        38.84 o
  -6  12   1       2212.32       2198.90        38.52 o
  -5  12   1        877.01        908.33        49.44 o
  -4  12   1        807.89        807.23        53.45 o
  -3  12   1       2129.83       2200.62        57.34 o
  -2  12   1       2208.02       2157.83        82.24 o
  -1  12   1        522.93        502.79        35.68 o
   0  12   1        862.45        877.69       113.58 o
   1  12   1        404.83        415.15        47.64 o
   2  12   1       2067.34       2069.80        64.77 o
   3  12   1       2244.67       2313.92        43.86 o
   4  12   1        716.53        703.25        50.38 o
   5  12   1        896.38        932.08        37.02 o
   6  12   1       2105.21       2124.38        47.69 o
   7  12   1        945.74       1040.72        61.75 o
   8  12   1        535.47        530.90        58.43 o
   9  12   1        687.47        721.10        28.87 o
  10  12   1         51.16         21.90        25.75 o
  11  12   1         50.54         33.42        33.73 o
  12  12   1        159.99        167.10        47.57 o
  13  12   1         46.82         82.94       105.36 o
 -13  13   1         22.51        -20.24        23.74 o
 -12  13   1         24.18         31.38        42.99 o
 -11  13   1        555.51        602.40        28.89 o
 -10  13   1         18.89         20.21        32.40 o
  -9  13   1        323.86        393.44        30.45 o
  -8  13   1        244.14        230.74        32.58 o
  -7  13   1       1461.64       1513.23        57.39 o
  -6  13   1       2120.47       2111.85       147.92 o
  -5  13   1       1504.95       1629.01        48.88 o
  -4  13   1        378.54        426.66        39.80 o
  -3  13   1        788.42        831.79        50.91 o
  -2  13   1        665.72        685.75        41.07 o
  -1  13   1        363.99        331.58        46.84 o
   0  13   1         26.70         61.29        46.54 o
   1  13   1        316.91        310.24        45.38 o
   2  13   1        789.90        837.36        41.14 o
   3  13   1        820.26        870.67        48.75 o
   4  13   1        369.94        497.09        42.54 o
   5  13   1       1653.10       1838.57        55.66 o
   6  13   1       2033.39       2227.27        52.84 o
   7  13   1       1269.32       1443.87        54.48 o
   8  13   1        249.01        248.05        36.87 o
   9  13   1        337.49        363.30        57.72 o
  10  13   1         23.54         26.32        33.62 o
  11  13   1        527.36        550.12        33.10 o
  12  13   1         24.56         35.86        40.31 o
  13  13   1         24.02         78.34        32.91 o
 -12  14   1         74.09         97.43        25.66 o
 -11  14   1        248.92        276.77        32.95 o
 -10  14   1        869.93        866.77        32.19 o
  -9  14   1        300.30        346.28        84.77 o
  -8  14   1         31.62         49.65        31.43 o
  -7  14   1        235.70        215.78        34.38 o
  -6  14   1       1048.90       1171.70        42.23 o
  -5  14   1       1640.06       1720.91        43.43 o
  -4  14   1       1851.85       1975.03        38.86 o
  -3  14   1       2200.14       2282.87        60.83 o
  -2  14   1       2559.95       2541.33        83.39 o
  -1  14   1         60.26         98.48        45.34 o
   0  14   1        239.71        265.57        44.72 o
   1  14   1         29.45         85.33        48.77 o
   2  14   1       2433.07       2439.96        54.66 o
   3  14   1       2168.55       2288.46       100.45 o
   4  14   1       1891.24       2006.06        52.51 o
   5  14   1       1683.71       1859.84        79.86 o
   6  14   1       1085.74       1285.25        48.83 o
   7  14   1        225.50        139.29        51.27 o
   8  14   1         29.65         36.00        23.03 o
   9  14   1        369.01        387.29        33.94 o
  10  14   1        841.20        777.14        37.36 o
  11  14   1        243.49        179.72        23.35 o
  12  14   1         84.15         39.30        69.22 o
 -12  15   1         96.87         51.83        38.24 o
 -11  15   1        280.92        214.45        60.15 o
 -10  15   1         53.81         56.80        31.42 o
  -9  15   1        452.58        459.20        43.55 o
  -8  15   1        291.03        388.61        34.98 o
  -7  15   1         36.41         79.41        31.68 o
  -6  15   1         15.35         22.80        23.25 o
  -5  15   1        434.09        419.39        28.25 o
  -4  15   1       2423.58       2621.71        91.26 o
  -3  15   1        670.72        667.48        36.32 o
  -2  15   1        178.18        157.47        37.42 o
  -1  15   1       1148.14       1203.00        47.30 o
   0  15   1         97.69         96.46        45.14 o
   1  15   1       1068.47       1129.27        46.53 o
   2  15   1        194.50        214.63        48.34 o
   3  15   1        693.63        669.24        39.42 o
   4  15   1       2339.50       2491.58        43.24 o
   5  15   1        500.01        417.01        32.20 o
   6  15   1         25.11         49.59        33.05 o
   7  15   1         53.50         48.52        36.15 o
   8  15   1        347.54        439.84        31.84 o
   9  15   1        389.58        394.78        33.94 o
  10  15   1         69.53          7.84        25.23 o
  11  15   1        276.92        174.45        26.55 o
  12  15   1         75.48         95.53        72.92 o
 -11  16   1         75.15         66.03        34.41 o
 -10  16   1         32.94        -17.63        34.12 o
  -9  16   1         70.23         84.20        26.75 o
  -8  16   1        109.77        120.32        35.43 o
  -7  16   1         66.33         45.88        25.93 o
  -6  16   1        136.07        149.38        28.76 o
  -5  16   1        423.07        451.78        35.87 o
  -4  16   1        175.73        142.38        25.39 o
  -3  16   1         40.73         36.80        29.24 o
  -2  16   1        103.26         76.32        42.14 o
  -1  16   1         48.54         82.75        40.76 o
   0  16   1        597.83        598.10        42.67 o
   1  16   1         37.23         49.25        39.86 o
   2  16   1        134.80        119.34        41.08 o
   3  16   1         36.40         89.87        29.99 o
   4  16   1        230.99        159.99        31.62 o
   5  16   1        410.38        444.31        37.46 o
   6  16   1        116.28        124.87        31.90 o
   7  16   1         57.36         64.72        71.38 o
   8  16   1        130.35        159.29        24.74 o
   9  16   1         71.49         56.75        25.68 o
  10  16   1         35.01         61.95        47.67 o
  11  16   1         85.01        131.63        25.66 o
 -10  17   1        279.51        204.21        32.30 o
  -9  17   1        193.56        215.73        31.39 o
  -8  17   1        120.41         90.55        23.90 o
  -7  17   1        396.77        368.31        24.10 o
  -6  17   1         48.26         76.65        27.14 o
  -5  17   1        112.72         78.24        28.09 o
  -4  17   1          4.68         23.63        22.65 o
  -3  17   1         79.19        104.40        29.27 o
  -2  17   1        280.76        307.00        39.96 o
  -1  17   1        999.09        973.55        42.66 o
   0  17   1        252.22        202.79        39.88 o
   1  17   1        993.96        954.20        89.98 o
   2  17   1        261.33        301.05        40.46 o
   3  17   1         39.06         89.87        38.44 o
   4  17   1          7.25         30.24        34.18 o
   5  17   1         74.86        103.05        35.28 o
   6  17   1         44.39         32.20        31.29 o
   7  17   1        380.35        390.21        48.52 o
   8  17   1        132.18        137.90        42.11 o
   9  17   1        191.05        188.92        31.63 o
  10  17   1        256.19        201.64        31.27 o
 -10  18   1        159.55        165.76        43.59 o
  -9  18   1        150.83        105.94        24.00 o
  -8  18   1         85.21         45.30        26.21 o
  -7  18   1        189.70        262.54        41.69 o
  -6  18   1        213.30        212.94        21.85 o
  -5  18   1        155.59        158.82        25.78 o
  -4  18   1         75.00        105.07        24.75 o
  -3  18   1         46.37         31.70        25.29 o
  -2  18   1        622.96        579.75        39.77 o
  -1  18   1        109.58         92.13        37.94 o
   0  18   1         13.67         40.33        37.44 o
   1  18   1         83.18         93.63        36.81 o
   2  18   1        649.23        702.81        45.41 o
   3  18   1         28.24         46.80        35.67 o
   4  18   1         78.80         82.22        32.78 o
   5  18   1        132.70        124.58        27.91 o
   6  18   1        217.59        203.62        27.21 o
   7  18   1        183.98        155.23        24.77 o
   8  18   1         83.74         67.57        28.99 o
   9  18   1        135.53         98.93        55.04 o
  10  18   1        147.45        123.65        31.15 o
  -9  19   1         72.93         31.84        26.83 o
  -8  19   1        283.54        245.83        23.33 o
  -7  19   1        163.64        131.29        21.34 o
  -6  19   1        246.53        229.27        19.55 o
  -5  19   1        105.38        104.89        26.36 o
  -4  19   1        244.43        267.86        23.99 o
  -3  19   1        207.46        236.37        30.55 o
  -2  19   1         21.18          2.21        29.88 o
  -1  19   1        172.66        131.86        38.55 o
   0  19   1       1790.44       1790.99        43.94 o
   1  19   1        203.58        167.12        46.49 o
   2  19   1         16.04         -3.88        30.21 o
   3  19   1        217.96        240.93        30.56 o
   4  19   1        196.78        210.03        28.65 o
   5  19   1        122.35         85.67        25.62 o
   6  19   1        240.16        229.24        24.71 o
   7  19   1        151.87        113.57        28.57 o
   8  19   1        307.27        281.02        23.74 o
   9  19   1         93.18         36.91        23.26 o
  -8  20   1         28.72         39.07        26.95 o
  -7  20   1         20.73         56.80        20.49 o
  -6  20   1         58.51         57.44        23.30 o
  -5  20   1        147.69        152.38        27.22 o
  -4  20   1        128.19        116.56        38.68 o
  -3  20   1        275.75        240.80        31.16 o
  -2  20   1         42.32         47.70        29.60 o
  -1  20   1        431.53        450.26        49.34 o
   0  20   1        321.23        360.74        29.18 o
   1  20   1        365.47        393.93        30.00 o
   2  20   1         36.94         72.49        28.49 o
   3  20   1        244.74        229.10        26.72 o
   4  20   1        133.50        109.78        37.67 o
   5  20   1        142.41        167.89        26.15 o
   6  20   1         63.43         67.93        25.92 o
   7  20   1         33.18         92.33        25.46 o
   8  20   1         40.81         45.92        24.14 o
  -6  21   1         44.94         30.88        20.93 o
  -5  21   1        114.62         79.52        26.30 o
  -4  21   1        193.89        125.16        24.65 o
  -3  21   1        144.21        184.20        27.78 o
  -2  21   1         51.91         76.85        27.51 o
  -1  21   1        158.52        173.56        28.15 o
   0  21   1        107.15        104.93        28.41 o
   1  21   1        198.78        117.70        28.02 o
   2  21   1         63.54         84.34        35.62 o
   3  21   1        141.49        145.55        29.25 o
   4  21   1        199.66        160.94        26.01 o
   5  21   1        113.11         93.46        26.93 o
   6  21   1         58.47         50.59        23.02 o
  -4  22   1          1.23         31.29        22.56 o
  -3  22   1         63.78         60.44        27.37 o
  -2  22   1        360.91        359.28        30.97 o
  -1  22   1         84.65        125.08        28.38 o
   0  22   1          1.34          4.94        26.86 o
   1  22   1         79.10         59.73        27.00 o
   2  22   1        352.54        338.92        30.67 o
   3  22   1         52.17         57.05        25.39 o
   4  22   1          1.06        -16.54        24.73 o
  -1  23   1        153.03        118.82        29.62 o
   0  23   1         29.88         21.47        23.32 o
   1  23   1        152.25        136.06        24.67 o
   0   0   2      29054.89      32463.78      1493.92 o
   1   0   2      45052.31      49617.32       948.36 o
   2   0   2       2705.06       2361.53        84.27 o
   3   0   2       6072.77       6002.85       100.94 o
   4   0   2       1469.74       1148.29        68.97 o
   5   0   2        904.77        642.16        76.39 o
   6   0   2       3263.97       3108.47        64.77 o
   7   0   2       8456.39       8233.20       301.66 o
   8   0   2       1783.30       1648.30        49.18 o
   9   0   2       7764.82       7932.36        86.31 o
  10   0   2         27.00         68.56        40.61 o
  11   0   2         36.73         48.25        37.94 o
  12   0   2         16.83         42.44        29.88 o
  13   0   2        124.73        147.80        25.77 o
  14   0   2        372.53        400.54        52.05 o
  15   0   2        417.40        379.05        29.83 o
  16   0   2         56.41         18.72        29.46 o
 -16   1   2         33.19         66.76        28.36 o
 -15   1   2        206.85        113.58        44.26 o
 -14   1   2        372.33        396.16        30.13 o
 -13   1   2        374.03        413.44        31.49 o
 -12   1   2        943.63       1075.51        60.05 o
 -11   1   2        806.07        893.09        42.03 o
 -10   1   2        934.78        918.11        61.49 o
  -9   1   2       1133.42       1135.39        51.37 o
  -8   1   2       3467.24       3385.36        82.84 o
  -7   1   2       1835.11       1778.07        43.74 o
  -6   1   2        706.34        605.46        40.85 o
  -5   1   2       4411.15       4050.18        64.91 o
  -4   1   2       4810.19       4713.09        79.31 o
  -3   1   2       1483.59       1591.14        87.43 o
  -2   1   2      19903.69      21034.14       377.47 o
  -1   1   2      12825.69      13346.51       114.62 o
   0   1   2       5091.93       5665.72       156.56 o
   1   1   2      12760.15      12996.25       128.29 o
   2   1   2      19340.02      20575.82       425.12 o
   3   1   2       1203.16       1234.78        85.59 o
   4   1   2       4577.59       4362.79       157.52 o
   5   1   2       4290.05       3931.33       175.01 o
   6   1   2        586.15        628.53        50.24 o
   7   1   2       1855.99       1784.70        52.58 o
   8   1   2       3557.77       3336.70        97.38 o
   9   1   2       1087.27       1049.88        47.67 o
  10   1   2       1024.46       1015.88        43.53 o
  11   1   2        908.63       1018.54        42.27 o
  12   1   2        954.00       1065.11        40.77 o
  13   1   2        417.82        398.56        31.17 o
  14   1   2        395.35        400.45        29.24 o
  15   1   2        178.89        130.72        28.01 o
  16   1   2         45.33         50.08        28.14 o
 -16   2   2        197.16        135.13        55.80 o
 -15   2   2        214.09        188.04        30.14 o
 -14   2   2        334.69        281.88        61.35 o
 -13   2   2        373.96        375.03        29.85 o
 -12   2   2         22.53         25.93        36.11 o
 -11   2   2        799.00        756.12        33.59 o
 -10   2   2       1007.71        969.52        39.50 o
  -9   2   2        306.38        264.97        36.24 o
  -8   2   2       1886.03       1853.46        64.70 o
  -7   2   2       2218.66       2237.77        61.12 o
  -6   2   2        588.22        576.64        40.58 o
  -5   2   2         55.16         26.68        40.05 o
  -4   2   2       3244.20       3144.31        64.65 o
  -3   2   2        565.07        575.58        62.40 o
  -2   2   2      19310.67      18656.35       167.54 o
  -1   2   2       9105.97       9581.59       164.62 o
   0   2   2       4117.34       4382.44       102.44 o
   1   2   2       9024.16       9489.53       253.33 o
   2   2   2      20571.57      20127.06       609.50 o
   3   2   2        405.55        412.22        83.00 o
   4   2   2       3248.25       3260.75       109.36 o
   5   2   2         40.64         35.95        80.22 o
   6   2   2        868.43        819.34        73.74 o
   7   2   2       1932.86       1916.05        92.24 o
   8   2   2       1927.30       1885.88        49.47 o
   9   2   2        317.90        324.03        42.19 o
  10   2   2       1101.84       1243.84        45.08 o
  11   2   2        776.30        851.75        42.18 o
  12   2   2         26.34         64.21        35.30 o
  13   2   2        400.28        432.71        30.46 o
  14   2   2        393.46        331.53        29.51 o
  15   2   2        259.45        220.75        30.07 o
  16   2   2        182.90        100.80        54.26 o
 -15   3   2        501.90        378.89        29.81 o
 -14   3   2        219.18        240.31        31.67 o
 -13   3   2        924.14        861.33        31.20 o
 -12   3   2         51.69         -3.56        35.45 o
 -11   3   2        871.04        953.63        43.48 o
 -10   3   2       1807.01       2025.58        46.59 o
  -9   3   2        414.14        424.03        42.57 o
  -8   3   2        753.67        777.01        37.31 o
  -7   3   2        779.84        697.66        37.61 o
  -6   3   2        499.33        381.71        41.32 o
  -5   3   2       1363.55       1193.70        52.34 o
  -4   3   2       3889.57       3491.23        61.55 o
  -3   3   2       2460.49       2260.70        79.81 o
  -2   3   2       4875.29       4857.01       225.56 o
  -1   3   2       3544.78       3825.46       125.28 o
   0   3   2       6594.02       6209.66       151.84 o
   1   3   2       4005.65       4482.71        85.92 o
   2   3   2       5080.41       5619.14       217.61 o
   3   3   2       2212.45       2182.24        83.29 o
   4   3   2       3427.26       3094.02       108.57 o
   5   3   2       1501.77       1346.95        85.46 o
   6   3   2        635.59        565.20        86.70 o
   7   3   2        704.49        665.98        67.84 o
   8   3   2        936.38        921.36        44.95 o
   9   3   2        435.73        393.84        44.12 o
  10   3   2       1891.11       1957.69        48.62 o
  11   3   2        936.13        995.43        40.62 o
  12   3   2         80.57        144.88        36.73 o
  13   3   2        946.56        940.17        32.95 o
  14   3   2        173.87        136.46        24.96 o
  15   3   2        475.30        389.85        33.42 o
 -15   4   2         42.28         23.96        27.92 o
 -14   4   2         38.95         46.89        27.85 o
 -13   4   2        974.48        937.38        43.84 o
 -12   4   2        908.66        890.93        42.67 o
 -11   4   2        543.67        541.76        40.81 o
 -10   4   2       2274.96       2469.97        47.67 o
  -9   4   2       1164.69       1109.46        37.16 o
  -8   4   2       2908.81       2947.20        39.28 o
  -7   4   2        403.98        422.71        38.94 o
  -6   4   2        492.61        431.18        41.85 o
  -5   4   2       3936.93       4150.72        55.62 o
  -4   4   2       2555.84       2534.11        59.48 o
  -3   4   2       3913.67       3438.42        74.92 o
  -2   4   2      10199.25       9170.73       288.98 o
  -1   4   2       3058.48       2831.57        71.98 o
   0   4   2       5073.85       5236.93       128.57 o
   1   4   2       2603.93       2425.36       100.21 o
   2   4   2      10580.85      10316.69       228.21 o
   3   4   2       3662.64       3352.12        81.46 o
   4   4   2       2585.87       2582.59       102.35 o
   5   4   2       4326.27       4757.66       113.16 o
   6   4   2        520.63        454.79        70.59 o
   7   4   2        497.76        506.98        65.88 o
   8   4   2       2717.25       2661.07       103.66 o
   9   4   2       1265.17       1175.04        92.24 o
  10   4   2       2291.68       2427.84        49.52 o
  11   4   2        505.75        529.04        38.59 o
  12   4   2        943.36        986.33        59.02 o
  13   4   2        910.88        936.68        40.76 o
  14   4   2         57.55         57.74        30.29 o
  15   4   2         49.65        116.03        33.90 o
 -15   5   2         25.90         18.09        27.81 o
 -14   5   2         69.60         80.12        27.10 o
 -13   5   2        172.25        162.57        28.30 o
 -12   5   2         13.63         51.38        27.56 o
 -11   5   2        428.36        431.72        41.02 o
 -10   5   2        427.11        476.61        52.49 o
  -9   5   2        947.29        999.68        37.10 o
  -8   5   2        465.08        385.64        30.23 o
  -7   5   2        565.92        536.86        38.04 o
  -6   5   2         14.34         -1.11        39.16 o
  -5   5   2       4569.23       4177.11       150.60 o
  -4   5   2       2826.00       2339.98        93.87 o
  -3   5   2       1353.34       1302.35        62.58 o
  -2   5   2       1967.27       1897.88        71.08 o
  -1   5   2       9398.86       9459.41       206.50 o
   0   5   2      23205.52      22748.24       609.99 o
   1   5   2       9439.84       9437.11        99.70 o
   2   5   2       2100.91       2214.57        69.00 o
   3   5   2       1576.77       1551.41        66.64 o
   4   5   2       2460.80       2176.87        67.68 o
   5   5   2       4490.73       4169.21       113.35 o
   6   5   2          9.19         80.55        79.56 o
   7   5   2        474.01        433.05        63.59 o
   8   5   2        545.61        475.48        43.20 o
   9   5   2        931.11        980.62        43.87 o
  10   5   2        380.79        403.92        33.43 o
  11   5   2        468.45        468.74        31.72 o
  12   5   2          6.59        -17.04        30.55 o
  13   5   2        131.79        162.85        28.38 o
  14   5   2         86.19         56.32        25.04 o
  15   5   2         29.41          3.10        26.07 o
 -15   6   2         42.17         40.38        29.39 o
 -14   6   2        379.89        348.39        31.86 o
 -13   6   2         59.70         69.87        30.67 o
 -12   6   2        282.27        220.78        33.40 o
 -11   6   2        255.45        227.35        39.52 o
 -10   6   2       1900.46       2014.60        40.97 o
  -9   6   2       1656.23       1682.13        40.69 o
  -8   6   2        853.76        742.26        41.50 o
  -7   6   2         25.20         22.86        40.54 o
  -6   6   2       1494.96       1477.37        61.33 o
  -5   6   2       1825.39       1846.69        62.91 o
  -4   6   2        507.78        465.74        51.79 o
  -3   6   2       4402.94       4187.62        69.67 o
  -2   6   2       3527.67       3318.44       116.82 o
  -1   6   2       1463.25       1406.59        53.37 o
   0   6   2        154.58        141.35        56.12 o
   1   6   2       1758.31       1682.14        57.59 o
   2   6   2       3041.59       2982.80        62.32 o
   3   6   2       3922.20       3973.75        65.82 o
   4   6   2        417.47        434.75        55.01 o
   5   6   2       1788.94       1964.49        80.55 o
   6   6   2       1580.48       1585.12        75.70 o
   7   6   2         64.91        103.27        64.31 o
   8   6   2        727.98        700.49        66.40 o
   9   6   2       1543.70       1496.21        48.02 o
  10   6   2       1822.87       1974.01        47.13 o
  11   6   2        224.63        220.72        29.63 o
  12   6   2        342.04        355.73        23.96 o
  13   6   2         87.24        125.90        30.65 o
  14   6   2        417.79        374.46        30.09 o
  15   6   2         29.53         75.69        28.23 o
 -15   7   2        160.47        157.73        60.45 o
 -14   7   2        581.24        515.55        29.45 o
 -13   7   2         16.04          8.11        31.00 o
 -12   7   2       1461.35       1400.41        38.58 o
 -11   7   2       1005.92        990.01        33.45 o
 -10   7   2        545.07        683.68        64.93 o
  -9   7   2       2338.88       2376.68        46.96 o
  -8   7   2        177.08        190.08        36.63 o
  -7   7   2       1048.76        981.57        37.00 o
  -6   7   2        810.16        839.07        70.53 o
  -5   7   2        105.81        102.92        48.83 o
  -4   7   2         17.26         37.21        49.69 o
  -3   7   2      28354.15      27492.57       187.02 o
  -2   7   2       6854.57       6176.02       131.00 o
  -1   7   2      15600.84      15035.30       153.99 o
   0   7   2        533.19        537.67        51.22 o
   1   7   2      15776.87      16085.23       142.70 o
   2   7   2       7104.98       6732.19        80.58 o
   3   7   2      29669.47      29488.95       724.13 o
   4   7   2         11.52          2.81        48.58 o
   5   7   2        156.99        180.74        42.18 o
   6   7   2        999.83       1169.25        43.31 o
   7   7   2        849.60        751.17        49.94 o
   8   7   2        168.77        218.32        48.20 o
   9   7   2       2219.89       2305.24       126.95 o
  10   7   2        421.44        427.70        24.16 o
  11   7   2       1140.32       1142.63        46.66 o
  12   7   2       1385.82       1454.39        35.13 o
  13   7   2          9.24          8.37        23.77 o
  14   7   2        639.35        582.29        83.06 o
  15   7   2        177.60        134.07        23.84 o
 -15   8   2        131.54        119.10        44.90 o
 -14   8   2         87.78         63.50        28.03 o
 -13   8   2        474.62        449.00        36.30 o
 -12   8   2       1319.64       1283.74        42.85 o
 -11   8   2        191.38        195.55        30.95 o
 -10   8   2        380.29        448.72        39.68 o
  -9   8   2        602.59        658.21        37.48 o
  -8   8   2        806.15        898.74        42.04 o
  -7   8   2        148.45        121.40        35.33 o
  -6   8   2       1210.13       1174.68        56.42 o
  -5   8   2       1270.78       1168.50        51.99 o
  -4   8   2       1177.52       1273.07        73.05 o
  -3   8   2       4912.14       4625.51       122.19 o
  -2   8   2       1304.19       1159.11        59.98 o
  -1   8   2        779.77        693.86        51.79 o
   0   8   2      18493.85      17683.28       420.81 o
   1   8   2        810.19        832.78        42.17 o
   2   8   2       1230.29       1146.90        44.98 o
   3   8   2       4992.92       4834.23       107.00 o
   4   8   2        972.13       1158.80        50.74 o
   5   8   2       1233.51       1226.59        51.72 o
   6   8   2       1192.63       1289.53        52.81 o
   7   8   2        108.62         63.44        49.77 o
   8   8   2        803.65        845.29        47.18 o
   9   8   2        740.53        758.86        61.44 o
  10   8   2        295.40        326.57        32.36 o
  11   8   2        194.99        204.92        26.74 o
  12   8   2       1307.56       1272.78        62.51 o
  13   8   2        470.57        437.73        23.64 o
  14   8   2         75.71         24.49        27.95 o
  15   8   2        112.76         55.24        28.38 o
 -14   9   2        377.15        258.80        33.92 o
 -13   9   2        630.13        631.01        48.39 o
 -12   9   2        367.25        407.84        49.18 o
 -11   9   2         64.88         45.71        44.86 o
 -10   9   2        410.78        413.08        36.47 o
  -9   9   2        207.22        214.95        41.10 o
  -8   9   2        534.71        551.84        44.79 o
  -7   9   2        101.05        177.02        44.53 o
  -6   9   2        949.94       1010.11        48.20 o
  -5   9   2        529.89        476.31        38.00 o
  -4   9   2       3974.05       3993.44       135.19 o
  -3   9   2       8426.39       8034.06       110.34 o
  -2   9   2        837.85        831.22        54.91 o
  -1   9   2       1828.47       1627.52        58.32 o
   0   9   2       3787.99       3417.82       109.29 o
   1   9   2       1741.07       1747.74        42.17 o
   2   9   2        797.37        826.36        41.34 o
   3   9   2       8621.21       8748.28       151.83 o
   4   9   2       3814.99       4126.76        49.05 o
   5   9   2        489.61        492.37        49.64 o
   6   9   2        988.18       1149.74        41.13 o
   7   9   2        125.91        187.34        48.56 o
   8   9   2        692.64        701.62        38.79 o
   9   9   2        237.25        238.92        24.06 o
  10   9   2        389.36        426.80        32.45 o
  11   9   2         82.57         78.64        27.64 o
  12   9   2        333.78        350.66        30.46 o
  13   9   2        643.42        552.64        31.28 o
  14   9   2        385.24        255.29        32.40 o
 -14  10   2         83.12        100.34        31.72 o
 -13  10   2        230.74        198.81        34.31 o
 -12  10   2        787.01        851.17        50.95 o
 -11  10   2         56.22        100.39        46.89 o
 -10  10   2       1040.23       1067.66        51.14 o
  -9  10   2        202.16        229.23        32.03 o
  -8  10   2        409.21        412.45        34.60 o
  -7  10   2        989.38       1031.64        36.86 o
  -6  10   2       1054.30       1098.88        91.48 o
  -5  10   2        399.80        359.65        65.48 o
  -4  10   2        888.65        972.38        94.04 o
  -3  10   2       2151.14       2091.26        59.91 o
  -2  10   2       8340.58       8119.98       106.48 o
  -1  10   2        281.43        367.57        43.00 o
   0  10   2        350.34        322.54        49.46 o
   1  10   2        333.96        400.08        38.06 o
   2  10   2       8524.15       8654.35        97.57 o
   3  10   2       2172.84       2206.52        42.11 o
   4  10   2        833.31        841.63        43.52 o
   5  10   2        467.82        495.49        46.64 o
   6  10   2        857.87        944.15        50.18 o
   7  10   2        874.27        961.65        54.61 o
   8  10   2        404.16        468.38        48.50 o
   9  10   2        286.21        342.27        32.47 o
  10  10   2       1107.20       1237.85        98.19 o
  11  10   2         77.32         79.30        25.59 o
  12  10   2        826.90        793.11        36.56 o
  13  10   2        206.35        213.67        33.40 o
  14  10   2         87.56         59.74        24.73 o
 -14  11   2        154.75        155.22        31.97 o
 -13  11   2         17.41         39.61        78.55 o
 -12  11   2        145.08        227.95        45.71 o
 -11  11   2        878.55        792.50        37.00 o
 -10  11   2         41.01         46.63        32.35 o
  -9  11   2         84.49         48.02        39.98 o
  -8  11   2        137.40        121.10        40.24 o
  -7  11   2       1130.40       1130.65        66.17 o
  -6  11   2       2016.74       1999.27        49.96 o
  -5  11   2        845.39        861.79        49.31 o
  -4  11   2       1043.09       1137.53        79.96 o
  -3  11   2       5970.09       5956.59       149.50 o
  -2  11   2       1561.32       1531.40        61.53 o
  -1  11   2        240.25        254.56        39.97 o
   0  11   2       1678.47       1663.11       125.11 o
   1  11   2        148.88        222.28        46.73 o
   2  11   2       1470.10       1473.61        34.04 o
   3  11   2       5537.79       5720.74       137.28 o
   4  11   2       1046.82       1055.56        35.40 o
   5  11   2        822.50        917.27        47.00 o
   6  11   2       1883.88       1957.44        40.90 o
   7  11   2       1121.96       1197.15        39.14 o
   8  11   2        150.14        172.52        44.04 o
   9  11   2        102.65        152.86        32.14 o
  10  11   2         15.74         21.06        26.25 o
  11  11   2        840.34        846.22        66.15 o
  12  11   2        163.41        120.74        25.14 o
  13  11   2         20.75         12.41        28.53 o
  14  11   2        139.48        110.09        21.30 o
 -13  12   2         59.33         79.35        24.88 o
 -12  12   2         61.55         77.43        25.14 o
 -11  12   2         46.56         73.47        45.38 o
 -10  12   2        636.93        769.45        47.48 o
  -9  12   2        226.84        323.32        44.37 o
  -8  12   2         22.06         21.26        41.90 o
  -7  12   2        319.38        264.08        44.89 o
  -6  12   2       2163.48       2171.33       103.73 o
  -5  12   2        601.99        584.28        46.55 o
  -4  12   2       1320.04       1306.25        57.12 o
  -3  12   2       1015.16       1058.36        43.09 o
  -2  12   2       4164.33       4066.64       156.81 o
  -1  12   2        523.90        445.56        43.23 o
   0  12   2         40.39         48.61        47.29 o
   1  12   2        567.47        492.97        47.26 o
   2  12   2       4199.91       4107.47       187.01 o
   3  12   2       1166.52       1152.75        34.62 o
   4  12   2       1498.69       1535.49        42.58 o
   5  12   2        582.34        559.09        42.35 o
   6  12   2       2083.40       2178.12        51.23 o
   7  12   2        412.79        452.53        46.28 o
   8  12   2         41.73          8.92        32.57 o
   9  12   2        219.82        234.30        27.08 o
  10  12   2        610.04        593.54        38.85 o
  11  12   2         64.38         64.15        32.57 o
  12  12   2         54.45         27.34        24.57 o
  13  12   2         45.02         35.47        41.45 o
 -13  13   2         68.73         66.96        25.83 o
 -12  13   2        109.43        126.54        25.74 o
 -11  13   2        162.51        185.79        31.69 o
 -10  13   2         52.39         43.57        33.39 o
  -9  13   2        779.49        762.75        46.77 o
  -8  13   2        100.56        152.74        47.35 o
  -7  13   2        420.55        386.51        41.93 o
  -6  13   2        487.18        497.57        29.23 o
  -5  13   2        575.59        580.56        33.85 o
  -4  13   2       3193.77       3171.56        52.83 o
  -3  13   2          5.65         41.80        37.11 o
  -2  13   2        471.54        454.60        39.34 o
  -1  13   2        914.87        953.32        42.22 o
   0  13   2        563.57        592.56        44.94 o
   1  13   2        882.51        850.61        47.02 o
   2  13   2        455.33        468.97        45.06 o
   3  13   2         18.75         37.47        38.61 o
   4  13   2       3140.45       3224.14        85.06 o
   5  13   2        612.79        643.48        40.13 o
   6  13   2        526.97        542.72        35.59 o
   7  13   2        428.50        462.90        32.99 o
   8  13   2        131.74        157.53        42.72 o
   9  13   2        782.11        712.29        62.37 o
  10  13   2         44.41         37.01        33.24 o
  11  13   2        155.90        201.43        54.33 o
  12  13   2        101.47         51.67        77.04 o
  13  13   2         72.67         68.58        22.78 o
 -12  14   2        153.95        200.60        31.02 o
 -11  14   2         95.04        118.85        48.07 o
 -10  14   2        148.77        237.52        31.86 o
  -9  14   2        261.89        372.29        41.64 o
  -8  14   2        475.51        483.39        30.34 o
  -7  14   2        111.61        108.63        31.96 o
  -6  14   2       1227.83       1250.30        38.82 o
  -5  14   2         92.20        143.60        31.22 o
  -4  14   2       1395.56       1438.65        34.40 o
  -3  14   2         79.04         80.32        32.30 o
  -2  14   2        628.37        699.27        38.19 o
  -1  14   2        708.16        704.36        50.11 o
   0  14   2        428.11        451.59        59.33 o
   1  14   2        593.76        611.68        46.42 o
   2  14   2        530.34        613.31        44.66 o
   3  14   2        132.60        115.23        36.58 o
   4  14   2       1455.91       1520.41        45.25 o
   5  14   2        132.71        173.50        33.75 o
   6  14   2       1189.91       1305.24        57.30 o
   7  14   2         82.92         61.16        50.62 o
   8  14   2        503.41        483.47        38.37 o
   9  14   2        223.06        176.84        48.36 o
  10  14   2        146.47        212.48        55.37 o
  11  14   2         71.37         58.24        21.22 o
  12  14   2        145.29        126.90        33.14 o
 -12  15   2        104.19        143.67        39.78 o
 -11  15   2        530.11        469.17        46.49 o
 -10  15   2         27.29         -8.06        72.43 o
  -9  15   2        573.89        616.05        51.34 o
  -8  15   2         17.67         56.96        28.18 o
  -7  15   2        101.57         93.87        26.21 o
  -6  15   2        197.45        221.22        28.84 o
  -5  15   2         47.49         72.84        21.87 o
  -4  15   2        170.89        215.20        31.02 o
  -3  15   2        299.72        294.44        26.93 o
  -2  15   2        120.86        120.49        32.22 o
  -1  15   2         74.67         71.65        44.71 o
   0  15   2         12.44         21.30        42.72 o
   1  15   2         83.21         84.52        43.59 o
   2  15   2        196.12        176.03        45.35 o
   3  15   2        195.22        170.51        41.25 o
   4  15   2        156.03        161.14        39.17 o
   5  15   2         55.08         79.30        33.18 o
   6  15   2        132.01        115.96        33.27 o
   7  15   2        166.07        102.88        48.20 o
   8  15   2          9.37        -13.23        49.51 o
   9  15   2        600.28        607.10        34.45 o
  10  15   2         12.04          0.35        35.49 o
  11  15   2        478.62        394.72        50.19 o
  12  15   2         99.80         32.51       134.28 o
 -11  16   2        116.79         81.62        31.05 o
 -10  16   2        143.50        134.57        29.98 o
  -9  16   2        106.15         74.96        26.48 o
  -8  16   2         44.21         62.90        29.43 o
  -7  16   2        122.21        170.01        26.47 o
  -6  16   2        492.06        558.13        30.83 o
  -5  16   2         28.13         73.59        28.38 o
  -4  16   2         26.87         41.80        26.37 o
  -3  16   2       1148.29       1189.31        31.03 o
  -2  16   2        308.62        331.45        39.80 o
  -1  16   2        893.56        889.78        43.30 o
   0  16   2        132.26        125.56        45.07 o
   1  16   2        852.82        812.64        35.56 o
   2  16   2        195.37        217.55        39.08 o
   3  16   2       1304.37       1354.43        41.46 o
   4  16   2         38.62         62.04        25.68 o
   5  16   2         11.58         56.17        26.82 o
   6  16   2        496.77        584.52        37.16 o
   7  16   2        112.77        204.57        47.48 o
   8  16   2         46.36        101.26        23.96 o
   9  16   2         81.02         84.53        42.63 o
  10  16   2        145.49        160.36        53.83 o
  11  16   2         86.93         80.73        31.13 o
 -10  17   2        131.60        105.78        26.37 o
  -9  17   2        129.50        112.23        59.89 o
  -8  17   2        172.86        158.34        23.97 o
  -7  17   2         18.30         22.14        22.03 o
  -6  17   2         46.56         72.31        27.29 o
  -5  17   2        182.12        145.91        24.42 o
  -4  17   2         47.02         66.34        23.53 o
  -3  17   2        204.68        201.18        28.40 o
  -2  17   2        423.64        399.16        31.58 o
  -1  17   2        132.96        125.70        30.75 o
   0  17   2       1883.15       1847.63        44.45 o
   1  17   2        175.75        154.90        57.33 o
   2  17   2        441.92        446.75        39.23 o
   3  17   2        218.08        201.53        29.49 o
   4  17   2         19.16         23.08        30.86 o
   5  17   2        234.29        244.91        33.33 o
   6  17   2         29.38         12.05        33.07 o
   7  17   2         21.98         61.17        34.98 o
   8  17   2        160.47        187.59        32.48 o
   9  17   2        133.03        125.61        65.84 o
  10  17   2        120.74         63.27        22.25 o
 -10  18   2         52.83         19.84        22.30 o
  -9  18   2        247.32        228.85        24.06 o
  -8  18   2         43.32         42.57        21.89 o
  -7  18   2         41.51         46.11        25.61 o
  -6  18   2        155.06        118.32        32.62 o
  -5  18   2       1461.00       1379.74        45.87 o
  -4  18   2        185.97        218.61        26.65 o
  -3  18   2       1170.02       1170.18        27.75 o
  -2  18   2        145.22        141.14        27.71 o
  -1  18   2       1185.81       1154.95        31.54 o
   0  18   2        749.93        787.33        45.46 o
   1  18   2       1216.51       1219.75        33.15 o
   2  18   2        133.54        153.51        31.88 o
   3  18   2       1204.35       1220.69        75.72 o
   4  18   2        128.28        173.62        31.59 o
   5  18   2       1410.83       1443.29        53.30 o
   6  18   2        165.37        216.55        29.91 o
   7  18   2         53.07         39.01        30.72 o
   8  18   2         53.32         44.52        27.48 o
   9  18   2        261.87        249.39        31.60 o
  10  18   2         49.42         71.87        30.69 o
  -9  19   2         39.64         56.27        26.56 o
  -8  19   2         91.13         43.51        23.06 o
  -7  19   2        281.91        257.96        30.78 o
  -6  19   2        104.80         80.01        20.96 o
  -5  19   2        182.86        145.26        26.08 o
  -4  19   2        206.47        185.90        24.67 o
  -3  19   2        429.29        415.36        30.27 o
  -2  19   2        506.22        473.41        31.00 o
  -1  19   2        564.56        549.59        31.00 o
   0  19   2        119.55        137.06        29.42 o
   1  19   2        554.50        576.74        30.99 o
   2  19   2        522.98        490.12        27.11 o
   3  19   2        404.87        409.91        34.14 o
   4  19   2        229.70        213.03        28.75 o
   5  19   2        151.11        120.24        27.07 o
   6  19   2         94.64         95.00        30.08 o
   7  19   2        304.95        282.75        29.14 o
   8  19   2         81.12         54.12        26.08 o
   9  19   2         55.70         87.86        27.23 o
  -7  20   2        165.95        117.33        23.88 o
  -6  20   2         28.90         -1.32        21.32 o
  -5  20   2        115.94         86.67        26.42 o
  -4  20   2         61.86         54.61        23.49 o
  -3  20   2        147.22        135.45        31.59 o
  -2  20   2         83.41        137.60        35.67 o
  -1  20   2        240.57        260.07        31.97 o
   0  20   2          4.03          5.86        27.99 o
   1  20   2        245.93        264.09        25.70 o
   2  20   2         78.03         49.04        28.85 o
   3  20   2        118.78        137.43        29.65 o
   4  20   2         56.30         86.45        32.86 o
   5  20   2         93.93         68.61        33.28 o
   6  20   2         56.57         -6.17        34.32 o
   7  20   2        176.87         98.82        25.99 o
  -6  21   2         58.48         41.07        21.48 o
  -5  21   2        222.37        230.65        35.88 o
  -4  21   2        150.57        130.58        28.22 o
  -3  21   2         42.51          8.35        26.51 o
  -2  21   2         92.42         62.18        25.16 o
  -1  21   2        130.03        112.14        28.41 o
   0  21   2        227.38        217.73        28.47 o
   1  21   2        152.42        149.98        39.41 o
   2  21   2         79.44         73.49        29.75 o
   3  21   2         30.78         41.41        31.24 o
   4  21   2        137.92        105.16        31.21 o
   5  21   2        220.32        163.70        53.60 o
   6  21   2         73.51         68.62        21.55 o
  -4  22   2        185.49        119.89        28.22 o
  -3  22   2        203.87        250.01        29.68 o
  -2  22   2         11.28        -27.68        27.68 o
  -1  22   2         73.75         55.82        29.72 o
   0  22   2          8.61         45.38        27.50 o
   1  22   2         76.15         83.67        27.60 o
   2  22   2         10.09         42.09        25.38 o
   3  22   2        185.78        179.75        36.63 o
   4  22   2        197.66        120.00        28.47 o
   0  23   2         50.08         71.52        28.78 o
   1   0   3      10346.46      11481.31       113.87 o
   2   0   3      13148.99      13484.41       178.25 o
   3   0   3      12443.54      12333.56       292.67 o
   4   0   3        905.03        842.70        42.32 o
   5   0   3       4354.36       3796.68        62.97 o
   6   0   3       5009.19       4696.78       168.69 o
   7   0   3      29205.53      27789.72       644.26 o
   8   0   3        337.78        353.76        51.67 o
   9   0   3         42.36        124.81        41.94 o
  10   0   3          2.25         24.30        40.54 o
  11   0   3        633.59        712.58        33.15 o
  12   0   3       1005.62        965.92        32.81 o
  13   0   3         52.79         35.77        30.90 o
  14   0   3        309.96        233.97        26.01 o
  15   0   3        412.85        313.68        29.44 o
  16   0   3         13.03         -3.22        27.51 o
 -16   1   3        120.66         69.88        27.06 o
 -15   1   3         12.62         35.93        27.25 o
 -14   1   3        137.28        136.76        27.65 o
 -13   1   3         36.23         67.89        28.94 o
 -12   1   3         38.13         76.66        29.50 o
 -11   1   3        298.70        330.80        31.73 o
 -10   1   3       3047.04       3038.91        67.65 o
  -9   1   3       4421.33       4539.04        52.81 o
  -8   1   3       1687.67       1772.22        44.82 o
  -7   1   3          5.94          4.05        37.72 o
  -6   1   3       2467.17       2188.27        40.92 o
  -5   1   3       1277.47       1197.33        57.93 o
  -4   1   3      18256.08      16801.62       308.84 o
  -3   1   3      22886.16      22292.37       447.26 o
  -2   1   3      12731.70      13756.50       198.36 o
  -1   1   3      12184.14      12541.30       144.82 o
   0   1   3          7.02        -42.70        63.91 o
   1   1   3      11959.09      12354.58       134.35 o
   2   1   3      13657.06      14582.86       260.81 o
   3   1   3      23639.39      22877.12       727.41 o
   4   1   3      17967.26      16491.15       628.23 o
   5   1   3       1558.47       1497.00        59.65 o
   6   1   3       2712.10       2361.38       148.03 o
   7   1   3         10.87         31.28        44.68 o
   8   1   3       1748.26       1801.02        50.56 o
   9   1   3       4208.13       4335.31        96.36 o
  10   1   3       3207.56       3214.78        96.95 o
  11   1   3        293.32        293.39        31.14 o
  12   1   3         24.51         35.91        29.90 o
  13   1   3         55.97         39.45        28.49 o
  14   1   3        103.35         90.32        28.80 o
  15   1   3          8.42         30.52        29.93 o
  16   1   3        107.94         59.98        27.58 o
 -16   2   3        110.59         97.28        27.55 o
 -15   2   3        173.55        103.47        30.58 o
 -14   2   3         44.97         68.22        27.45 o
 -13   2   3        560.70        567.37        30.67 o
 -12   2   3        420.35        525.07        30.99 o
 -11   2   3        656.81        682.65        34.65 o
 -10   2   3        573.92        647.33        70.00 o
  -9   2   3       1497.63       1576.45        42.73 o
  -8   2   3       1739.83       1742.32        56.18 o
  -7   2   3       2925.25       2902.84        53.82 o
  -6   2   3       4872.53       4744.18        45.62 o
  -5   2   3      10284.88      10586.67       140.24 o
  -4   2   3       5391.76       4971.84        77.37 o
  -3   2   3       4327.85       4436.74        79.09 o
  -2   2   3      18627.08      19078.94       286.20 o
  -1   2   3      16762.72      18430.84       148.58 o
   0   2   3       1124.35       1221.93        58.45 o
   1   2   3      16464.04      17535.78       246.41 o
   2   2   3      18576.26      18929.72       249.67 o
   3   2   3       4180.41       4250.86       163.51 o
   4   2   3       4804.58       4405.55       141.24 o
   5   2   3      10403.86      10707.21       428.30 o
   6   2   3       4753.23       4708.68        87.95 o
   7   2   3       2932.29       2936.73        77.14 o
   8   2   3       1422.77       1483.82        50.32 o
   9   2   3       1421.66       1404.70       153.73 o
  10   2   3        536.12        588.58        41.58 o
  11   2   3        678.74        735.35        33.52 o
  12   2   3        395.46        472.20        32.18 o
  13   2   3        549.58        539.46        30.47 o
  14   2   3         37.26         50.85        28.98 o
  15   2   3        160.67        104.67        28.08 o
  16   2   3        104.69        119.48        27.61 o
 -15   3   3         35.91         66.47        28.32 o
 -14   3   3        177.37        143.25        29.37 o
 -13   3   3        713.37        767.45        31.52 o
 -12   3   3        403.12        415.81        30.17 o
 -11   3   3        614.98        544.22        33.75 o
 -10   3   3        344.13        321.16        41.49 o
  -9   3   3       4392.25       4505.43        45.10 o
  -8   3   3       4030.30       4190.66        75.22 o
  -7   3   3       1033.09        968.79        32.73 o
  -6   3   3       3721.04       3453.26        48.49 o
  -5   3   3        651.29        660.09        42.38 o
  -4   3   3       2611.76       2552.74        53.50 o
  -3   3   3       1737.56       1593.87        56.71 o
  -2   3   3      12366.40      12010.02       179.41 o
  -1   3   3       5339.89       5218.99        83.92 o
   0   3   3         33.27         31.48        53.55 o
   1   3   3       6139.76       5784.76       140.34 o
   2   3   3      12963.36      12309.63       309.95 o
   3   3   3       2072.90       1963.07        65.51 o
   4   3   3       2511.51       2503.27        74.19 o
   5   3   3        530.96        528.30        54.89 o
   6   3   3       3947.51       3846.68        89.45 o
   7   3   3       1013.74        935.84        69.54 o
   8   3   3       3983.65       4053.04        99.08 o
   9   3   3       4158.13       4166.57       166.95 o
  10   3   3        274.31        290.89        33.67 o
  11   3   3        693.85        607.96        44.95 o
  12   3   3        386.70        437.61        33.82 o
  13   3   3        764.40        845.69        31.42 o
  14   3   3        157.97        139.83        28.38 o
  15   3   3         38.64         41.34        26.80 o
 -15   4   3        457.45        366.23        30.77 o
 -14   4   3         90.23         60.79        27.33 o
 -13   4   3         14.42          0.00        30.48 o
 -12   4   3        559.71        616.06        28.38 o
 -11   4   3       2567.28       2679.06        81.31 o
 -10   4   3        506.71        490.97        30.54 o
  -9   4   3       3726.41       3536.15        38.44 o
  -8   4   3       1410.56       1417.49        40.18 o
  -7   4   3        735.27        644.90        41.86 o
  -6   4   3        121.10        167.71        39.79 o
  -5   4   3       4809.23       5026.13        76.24 o
  -4   4   3       5037.17       4692.76       116.50 o
  -3   4   3       4747.67       4369.85       178.71 o
  -2   4   3       4355.53       4683.07       129.47 o
  -1   4   3       8953.11       9288.79       211.39 o
   0   4   3      12860.02      12630.39       146.92 o
   1   4   3       7986.90       8451.58        85.39 o
   2   4   3       4305.63       4681.48        87.50 o
   3   4   3       4511.98       4324.88       104.25 o
   4   4   3       5044.78       4967.99       136.70 o
   5   4   3       5283.96       5862.19       258.96 o
   6   4   3        127.84        193.64        37.38 o
   7   4   3        588.02        561.33        45.70 o
   8   4   3       1517.65       1604.27        60.25 o
   9   4   3       3534.85       3405.95       118.15 o
  10   4   3        451.42        423.03        34.21 o
  11   4   3       2516.80       2658.34        94.02 o
  12   4   3        547.02        611.03        33.88 o
  13   4   3         15.37         48.39        29.99 o
  14   4   3         77.83         61.41        28.32 o
  15   4   3        454.56        386.71        25.98 o
 -15   5   3         60.72         31.75        24.29 o
 -14   5   3        596.47        529.58        30.91 o
 -13   5   3        246.35        227.89        32.25 o
 -12   5   3         14.55         98.81        45.93 o
 -11   5   3         46.00         47.72        34.02 o
 -10   5   3        791.16        839.50        33.65 o
  -9   5   3        872.71        872.85        29.57 o
  -8   5   3        637.61        620.83        33.96 o
  -7   5   3       2890.46       2864.64        45.32 o
  -6   5   3       8385.35       7742.34       159.52 o
  -5   5   3      11764.48      10835.49       252.92 o
  -4   5   3        275.94        251.64        58.16 o
  -3   5   3        751.20        733.22        47.93 o
  -2   5   3      12114.08      11801.92       379.31 o
  -1   5   3       2097.35       1984.33        54.76 o
   0   5   3        700.09        582.28        53.81 o
   1   5   3       2014.83       1907.86        56.90 o
   2   5   3      13639.88      13702.97       115.89 o
   3   5   3        762.38        765.45        63.10 o
   4   5   3        305.71        296.14        48.46 o
   5   5   3      11564.68      11257.19       628.52 o
   6   5   3       8468.70       8123.96       279.98 o
   7   5   3       3019.22       3195.26       147.31 o
   8   5   3        556.88        588.08        53.01 o
   9   5   3        972.31       1033.31        31.87 o
  10   5   3        614.69        671.13        30.23 o
  11   5   3         57.55         65.48        37.20 o
  12   5   3         30.43         44.78        24.80 o
  13   5   3        278.93        278.61        29.45 o
  14   5   3        674.79        609.55        57.25 o
  15   5   3         58.10         30.59        22.42 o
 -15   6   3         40.78         23.17        30.31 o
 -14   6   3         26.18         56.02        30.75 o
 -13   6   3         46.55         67.78        26.22 o
 -12   6   3        521.19        439.22        35.94 o
 -11   6   3        239.62        248.24        34.98 o
 -10   6   3        415.11        407.66        33.31 o
  -9   6   3       1474.02       1613.69        37.93 o
  -8   6   3       2446.38       2528.00        42.27 o
  -7   6   3         11.47         42.54        36.28 o
  -6   6   3       1532.90       1577.16        48.57 o
  -5   6   3        124.98         96.22        37.62 o
  -4   6   3       8301.75       7768.94       386.07 o
  -3   6   3       8703.40       7862.90       223.14 o
  -2   6   3       3548.08       3440.18        71.18 o
  -1   6   3       5558.21       5236.13       121.97 o
   0   6   3        463.21        342.23        46.57 o
   1   6   3       5303.28       4968.72       128.31 o
   2   6   3       3639.28       3801.54        55.99 o
   3   6   3       8688.42       8540.55       183.03 o
   4   6   3       9111.81       9127.11       313.54 o
   5   6   3        166.13        159.54        50.89 o
   6   6   3       1499.77       1537.54        49.58 o
   7   6   3         17.67         29.78        42.89 o
   8   6   3       2234.06       2329.29        60.15 o
   9   6   3       1521.84       1626.31        97.16 o
  10   6   3        341.67        301.73        28.28 o
  11   6   3        234.23        244.78        38.77 o
  12   6   3        640.49        663.31        47.43 o
  13   6   3         49.35         16.46        29.43 o
  14   6   3         34.34         39.77        21.35 o
  15   6   3         50.58         30.05        25.22 o
 -15   7   3         42.55         10.54        31.37 o
 -14   7   3        148.09         97.39        26.60 o
 -13   7   3        199.57        208.46        32.16 o
 -12   7   3        236.46        220.98        35.00 o
 -11   7   3        338.61        389.27        37.62 o
 -10   7   3       1108.17       1157.91        36.29 o
  -9   7   3       1241.60       1265.83        39.45 o
  -8   7   3       1317.31       1365.76        42.59 o
  -7   7   3        470.89        444.24        46.50 o
  -6   7   3        581.05        567.11        56.25 o
  -5   7   3       8207.65       7750.49       427.06 o
  -4   7   3       2367.18       2488.33       105.30 o
  -3   7   3       1340.07       1240.37        56.21 o
  -2   7   3       1321.76       1082.38        41.11 o
  -1   7   3       9468.54       8771.59       136.67 o
   0   7   3        679.05        546.88        42.07 o
   1   7   3       9251.29       8539.94       277.21 o
   2   7   3       1252.29       1090.30        45.34 o
   3   7   3       1659.66       1658.40        50.16 o
   4   7   3       2251.27       2566.01        59.30 o
   5   7   3       7747.85       7838.96       225.23 o
   6   7   3        566.55        603.96        48.58 o
   7   7   3        504.62        506.73        46.49 o
   8   7   3       1343.29       1453.22        60.97 o
   9   7   3       1226.26       1362.73        86.60 o
  10   7   3       1042.87       1182.60        47.66 o
  11   7   3        279.26        394.02        37.23 o
  12   7   3        235.41        247.97        35.32 o
  13   7   3        221.57        320.96        61.01 o
  14   7   3        170.57        125.61        24.54 o
  15   7   3         40.09         30.15        25.60 o
 -15   8   3        147.48         51.97        29.25 o
 -14   8   3         30.20         55.68        36.75 o
 -13   8   3        104.55         64.19        36.75 o
 -12   8   3         65.00         64.90        39.18 o
 -11   8   3        880.20        885.42        43.97 o
 -10   8   3       1464.85       1534.98        33.53 o
  -9   8   3        856.33        851.19        35.04 o
  -8   8   3       1173.81       1074.93        38.02 o
  -7   8   3       3975.35       3797.94       140.63 o
  -6   8   3        408.44        458.92        46.52 o
  -5   8   3       9468.77       9403.59       393.63 o
  -4   8   3        511.17        494.10        47.93 o
  -3   8   3        584.80        517.85        56.51 o
  -2   8   3       1585.17       1393.74        47.24 o
  -1   8   3       2716.55       2775.03        66.34 o
   0   8   3       8003.34       7444.60       186.57 o
   1   8   3       2249.79       2519.46       107.17 o
   2   8   3       1571.29       1418.34        42.73 o
   3   8   3        626.72        544.23        41.50 o
   4   8   3        428.82        467.76        49.14 o
   5   8   3       9301.88       9973.47       149.11 o
   6   8   3        392.78        467.22        50.68 o
   7   8   3       3872.61       4018.03       131.07 o
   8   8   3       1070.02       1010.42        53.24 o
   9   8   3        824.39        841.19        52.19 o
  10   8   3       1459.95       1433.41        54.33 o
  11   8   3        940.47       1052.79        44.07 o
  12   8   3         37.28         31.26        25.55 o
  13   8   3         95.29         97.38        35.22 o
  14   8   3         41.49          7.30        23.97 o
  15   8   3        118.22         92.08        24.01 o
 -14   9   3        202.31        121.28        44.60 o
 -13   9   3          5.41         33.40        46.95 o
 -12   9   3        686.48        686.48        49.18 o
 -11   9   3         81.10         76.49        46.10 o
 -10   9   3       1218.54       1381.76        55.63 o
  -9   9   3        229.94        247.06        40.24 o
  -8   9   3       1377.95       1452.42        93.84 o
  -7   9   3         45.67         54.01        41.38 o
  -6   9   3       3969.70       3755.69       200.09 o
  -5   9   3       1542.03       1435.33        73.11 o
  -4   9   3       2837.62       2622.03       122.65 o
  -3   9   3       1198.72       1181.32        42.58 o
  -2   9   3       7756.26       6754.41       188.74 o
  -1   9   3       1583.11       1507.43        77.04 o
   0   9   3       5954.82       6144.38       144.87 o
   1   9   3       1505.15       1632.96        45.02 o
   2   9   3       7609.76       7239.61        95.04 o
   3   9   3       1276.18       1361.79        57.10 o
   4   9   3       2835.44       2857.84        59.67 o
   5   9   3       1544.14       1573.11        64.86 o
   6   9   3       4148.57       4311.64        79.33 o
   7   9   3         35.23         65.81        45.72 o
   8   9   3       1444.50       1645.46        50.40 o
   9   9   3        204.15        200.43        44.37 o
  10   9   3       1247.55       1459.94        30.57 o
  11   9   3         87.14        119.20        30.14 o
  12   9   3        680.19        778.20        39.45 o
  13   9   3          6.98          5.65        25.09 o
  14   9   3        197.31        200.75        57.30 o
 -14  10   3        213.76        124.16        32.15 o
 -13  10   3         77.02         66.47        32.94 o
 -12  10   3         96.39         85.59        45.51 o
 -11  10   3        248.74        370.32        46.56 o
 -10  10   3         78.48         97.52        38.12 o
  -9  10   3       1183.37       1227.26        42.43 o
  -8  10   3       3016.55       3098.51       156.57 o
  -7  10   3        849.22        883.56        63.75 o
  -6  10   3       1896.63       1944.74        82.48 o
  -5  10   3       1167.04       1105.90        69.74 o
  -4  10   3       3032.52       2949.19        81.86 o
  -3  10   3        654.90        692.17        37.37 o
  -2  10   3       4855.80       4640.43       115.19 o
  -1  10   3       5767.85       5513.59       137.49 o
   0  10   3          9.10          2.72        34.65 o
   1  10   3       6124.06       6310.93        56.14 o
   2  10   3       4886.63       4971.29        46.34 o
   3  10   3        823.86        862.71        36.56 o
   4  10   3       2836.92       2796.90        50.64 o
   5  10   3       1201.81       1319.25        81.53 o
   6  10   3       1906.91       2139.06        80.42 o
   7  10   3        851.45        944.03        50.65 o
   8  10   3       3124.03       3412.66        47.14 o
   9  10   3       1243.64       1269.52        36.98 o
  10  10   3         99.25        105.67        26.81 o
  11  10   3        262.47        281.59        38.13 o
  12  10   3        107.00        117.54        22.26 o
  13  10   3         81.52         52.81        21.44 o
  14  10   3        188.20        110.13        25.61 o
 -14  11   3         54.68         66.73        42.83 o
 -13  11   3        136.50        106.54        44.01 o
 -12  11   3          8.43         17.48        43.29 o
 -11  11   3        343.79        278.90        34.38 o
 -10  11   3          3.64          4.34        29.25 o
  -9  11   3        207.57        169.60        31.80 o
  -8  11   3       1624.54       1562.13       112.83 o
  -7  11   3       2208.91       2352.19        69.02 o
  -6  11   3         95.59         86.83        43.68 o
  -5  11   3       3634.91       3437.39       138.47 o
  -4  11   3        141.95        151.53        35.66 o
  -3  11   3       1440.55       1367.07        36.82 o
  -2  11   3         94.80        121.23        35.49 o
  -1  11   3       2132.95       2217.48       114.10 o
   0  11   3          0.66          0.09        46.45 o
   1  11   3       2116.53       2230.90        45.50 o
   2  11   3         92.61        117.05        34.36 o
   3  11   3       1506.98       1521.22        39.36 o
   4  11   3        114.74        132.57        37.42 o
   5  11   3       3621.46       3624.84        54.28 o
   6  11   3         91.77         91.41        48.29 o
   7  11   3       2097.49       2242.17        54.70 o
   8  11   3       1679.79       1736.96        46.86 o
   9  11   3        303.94        335.09        34.13 o
  10  11   3          2.27         -6.65        25.14 o
  11  11   3        385.05        371.91        30.64 o
  12  11   3         10.38         19.60        21.31 o
  13  11   3        128.30        121.15        29.86 o
  14  11   3         51.51         50.82        30.96 o
 -13  12   3         45.47         81.46        30.38 o
 -12  12   3        317.05        387.15        46.17 o
 -11  12   3        169.01        161.62        47.87 o
 -10  12   3         29.57         -2.84        52.09 o
  -9  12   3        254.35        299.97        38.66 o
  -8  12   3       1660.49       1647.37       104.22 o
  -7  12   3        952.72        981.01        77.30 o
  -6  12   3        797.45        737.96        44.50 o
  -5  12   3         39.39         66.72        51.21 o
  -4  12   3       3053.38       2935.03       130.16 o
  -3  12   3       1793.71       1725.67        76.91 o
  -2  12   3        991.28        977.94        36.89 o
  -1  12   3       3698.33       3571.24       103.56 o
   0  12   3       2663.02       2779.39       109.65 o
   1  12   3       3766.89       3780.25        74.95 o
   2  12   3        933.27        995.93        37.33 o
   3  12   3       1801.14       1812.44        46.70 o
   4  12   3       2784.26       2801.43        50.54 o
   5  12   3         41.87         73.62        40.45 o
   6  12   3        836.27        768.93        38.96 o
   7  12   3        864.15        872.47        37.33 o
   8  12   3       1778.27       1925.66        54.91 o
   9  12   3        274.45        314.23        40.70 o
  10  12   3         42.21         44.62        29.78 o
  11  12   3        167.33        192.68        25.39 o
  12  12   3        305.21        268.91        34.89 o
  13  12   3         41.47         70.90        28.98 o
 -13  13   3         28.70         35.48        42.89 o
 -12  13   3          6.27         67.05        26.69 o
 -11  13   3         63.05         19.25        45.05 o
 -10  13   3        505.66        516.18        40.30 o
  -9  13   3         95.10         91.40        37.70 o
  -8  13   3         78.09        126.94        30.03 o
  -7  13   3        432.24        441.39        77.01 o
  -6  13   3       1382.67       1415.96        59.43 o
  -5  13   3        597.19        570.20        36.65 o
  -4  13   3       1076.74       1142.97        42.46 o
  -3  13   3       1453.96       1413.07        41.67 o
  -2  13   3       1731.97       1630.17        41.47 o
  -1  13   3         31.11         25.32        30.56 o
   0  13   3        337.23        305.70        38.13 o
   1  13   3         34.80         77.52        48.75 o
   2  13   3       1656.88       1667.27        45.88 o
   3  13   3       1450.12       1401.25        33.94 o
   4  13   3       1040.35       1042.27        33.34 o
   5  13   3        549.96        580.32        32.74 o
   6  13   3       1158.40       1246.50        43.30 o
   7  13   3        433.91        514.72        43.59 o
   8  13   3         65.12         77.98        40.67 o
   9  13   3        103.26        120.66        41.49 o
  10  13   3        469.79        445.11        44.35 o
  11  13   3         57.73         90.52        46.28 o
  12  13   3         14.16         39.66        28.46 o
  13  13   3         26.54         13.33        36.74 o
 -12  14   3         68.38        130.81        30.43 o
 -11  14   3        556.56        577.70        80.64 o
 -10  14   3         80.15         79.93        29.29 o
  -9  14   3        235.51        204.42        37.58 o
  -8  14   3        384.54        385.10        53.66 o
  -7  14   3        573.80        620.01        43.02 o
  -6  14   3         80.89        107.04        31.44 o
  -5  14   3        138.41        116.88        35.65 o
  -4  14   3       2659.53       2623.76        70.82 o
  -3  14   3       1962.07       2069.60        81.45 o
  -2  14   3        705.15        730.50        40.02 o
  -1  14   3        120.33        176.87        31.71 o
   0  14   3         16.33         40.87        35.27 o
   1  14   3        190.31        215.52        30.15 o
   2  14   3        663.03        661.69        34.71 o
   3  14   3       1858.88       1912.28        33.58 o
   4  14   3       2843.30       2892.22        43.12 o
   5  14   3        156.40        171.80        34.96 o
   6  14   3         93.28         78.48        31.56 o
   7  14   3        740.19        759.43        33.20 o
   8  14   3        475.47        531.99        40.54 o
   9  14   3        276.94        239.24        33.02 o
  10  14   3         81.21         72.33        22.23 o
  11  14   3        523.85        438.56        26.69 o
  12  14   3         50.94         66.05        32.55 o
 -12  15   3         57.75         65.77        30.63 o
 -11  15   3        330.35        341.91        41.48 o
 -10  15   3         46.87         43.36        24.14 o
  -9  15   3        350.02        383.69        30.39 o
  -8  15   3        145.21        137.38        32.79 o
  -7  15   3        847.42        900.85        36.30 o
  -6  15   3        303.61        227.65        21.77 o
  -5  15   3       1261.62       1374.01        40.76 o
  -4  15   3        194.66        199.84        24.78 o
  -3  15   3        492.35        472.09        31.23 o
  -2  15   3        533.26        560.33        31.68 o
  -1  15   3        663.64        634.33        34.16 o
   0  15   3        347.79        317.34        42.74 o
   1  15   3        747.52        704.84        36.11 o
   2  15   3        510.29        499.58        46.72 o
   3  15   3        440.67        465.04        35.31 o
   4  15   3        217.34        201.61        35.81 o
   5  15   3       1229.42       1356.88        32.44 o
   6  15   3        344.82        427.03        49.44 o
   7  15   3        936.21        991.31        51.99 o
   8  15   3        167.86        128.83        38.01 o
   9  15   3        405.96        305.62        49.44 o
  10  15   3         44.24         45.50        31.22 o
  11  15   3        305.39        175.74        48.75 o
  12  15   3         49.37         66.09        33.79 o
 -11  16   3         45.53         35.83        33.50 o
 -10  16   3        104.49         87.40        31.37 o
  -9  16   3         14.83         51.45        24.52 o
  -8  16   3        234.97        277.41        27.11 o
  -7  16   3         19.87         19.53        23.36 o
  -6  16   3        359.29        370.39        27.75 o
  -5  16   3        700.04        746.90        23.89 o
  -4  16   3       1455.26       1531.37        40.00 o
  -3  16   3        149.69        175.49        27.66 o
  -2  16   3        118.00         97.68        26.76 o
  -1  16   3         62.00         55.98        31.54 o
   0  16   3         18.40         22.35        31.52 o
   1  16   3         49.13         53.63        30.73 o
   2  16   3        129.71        116.43        32.39 o
   3  16   3        195.95        207.23        31.47 o
   4  16   3       1410.99       1510.29        33.27 o
   5  16   3        647.40        660.30        34.95 o
   6  16   3        358.93        375.71        34.19 o
   7  16   3         20.16         31.63        48.26 o
   8  16   3        251.08        171.96        35.30 o
   9  16   3         21.34         -0.56        31.17 o
  10  16   3         82.14         37.82        31.42 o
  11  16   3         33.40          9.96        25.33 o
 -10  17   3        390.18        419.94       172.06 o
  -9  17   3         14.74         11.41        23.68 o
  -8  17   3         12.15         33.27        25.32 o
  -7  17   3         57.77         79.56        26.59 o
  -6  17   3        920.91        898.30        36.67 o
  -5  17   3        283.85        310.81        24.32 o
  -4  17   3        225.74        243.91        27.08 o
  -3  17   3        175.92        254.43        29.12 o
  -2  17   3         79.17        153.97        22.85 o
  -1  17   3        778.10        789.19        32.27 o
   0  17   3         12.59         48.47        30.09 o
   1  17   3        853.94        819.34        32.45 o
   2  17   3         85.51        103.45        29.94 o
   3  17   3        150.91        178.37        33.71 o
   4  17   3        249.74        220.32        31.83 o
   5  17   3        265.34        279.55        29.50 o
   6  17   3        907.21        844.37        71.41 o
   7  17   3         49.50         69.29        37.85 o
   8  17   3         15.50         13.82        45.58 o
   9  17   3         23.73         30.59        33.66 o
  10  17   3        371.49        281.33        26.28 o
  -9  18   3         58.86         17.07        26.76 o
  -8  18   3        185.01        158.96        26.87 o
  -7  18   3        347.48        311.06        23.14 o
  -6  18   3         55.78         78.62        25.64 o
  -5  18   3        368.28        340.57        25.39 o
  -4  18   3        118.74         77.62        26.28 o
  -3  18   3        526.71        590.77        27.96 o
  -2  18   3        218.98        227.21        25.64 o
  -1  18   3        555.87        591.77        31.92 o
   0  18   3        348.49        371.21        30.62 o
   1  18   3        535.62        591.79        33.04 o
   2  18   3        219.83        211.21        31.88 o
   3  18   3        548.32        540.84        33.15 o
   4  18   3        105.27         84.28        33.25 o
   5  18   3        330.09        342.49        33.80 o
   6  18   3         50.16         17.39        30.37 o
   7  18   3        361.51        394.11        75.70 o
   8  18   3        176.63        128.07        29.05 o
   9  18   3         56.75         32.46        31.10 o
  -9  19   3        132.00        128.00        22.74 o
  -8  19   3         55.70         48.82        21.35 o
  -7  19   3          9.88         40.56        24.06 o
  -6  19   3        197.25        225.67        54.48 o
  -5  19   3        331.08        338.57        27.27 o
  -4  19   3        143.80        119.61        24.29 o
  -3  19   3        225.09        203.09        27.55 o
  -2  19   3        196.16        184.14        25.47 o
  -1  19   3        329.24        341.78        30.51 o
   0  19   3          0.78         40.99        29.33 o
   1  19   3        299.44        261.49        30.34 o
   2  19   3        228.93        294.34        26.50 o
   3  19   3        229.15        224.41        33.73 o
   4  19   3        128.77        114.83        27.41 o
   5  19   3        395.84        363.58        29.16 o
   6  19   3        161.49        139.34        50.21 o
   7  19   3         19.15         -8.60        36.03 o
   8  19   3         54.63         93.21        29.87 o
   9  19   3        121.61        102.48        23.65 o
  -7  20   3         82.63         67.00        22.15 o
  -6  20   3         12.68         45.79        24.17 o
  -5  20   3         63.11         68.83        24.34 o
  -4  20   3        205.15        223.60        26.21 o
  -3  20   3         66.35         82.00        30.25 o
  -2  20   3          5.93         16.75        51.73 o
  -1  20   3         81.48        103.64        28.97 o
   0  20   3        635.23        646.52        29.88 o
   1  20   3         90.43         96.18        26.84 o
   2  20   3          4.98         58.21        28.18 o
   3  20   3         65.54         27.57        31.37 o
   4  20   3        179.96        180.53        33.23 o
   5  20   3         65.69         71.99        34.58 o
   6  20   3         10.84         19.50        30.12 o
   7  20   3         84.17         62.17        26.24 o
  -6  21   3        198.51        132.31        22.48 o
  -5  21   3        279.05        216.96        23.46 o
  -4  21   3         29.13         44.87        27.10 o
  -3  21   3         37.59         88.48        28.70 o
  -2  21   3        214.29        185.51        29.15 o
  -1  21   3         51.91         95.91        29.20 o
   0  21   3          9.69         29.30        27.34 o
   1  21   3         31.02         78.94        27.68 o
   2  21   3        237.28        218.36        30.81 o
   3  21   3         45.49         20.81        28.34 o
   4  21   3         32.77         55.45        27.11 o
   5  21   3        308.84        281.19        36.28 o
   6  21   3        168.37        158.01        47.28 o
  -4  22   3          2.84         18.91        27.01 o
  -3  22   3        267.95        208.65        26.27 o
  -2  22   3         26.17         30.80        27.40 o
  -1  22   3         54.23         62.66        28.17 o
   0  22   3         30.57         32.01        30.36 o
   1  22   3         56.77         63.16        28.48 o
   2  22   3         32.18         19.21        28.98 o
   3  22   3        241.10        193.91        26.10 o
   4  22   3          3.09         48.73        31.10 o
   0   0   4      63715.23      64808.80       672.43 o
   1   0   4       5418.67       5117.78        85.16 o
   3   0   4      13226.01      13726.15       220.72 o
   4   0   4       7689.14       7855.82       174.09 o
   5   0   4       4566.36       4121.79        97.60 o
   6   0   4        240.44        340.42        35.44 o
   7   0   4       1445.96       1540.14        70.71 o
   8   0   4        114.64         87.23        30.77 o
   9   0   4       1773.95       1866.86        55.62 o
  10   0   4         12.91         37.12        34.06 o
  11   0   4         44.10         68.66        26.29 o
  12   0   4         31.97         52.05        29.37 o
  13   0   4         71.02         74.22        30.09 o
  14   0   4        197.13        243.22        36.52 o
  15   0   4         53.62         60.64        28.85 o
  16   0   4         16.16         44.14        27.12 o
 -15   1   4        184.75        117.78        27.58 o
 -14   1   4         33.49         14.50        31.59 o
 -13   1   4        544.72        527.03        30.69 o
 -12   1   4       1157.08       1262.74        34.73 o
 -11   1   4        441.89        443.24        33.88 o
 -10   1   4       1004.74       1097.29        38.75 o
  -9   1   4        108.98        122.81        25.87 o
  -8   1   4       1806.42       1768.07        34.63 o
  -7   1   4       5065.93       5109.16        91.83 o
  -6   1   4       5819.54       6099.17       100.76 o
  -5   1   4        491.01        593.57        46.84 o
  -4   1   4       2363.90       2186.07        57.26 o
  -3   1   4       8063.47       8602.23       163.34 o
  -2   1   4      24114.14      25389.54       396.54 o
  -1   1   4      30496.55      29688.82       276.84 o
   0   1   4       2464.71       2463.22        61.46 o
   1   1   4      31174.71      30293.32       282.13 o
   2   1   4      24285.14      24942.94       221.71 o
   3   1   4       7367.95       7739.96       174.90 o
   4   1   4       1862.54       1752.03        55.48 o
   5   1   4        656.24        817.03        40.29 o
   6   1   4       5618.12       5797.39       296.47 o
   7   1   4       5178.17       5365.39       176.71 o
   8   1   4       1591.54       1574.49        64.91 o
   9   1   4        112.66        143.98        27.60 o
  10   1   4        969.16       1013.20        35.46 o
  11   1   4        485.23        457.62        32.20 o
  12   1   4       1226.24       1257.56        34.03 o
  13   1   4        579.58        593.51        30.92 o
  14   1   4         54.13         60.99        29.90 o
  15   1   4        216.19        188.02        28.82 o
 -15   2   4         81.72         39.52        27.35 o
 -14   2   4        412.80        432.52        40.73 o
 -13   2   4         22.76         21.52        28.18 o
 -12   2   4        133.41        139.52        30.77 o
 -11   2   4        719.18        766.35        28.07 o
 -10   2   4       1307.18       1378.88        37.29 o
  -9   2   4       1607.93       1618.63        30.55 o
  -8   2   4        585.58        564.36        33.57 o
  -7   2   4       1166.65       1157.15        34.84 o
  -6   2   4       3418.96       3120.04        54.68 o
  -5   2   4        277.96        298.34        37.97 o
  -4   2   4        443.22        396.35        50.46 o
  -3   2   4      10380.15      10842.16       139.84 o
  -2   2   4      57380.86      58167.12       249.04 o
  -1   2   4      12305.50      13501.07       145.26 o
   0   2   4       1024.65       1184.95        51.71 o
   1   2   4      12798.90      13775.81       136.50 o
   2   2   4      58324.47      58210.00      1650.02 o
   3   2   4      10510.81      10732.83       251.42 o
   4   2   4        425.80        358.18        49.68 o
   5   2   4        290.85        264.43        37.26 o
   6   2   4       3326.31       2971.59       116.25 o
   7   2   4       1278.41       1359.42        52.42 o
   8   2   4        601.27        613.14        48.39 o
   9   2   4       1675.23       1730.46        57.22 o
  10   2   4       1356.06       1496.14        44.93 o
  11   2   4        668.30        714.19        40.36 o
  12   2   4         97.56        101.74        52.66 o
  13   2   4         18.37         11.47        25.20 o
  14   2   4        395.71        419.05        30.11 o
  15   2   4         78.53         79.16        28.28 o
 -15   3   4        147.25         89.73        26.89 o
 -14   3   4        422.04        340.67        40.15 o
 -13   3   4          8.95         34.93        32.32 o
 -12   3   4         44.21         50.16        30.85 o
 -11   3   4       1079.26       1027.57        36.45 o
 -10   3   4        938.59       1044.40        39.11 o
  -9   3   4        493.83        527.50        30.26 o
  -8   3   4       1891.92       2065.81        35.74 o
  -7   3   4         99.79        147.56        33.96 o
  -6   3   4       4023.16       4061.12        44.04 o
  -5   3   4       5845.01       5413.49        66.75 o
  -4   3   4       4463.62       4239.97        55.96 o
  -3   3   4      15746.12      16065.16       254.37 o
  -2   3   4        719.13        990.30        58.45 o
  -1   3   4      17111.45      17234.63        85.98 o
   0   3   4       5468.18       5223.16        87.71 o
   1   3   4      17041.98      16724.57       254.90 o
   2   3   4        681.28        877.63        64.57 o
   3   3   4      16021.21      15609.35       566.90 o
   4   3   4       4618.00       4388.07       148.17 o
   5   3   4       6066.66       5735.51       219.71 o
   6   3   4       3866.03       3984.17       108.25 o
   7   3   4        219.15        235.78        45.45 o
   8   3   4       1692.74       1902.78       158.24 o
   9   3   4        493.97        487.04        36.31 o
  10   3   4        946.00        973.95        45.73 o
  11   3   4       1173.51       1142.56        39.42 o
  12   3   4         63.19         73.83        29.14 o
  13   3   4          7.88         27.76        29.02 o
  14   3   4        441.37        388.39        31.24 o
  15   3   4        136.47        116.11        23.52 o
 -15   4   4          5.80          6.60        29.50 o
 -14   4   4         19.22          2.62        30.71 o
 -13   4   4        831.00        761.68        46.06 o
 -12   4   4         75.98         91.48        32.66 o
 -11   4   4       1099.73       1124.69        33.61 o
 -10   4   4        359.08        390.51        29.78 o
  -9   4   4       2680.55       2896.60        48.20 o
  -8   4   4        548.21        517.62        33.28 o
  -7   4   4        414.64        466.83        30.19 o
  -6   4   4        205.68        184.26        35.37 o
  -5   4   4         96.12        124.62        41.83 o
  -4   4   4       5008.34       4814.92        71.70 o
  -3   4   4       2267.10       1920.10        55.85 o
  -2   4   4       6933.27       6633.90       108.43 o
  -1   4   4      62779.05      62253.72      1238.54 o
   0   4   4      10598.35      10365.54       204.21 o
   1   4   4      65176.45      61322.01      2466.68 o
   2   4   4       6559.80       6127.16       127.64 o
   3   4   4       2554.84       2168.79        76.91 o
   4   4   4       4786.72       4543.50       251.90 o
   5   4   4        101.17        100.64        50.92 o
   6   4   4        194.49        205.05        47.41 o
   7   4   4        346.78        432.48        51.18 o
   8   4   4        510.82        483.24        48.47 o
   9   4   4       2351.01       2696.15       110.67 o
  10   4   4        326.66        368.27        29.23 o
  11   4   4       1134.41       1188.77        55.16 o
  12   4   4         84.96        102.47        29.05 o
  13   4   4        859.41        951.33        31.64 o
  14   4   4         20.80          1.38        36.72 o
  15   4   4          7.06          1.41        27.80 o
 -15   5   4        104.15         89.50        30.44 o
 -14   5   4        163.28         75.28        28.93 o
 -13   5   4         25.66         41.04        29.08 o
 -12   5   4        610.96        670.48        35.71 o
 -11   5   4        479.59        559.36        54.59 o
 -10   5   4         63.42         82.71        30.05 o
  -9   5   4       1255.84       1279.31        31.84 o
  -8   5   4       3376.45       3348.31        42.32 o
  -7   5   4        121.64         97.56        36.09 o
  -6   5   4       2938.09       2766.82        45.40 o
  -5   5   4        769.68        684.80        54.79 o
  -4   5   4       8643.10       7998.49        83.69 o
  -3   5   4       5507.64       5073.57        71.39 o
  -2   5   4       2282.92       2564.59        84.39 o
  -1   5   4       7281.54       6762.91       121.92 o
   0   5   4      10416.90       9983.16       177.39 o
   1   5   4       6875.62       6326.62        64.83 o
   2   5   4       2279.22       2462.74        63.71 o
   3   5   4       5318.94       5046.39       164.92 o
   4   5   4       9216.39       8832.64       274.25 o
   5   5   4        701.51        625.98        56.51 o
   6   5   4       2791.58       2797.32       113.22 o
   7   5   4        146.09        107.34        45.58 o
   8   5   4       3261.36       3312.67        81.00 o
   9   5   4       1159.17       1266.34        57.59 o
  10   5   4         92.21        121.35        33.59 o
  11   5   4        527.20        623.43        31.77 o
  12   5   4        584.73        591.07        32.70 o
  13   5   4         18.64         56.24        27.98 o
  14   5   4        151.90        126.77        32.82 o
  15   5   4         94.52         77.02        27.66 o
 -15   6   4         98.58         63.75        31.54 o
 -14   6   4        210.88        163.47        26.71 o
 -13   6   4        355.94        339.63        27.99 o
 -12   6   4        708.34        668.63        30.44 o
 -11   6   4        236.10        240.60        29.46 o
 -10   6   4       2971.44       3095.67        36.48 o
  -9   6   4       3229.01       3366.21        41.03 o
  -8   6   4       1971.58       2123.80        40.77 o
  -7   6   4         36.67         60.61        31.61 o
  -6   6   4       1063.24       1048.33        59.79 o
  -5   6   4       1601.12       1462.83        42.76 o
  -4   6   4       2245.10       2341.26        74.03 o
  -3   6   4       3388.22       3112.79        93.51 o
  -2   6   4       3756.90       3522.42        63.58 o
  -1   6   4       7173.43       6565.79       135.66 o
   0   6   4       2295.53       1934.08        48.96 o
   1   6   4       7621.88       7118.69        62.32 o
   2   6   4       3951.98       3829.88        62.67 o
   3   6   4       3382.05       3313.34        65.28 o
   4   6   4       2316.82       2567.87        64.02 o
   5   6   4       1729.49       1744.02        89.55 o
   6   6   4       1117.38       1159.13        84.18 o
   7   6   4         51.17         57.66        46.85 o
   8   6   4       1916.28       2064.83        49.03 o
   9   6   4       3001.48       3308.30       161.81 o
  10   6   4       2821.69       2888.79        82.87 o
  11   6   4        276.83        268.08        32.20 o
  12   6   4        617.16        584.87        30.08 o
  13   6   4        343.19        319.32        27.23 o
  14   6   4        287.33        229.03        40.54 o
  15   6   4         92.58         71.18        28.98 o
 -15   7   4        193.10        111.85        28.12 o
 -14   7   4         24.37         23.84        32.85 o
 -13   7   4        131.21        121.26        33.63 o
 -12   7   4        163.95        295.65        73.67 o
 -11   7   4        476.01        585.27        32.79 o
 -10   7   4       1684.52       1738.70        38.24 o
  -9   7   4         24.95         25.08        36.10 o
  -8   7   4        903.91        874.58        36.41 o
  -7   7   4       2513.13       2472.69        62.54 o
  -6   7   4       1172.24       1062.59        38.67 o
  -5   7   4       1196.76       1374.72        50.04 o
  -4   7   4        195.81        204.54        53.53 o
  -3   7   4       2843.17       2839.35       126.45 o
  -2   7   4       4342.75       4243.85        56.76 o
  -1   7   4      11480.62      11037.22       220.04 o
   0   7   4       1397.95       1419.65        43.01 o
   1   7   4      11218.88      11164.79       100.86 o
   2   7   4       4506.39       4502.81        53.13 o
   3   7   4       2381.26       2456.05        52.51 o
   4   7   4        168.03        133.21        50.78 o
   5   7   4       1451.86       1608.20        52.48 o
   6   7   4       1222.89       1188.52        65.19 o
   7   7   4       2703.32       2706.07        78.09 o
   8   7   4        860.15        962.74       123.41 o
   9   7   4         13.09         20.71        61.33 o
  10   7   4       1789.11       1869.71        60.66 o
  11   7   4        404.86        472.86        37.60 o
  12   7   4        174.37        165.94        30.44 o
  13   7   4        155.79        131.24        25.37 o
  14   7   4         16.06         44.68        22.87 o
  15   7   4        172.10        136.73        30.53 o
 -14   8   4        261.74        198.62        45.58 o
 -13   8   4        345.26        409.28        45.05 o
 -12   8   4        262.77        204.90        48.52 o
 -11   8   4        441.74        505.15        37.25 o
 -10   8   4         15.03         -6.89        36.73 o
  -9   8   4        610.10        699.71        38.98 o
  -8   8   4        436.24        409.33        60.08 o
  -7   8   4        741.09        754.46        43.65 o
  -6   8   4       1386.64       1401.92        45.63 o
  -5   8   4       2268.80       2250.32       125.57 o
  -4   8   4        296.52        222.78        36.94 o
  -3   8   4       2200.28       2135.14        54.71 o
  -2   8   4       1355.96       1495.28        50.89 o
  -1   8   4       3711.34       3363.76        71.58 o
   0   8   4        104.30         68.11        35.65 o
   1   8   4       3901.16       3652.28        91.73 o
   2   8   4       1641.39       1867.71        43.49 o
   3   8   4       1909.39       1943.17        44.80 o
   4   8   4        265.46        276.66        40.15 o
   5   8   4       2240.78       2292.11        56.59 o
   6   8   4       1519.44       1570.58        52.84 o
   7   8   4        736.84        727.39        39.67 o
   8   8   4        401.71        401.92        44.27 o
   9   8   4        826.73        893.84        43.99 o
  10   8   4         34.12         93.62        45.12 o
  11   8   4        399.84        389.61        23.90 o
  12   8   4        260.14        283.61        28.40 o
  13   8   4        357.29        451.92        76.74 o
  14   8   4        241.10        195.22        43.23 o
 -14   9   4        239.02        169.08        43.22 o
 -13   9   4         14.04        106.81        45.97 o
 -12   9   4        629.80        792.89        48.46 o
 -11   9   4        210.56        249.08        37.22 o
 -10   9   4        267.27        307.27        34.88 o
  -9   9   4        431.76        495.15        75.24 o
  -8   9   4       3385.18       3384.82       129.89 o
  -7   9   4       1877.27       1869.43       166.85 o
  -6   9   4       1410.09       1544.20        46.04 o
  -5   9   4        224.74        256.43        43.78 o
  -4   9   4       6533.55       6088.07       277.46 o
  -3   9   4        739.17        739.84        41.11 o
  -2   9   4       1344.23       1290.53        53.94 o
  -1   9   4        937.49        992.13        33.52 o
   0   9   4       1662.87       1294.81        56.27 o
   1   9   4       1000.96       1073.45        42.61 o
   2   9   4       1323.53       1350.38        39.12 o
   3   9   4        843.42        872.40        41.99 o
   4   9   4       6931.36       6955.67        61.29 o
   5   9   4        240.74        275.01        36.83 o
   6   9   4       1515.39       1695.25        50.52 o
   7   9   4       1806.68       1906.48        64.18 o
   8   9   4       2822.15       2975.80       102.42 o
   9   9   4        491.38        615.38        41.52 o
  10   9   4        216.54        255.60        40.48 o
  11   9   4        203.05        214.22        32.79 o
  12   9   4        614.93        561.24        63.23 o
  13   9   4         12.34         40.27        39.02 o
  14   9   4        245.86        212.67        29.78 o
 -14  10   4        131.60        150.16        45.32 o
 -13  10   4        168.85         87.88        45.32 o
 -12  10   4        359.20        426.57        47.87 o
 -11  10   4        245.82        299.38        36.60 o
 -10  10   4        285.60        292.32        30.03 o
  -9  10   4       1802.30       1808.55       117.87 o
  -8  10   4         29.82         53.95        39.23 o
  -7  10   4        608.35        690.25        45.55 o
  -6  10   4       1005.15        910.47        81.72 o
  -5  10   4        753.99        714.12        47.56 o
  -4  10   4       1154.34       1104.61        49.96 o
  -3  10   4       3332.96       3278.84        99.50 o
  -2  10   4       4469.05       4224.73       105.04 o
  -1  10   4        161.37        137.63        30.00 o
   0  10   4        400.45        400.80        34.20 o
   1  10   4        242.95        227.67        33.07 o
   2  10   4       3989.33       3944.08       108.48 o
   3  10   4       3594.13       3636.07        40.02 o
   4  10   4       1080.42       1076.31        43.73 o
   5  10   4        644.69        609.32        40.11 o
   6  10   4        889.86        909.38        50.60 o
   7  10   4        717.78        841.30        50.46 o
   8  10   4         23.76         70.03        43.76 o
   9  10   4       1879.55       2028.93       107.43 o
  10  10   4        397.22        506.72        49.83 o
  11  10   4        255.10        270.08        30.91 o
  12  10   4        341.60        317.69        30.89 o
  13  10   4        202.32        198.84        28.53 o
  14  10   4        146.65        108.57        25.08 o
 -14  11   4          2.49         25.60        42.17 o
 -13  11   4          9.53        -12.97        31.83 o
 -12  11   4        177.78        188.60        32.94 o
 -11  11   4        548.06        562.00        38.45 o
 -10  11   4        153.86        164.83        37.33 o
  -9  11   4        210.28        278.33        38.98 o
  -8  11   4        350.35        327.92        41.33 o
  -7  11   4       1165.36       1190.55        39.52 o
  -6  11   4       1209.03       1225.61        47.42 o
  -5  11   4       1811.37       1897.16       140.17 o
  -4  11   4       1454.04       1442.51        41.73 o
  -3  11   4       2606.21       2527.48        64.71 o
  -2  11   4        591.92        599.50        31.65 o
  -1  11   4        542.84        503.07        39.22 o
   0  11   4        270.87        250.39        27.61 o
   1  11   4        642.69        644.55        35.35 o
   2  11   4        518.40        602.54        34.19 o
   3  11   4       2666.27       2624.53        36.86 o
   4  11   4       1451.14       1572.28        42.67 o
   5  11   4       1651.58       1760.48        41.69 o
   6  11   4       1202.79       1198.75        50.84 o
   7  11   4       1251.92       1454.79        86.21 o
   8  11   4        351.61        380.79        44.64 o
   9  11   4        253.95        292.70        40.42 o
  10  11   4        143.49        204.98        39.35 o
  11  11   4        612.30        603.97        30.88 o
  12  11   4        168.82        124.60        25.24 o
  13  11   4          8.47         20.51        21.30 o
  14  11   4          2.51          7.36        29.13 o
 -13  12   4        135.35         86.37        42.89 o
 -12  12   4         47.71        108.64        44.66 o
 -11  12   4         10.65        -11.91        34.75 o
 -10  12   4        252.01        258.98        45.77 o
  -9  12   4        696.96        726.31        38.44 o
  -8  12   4       1286.31       1450.52        63.81 o
  -7  12   4       1412.64       1478.78        60.18 o
  -6  12   4          9.62         -3.87        39.19 o
  -5  12   4       1159.94       1161.40        40.87 o
  -4  12   4        431.78        452.56        37.47 o
  -3  12   4       2231.13       2183.73        48.68 o
  -2  12   4       2265.02       2144.78        49.43 o
  -1  12   4        473.09        443.79        33.12 o
   0  12   4        198.35        134.68        33.48 o
   1  12   4        435.86        442.50        30.90 o
   2  12   4       1999.99       2030.37        37.34 o
   3  12   4       2310.45       2379.35        37.51 o
   4  12   4        468.34        516.00        36.72 o
   5  12   4       1333.35       1433.28        47.01 o
   6  12   4         40.35         27.77        40.03 o
   7  12   4       1311.09       1467.87        86.54 o
   8  12   4       1377.23       1498.37        38.05 o
   9  12   4        710.73        693.16        39.23 o
  10  12   4        283.93        299.54        39.33 o
  11  12   4         15.84         54.60        28.23 o
  12  12   4         53.22         -3.18        23.44 o
  13  12   4        131.83        162.80        35.30 o
 -13  13   4         48.04         60.57        44.99 o
 -12  13   4        383.20        334.04        42.96 o
 -11  13   4         20.66         53.08        35.81 o
 -10  13   4        152.28        135.09        52.78 o
  -9  13   4         71.51         91.54        29.18 o
  -8  13   4       1856.12       2006.28       103.01 o
  -7  13   4       1678.14       1715.60       117.22 o
  -6  13   4         45.79        111.20        36.90 o
  -5  13   4        248.70        301.84        30.59 o
  -4  13   4       1366.27       1386.82        51.92 o
  -3  13   4       2111.93       2048.22        49.88 o
  -2  13   4        975.13        904.71        29.90 o
  -1  13   4         10.43         -9.60        30.46 o
   0  13   4       4476.79       4433.92       196.77 o
   1  13   4         18.42         -8.33        37.14 o
   2  13   4        956.81        966.24        34.54 o
   3  13   4       2005.30       2096.80        35.82 o
   4  13   4       1277.59       1359.42        40.76 o
   5  13   4        267.43        253.44        64.24 o
   6  13   4         38.42         26.25        33.84 o
   7  13   4       1719.16       1830.74        39.86 o
   8  13   4       2158.30       2384.25        49.87 o
   9  13   4         89.01         68.13        43.68 o
  10  13   4        148.35        133.30        36.49 o
  11  13   4         15.10          8.63        24.41 o
  12  13   4        344.35        254.84        25.15 o
  13  13   4         49.37         54.05        28.61 o
 -12  14   4         83.29        105.95        35.82 o
 -11  14   4         45.70         98.43        36.22 o
 -10  14   4        555.22        608.56        40.14 o
  -9  14   4        249.69        273.00        29.30 o
  -8  14   4        128.79        173.10        39.77 o
  -7  14   4        695.69        755.58        38.92 o
  -6  14   4         26.77         57.94        30.12 o
  -5  14   4        809.99        851.28        30.47 o
  -4  14   4        105.80         83.64        29.82 o
  -3  14   4       3315.60       3310.72       104.02 o
  -2  14   4       1474.59       1464.56        45.91 o
  -1  14   4       1631.93       1685.24        46.68 o
   0  14   4        245.99        337.92        35.37 o
   1  14   4       1544.61       1551.23        47.86 o
   2  14   4       1618.71       1598.26        40.61 o
   3  14   4       3403.14       3468.75        67.43 o
   4  14   4         92.84         96.86        27.46 o
   5  14   4        776.80        888.02        31.72 o
   6  14   4          7.04        -12.49        35.63 o
   7  14   4        666.90        686.10        41.03 o
   8  14   4        104.76        106.88        39.35 o
   9  14   4        195.85        177.63        31.56 o
  10  14   4        531.32        447.75        31.26 o
  11  14   4         56.69         60.62        23.45 o
  12  14   4        100.51         81.78        28.58 o
 -12  15   4         88.26         79.94        24.86 o
 -11  15   4        442.96        321.49        34.22 o
 -10  15   4        110.55        120.53        28.02 o
  -9  15   4         20.75          9.63        28.91 o
  -8  15   4         64.86        107.06        37.09 o
  -7  15   4         76.07        108.54        27.00 o
  -6  15   4        503.82        502.56        31.47 o
  -5  15   4        197.52        220.57        32.15 o
  -4  15   4         99.78        139.32        27.18 o
  -3  15   4        549.04        551.65        31.75 o
  -2  15   4        428.94        437.42        30.76 o
  -1  15   4         64.93         81.85        32.63 o
   0  15   4        509.34        520.38        34.05 o
   1  15   4        123.01        100.14        32.54 o
   2  15   4        394.31        348.69        28.86 o
   3  15   4        608.10        644.90        38.71 o
   4  15   4         71.89         92.03        28.66 o
   5  15   4        249.62        305.05        31.15 o
   6  15   4        566.97        566.24        38.96 o
   7  15   4         82.82         52.15        37.62 o
   8  15   4         68.96         90.26        37.39 o
   9  15   4         35.19         64.98        38.72 o
  10  15   4        108.29         82.42        24.65 o
  11  15   4        370.37        288.93        24.47 o
  12  15   4         81.89         60.89        31.27 o
 -11  16   4         77.01         44.73        31.08 o
 -10  16   4        173.40        160.00        25.04 o
  -9  16   4         99.42        110.41        25.08 o
  -8  16   4        151.45        233.74        43.59 o
  -7  16   4         41.90         36.19        25.74 o
  -6  16   4       1037.59       1100.54        37.78 o
  -5  16   4         15.09         52.21        25.38 o
  -4  16   4        428.54        462.27        25.66 o
  -3  16   4        284.05        259.84        24.92 o
  -2  16   4       1494.16       1474.27        31.10 o
  -1  16   4        442.46        469.20        42.00 o
   0  16   4         60.18        106.38        31.05 o
   1  16   4        395.94        400.68        33.77 o
   2  16   4       1776.23       1792.81        36.76 o
   3  16   4        236.59        186.64        29.62 o
   4  16   4        445.64        468.56        31.81 o
   5  16   4         17.84         55.80        33.30 o
   6  16   4       1052.49       1001.92        42.43 o
   7  16   4         53.91        100.13        33.14 o
   8  16   4        128.82        113.71        29.90 o
   9  16   4        113.12         77.40        46.69 o
  10  16   4        141.84        160.29        28.35 o
  11  16   4         66.78        100.26        65.68 o
 -10  17   4        216.04        179.11        33.14 o
  -9  17   4         87.67         52.61        24.68 o
  -8  17   4        226.34        243.38        23.24 o
  -7  17   4         17.53         27.56        25.66 o
  -6  17   4        654.84        628.43        27.99 o
  -5  17   4        319.87        283.21        24.38 o
  -4  17   4        285.01        307.57        26.41 o
  -3  17   4        144.71        202.64        27.01 o
  -2  17   4        623.24        633.37        33.56 o
  -1  17   4        552.46        611.54        43.85 o
   0  17   4       1704.19       1834.96        36.44 o
   1  17   4        593.69        670.82        29.97 o
   2  17   4        645.28        700.24        32.85 o
   3  17   4        164.16        173.95        30.27 o
   4  17   4        196.62        205.42        28.48 o
   5  17   4        281.83        260.03        30.11 o
   6  17   4        695.70        669.69        42.49 o
   7  17   4          7.56         44.99        47.48 o
   8  17   4        236.72        364.95        47.41 o
   9  17   4         90.14        105.95        32.68 o
  10  17   4        202.85        246.06        33.89 o
  -9  18   4        310.85        261.95        26.80 o
  -8  18   4         77.44         57.76        24.52 o
  -7  18   4         67.47         66.34        19.80 o
  -6  18   4         30.21         79.21        22.49 o
  -5  18   4        110.44        172.47        24.78 o
  -4  18   4        779.29        735.78        33.38 o
  -3  18   4        464.64        500.00        28.49 o
  -2  18   4        363.04        361.27        37.47 o
  -1  18   4        813.33        777.86        78.60 o
   0  18   4         77.27         97.68        29.46 o
   1  18   4        795.09        761.91        40.27 o
   2  18   4        376.29        411.48        29.49 o
   3  18   4        365.75        407.64        33.01 o
   4  18   4        767.26        792.35        36.45 o
   5  18   4         83.07         35.00        44.27 o
   6  18   4         29.41         43.10        30.07 o
   7  18   4         88.56         95.42        36.70 o
   8  18   4         93.51         44.05        39.68 o
   9  18   4        331.91        265.25        31.98 o
  -8  19   4         65.64         72.26        21.84 o
  -7  19   4        169.22        129.14        23.08 o
  -6  19   4         69.20         68.13        23.61 o
  -5  19   4        312.49        318.46        26.36 o
  -4  19   4        100.22        107.27        25.78 o
  -3  19   4        323.71        331.91        27.16 o
  -2  19   4        169.86        203.86        27.32 o
  -1  19   4        518.52        491.42        46.31 o
   0  19   4       1004.12       1033.87        35.38 o
   1  19   4        561.60        533.14        45.36 o
   2  19   4        168.56        177.18        26.56 o
   3  19   4        302.20        309.31        34.08 o
   4  19   4         96.56         65.67        33.34 o
   5  19   4        308.94        237.72        35.94 o
   6  19   4         61.20         14.83        34.92 o
   7  19   4        153.80        169.57        46.23 o
   8  19   4         86.09         48.89        36.19 o
  -7  20   4        129.81         87.33        21.66 o
  -6  20   4        280.50        201.47        24.70 o
  -5  20   4          8.52         23.64        26.22 o
  -4  20   4         20.51         38.76        23.87 o
  -3  20   4         49.77         -8.64        34.73 o
  -2  20   4        793.50        685.37        28.64 o
  -1  20   4         48.73         62.23        29.15 o
   0  20   4          7.66         25.70        27.86 o
   1  20   4         45.43         63.71        27.69 o
   2  20   4        799.61        755.91        56.07 o
   3  20   4         57.98         39.50        29.75 o
   4  20   4         23.54         65.03        32.23 o
   5  20   4          8.22         43.62        35.23 o
   6  20   4        276.54        157.65        50.36 o
   7  20   4        138.76        112.63        34.81 o
  -6  21   4         45.38         60.54        26.12 o
  -5  21   4        150.86        137.60        22.94 o
  -4  21   4        320.17        260.93        36.70 o
  -3  21   4         61.17         76.21        27.91 o
  -2  21   4         17.94         26.78        27.61 o
  -1  21   4        148.88        137.50        30.52 o
   0  21   4         16.64         87.99        40.82 o
   1  21   4        121.75         94.39        29.45 o
   2  21   4         13.10        -16.95        26.13 o
   3  21   4         86.60        107.96        31.48 o
   4  21   4        315.59        291.70        34.69 o
   5  21   4        159.84        128.28        28.63 o
   6  21   4         45.88         38.70        46.56 o
  -4  22   4         16.56         20.45        27.78 o
  -3  22   4        264.52        169.70        53.27 o
  -2  22   4         16.01         11.80        27.09 o
  -1  22   4         95.40         77.00        28.15 o
   0  22   4         26.76         -6.07        27.83 o
   1  22   4         86.11        107.24        28.10 o
   2  22   4         15.36         39.49        27.75 o
   3  22   4        264.67        196.85        33.07 o
   4  22   4         17.91         17.11        31.45 o
   1   0   5      14413.56      14453.00        98.70 o
   2   0   5       7121.17       6438.20        72.65 o
   3   0   5       5421.10       5409.48        56.96 o
   4   0   5        782.34        663.60        44.96 o
   5   0   5         61.19         55.63        36.09 o
   6   0   5       1421.99       1449.72        37.25 o
   7   0   5       2974.67       3196.83       114.13 o
   8   0   5        777.36        821.42        40.20 o
   9   0   5         22.92         11.63        26.36 o
  10   0   5       3110.18       3077.76        43.83 o
  11   0   5        133.83        134.11        30.89 o
  12   0   5        348.06        390.27        30.78 o
  13   0   5       1382.41       1250.34        67.21 o
  14   0   5         20.89         -1.14        27.85 o
  15   0   5         83.36         74.21        36.28 o
 -15   1   5        178.60        141.02        29.56 o
 -14   1   5        371.02        382.26        30.15 o
 -13   1   5        108.71        147.12        29.71 o
 -12   1   5         25.09         87.68        29.54 o
 -11   1   5         15.23         25.46        31.72 o
 -10   1   5        248.62        295.26        30.26 o
  -9   1   5        211.21        215.34        27.07 o
  -8   1   5       1006.31       1095.89        32.26 o
  -7   1   5       3823.17       3761.90        55.80 o
  -6   1   5       1565.04       1633.78        42.76 o
  -5   1   5      15947.38      16189.21       164.38 o
  -4   1   5       2988.06       2942.32        69.36 o
  -3   1   5       6852.55       6694.88        69.28 o
  -2   1   5      53403.34      53609.36       827.56 o
  -1   1   5      18869.17      19923.47       249.83 o
   0   1   5       3179.38       3226.66        64.36 o
   1   1   5      17932.68      18740.36       141.55 o
   2   1   5      54650.62      53976.66       405.18 o
   3   1   5       7446.11       7193.61       157.26 o
   4   1   5       3066.45       2944.36        54.15 o
   5   1   5      16328.19      16253.06       347.86 o
   6   1   5       1639.71       1709.18        58.47 o
   7   1   5       3860.78       3882.65       145.15 o
   8   1   5       1200.17       1235.71        67.65 o
   9   1   5        157.86        163.76        34.81 o
  10   1   5        297.14        340.59        33.89 o
  11   1   5         38.85         54.56        26.40 o
  12   1   5         41.53         40.44        25.86 o
  13   1   5        105.60        120.49        29.89 o
  14   1   5        395.77        326.36        30.06 o
  15   1   5        135.10        114.16        27.98 o
 -15   2   5         41.54         35.99        28.02 o
 -14   2   5        496.93        470.00        56.53 o
 -13   2   5        191.27        216.78        32.05 o
 -12   2   5        210.95        228.86        29.27 o
 -11   2   5        559.87        626.41        31.93 o
 -10   2   5       1527.59       1466.99        29.80 o
  -9   2   5       1893.60       1865.22        33.26 o
  -8   2   5       5011.00       4915.67        96.20 o
  -7   2   5        240.07        254.16        33.42 o
  -6   2   5        740.28        793.01        33.14 o
  -5   2   5       3534.81       3398.33        52.51 o
  -4   2   5      15171.62      13721.96       123.30 o
  -3   2   5      12373.82      12470.28       222.05 o
  -2   2   5       2302.95       2323.69        67.12 o
  -1   2   5       9476.58       9394.33        70.89 o
   0   2   5      30008.33      29547.93       434.95 o
   1   2   5       8974.04       8747.28        73.84 o
   2   2   5       2326.44       2196.56        54.41 o
   3   2   5      13065.84      12831.25       289.57 o
   4   2   5      15221.11      13818.11       245.77 o
   5   2   5       3525.26       3367.42       123.90 o
   6   2   5        688.52        755.58        40.18 o
   7   2   5        181.80        187.61        37.38 o
   8   2   5       5173.40       5436.63       106.38 o
   9   2   5       1731.19       1737.26        52.94 o
  10   2   5       1561.96       1566.91        58.95 o
  11   2   5        617.33        587.67        32.01 o
  12   2   5        203.12        245.62        28.24 o
  13   2   5        175.32        222.32        29.76 o
  14   2   5        497.97        490.04        43.57 o
  15   2   5         41.34          5.99        27.73 o
 -15   3   5        214.14        152.84        39.75 o
 -14   3   5        224.17        193.15        27.44 o
 -13   3   5        453.49        488.24        46.92 o
 -12   3   5        632.24        703.25        31.38 o
 -11   3   5        299.43        302.26        26.96 o
 -10   3   5         29.80         77.75        30.47 o
  -9   3   5        729.33        777.70        31.65 o
  -8   3   5       1231.30       1251.08        32.31 o
  -7   3   5       2508.75       2304.73        34.70 o
  -6   3   5        927.50       1045.46        37.55 o
  -5   3   5       3899.22       3627.24        62.61 o
  -4   3   5       1149.60        995.86        52.06 o
  -3   3   5       6958.42       6461.20        76.17 o
  -2   3   5       4737.15       4922.52        59.42 o
  -1   3   5       1360.57       1474.74        51.74 o
   0   3   5      55583.97      55396.71       993.72 o
   1   3   5       1161.98       1245.26        55.79 o
   2   3   5       4691.87       4803.46        67.41 o
   3   3   5       7312.48       6756.19        74.67 o
   4   3   5        983.87        750.56        46.06 o
   5   3   5       3799.92       3524.38       141.34 o
   6   3   5       1043.89       1210.65        62.47 o
   7   3   5       2318.07       2182.07        53.77 o
   8   3   5       1308.67       1475.89        51.12 o
   9   3   5        569.78        583.05        44.22 o
  10   3   5         50.10        134.98        33.49 o
  11   3   5        355.93        324.03        31.19 o
  12   3   5        712.89        755.36        29.06 o
  13   3   5        512.78        528.08        30.39 o
  14   3   5        194.28        179.74        29.52 o
  15   3   5        241.26        161.67        28.97 o
 -15   4   5         35.93         49.41        30.55 o
 -14   4   5        538.89        577.39        80.71 o
 -13   4   5         62.34         42.44        31.32 o
 -12   4   5        375.77        399.81        32.13 o
 -11   4   5        264.98        326.62        27.27 o
 -10   4   5       1025.86        981.33        30.42 o
  -9   4   5        690.69        724.04        33.10 o
  -8   4   5        519.16        530.26        33.05 o
  -7   4   5        616.69        587.86        34.72 o
  -6   4   5       9140.93       8604.88        55.08 o
  -5   4   5        963.18        939.09        37.01 o
  -4   4   5       1947.68       2132.75        47.64 o
  -3   4   5       5449.41       5288.17       118.44 o
  -2   4   5         32.56         82.87        44.15 o
  -1   4   5       6208.35       6203.24        65.33 o
   0   4   5      11198.62      10816.13       189.46 o
   1   4   5       6076.05       5978.94       104.61 o
   2   4   5        113.18        251.73        44.80 o
   3   4   5       5456.45       5032.19       174.84 o
   4   4   5       1869.31       1966.62        69.35 o
   5   4   5        786.50        764.41        42.98 o
   6   4   5       8478.15       8421.48       274.28 o
   7   4   5        545.44        576.85        47.07 o
   8   4   5        617.49        697.65        40.09 o
   9   4   5        594.33        647.83        47.12 o
  10   4   5        894.47        857.67        31.27 o
  11   4   5        327.26        324.49        31.31 o
  12   4   5        367.56        351.62        26.11 o
  13   4   5         53.62         95.14        33.43 o
  14   4   5        535.71        586.18        52.77 o
  15   4   5         45.44         30.97        27.29 o
 -15   5   5        180.04        177.24        31.29 o
 -14   5   5         43.20         53.06        29.65 o
 -13   5   5         67.44         52.15        31.19 o
 -12   5   5         18.34         21.15        32.47 o
 -11   5   5        604.81        604.87        25.89 o
 -10   5   5       2532.52       2557.29        37.32 o
  -9   5   5       1822.95       1886.41        35.51 o
  -8   5   5        712.89        742.12        35.72 o
  -7   5   5        246.93        183.85        30.33 o
  -6   5   5       2441.72       2452.94        39.32 o
  -5   5   5       1208.72       1262.71        50.23 o
  -4   5   5       3334.54       3161.15        49.38 o
  -3   5   5        313.77        369.10        40.75 o
  -2   5   5       1511.76       1293.73        42.87 o
  -1   5   5       9851.45       9292.16       195.51 o
   0   5   5       1098.05        948.17        44.83 o
   1   5   5       9895.80       9142.75       212.40 o
   2   5   5       1107.55        883.90        46.38 o
   3   5   5        173.62        198.83        38.92 o
   4   5   5       3156.55       2791.22       111.99 o
   5   5   5       1380.20       1468.78       115.09 o
   6   5   5       2729.43       2842.82       125.40 o
   7   5   5        352.95        379.64        46.83 o
   8   5   5        694.12        781.89        45.30 o
   9   5   5       1821.53       1944.58       101.76 o
  10   5   5       2682.41       2924.68       123.34 o
  11   5   5        697.37        750.35        28.23 o
  12   5   5         34.29         73.69        28.87 o
  13   5   5         90.08         58.13        29.93 o
  14   5   5         41.05         84.83        27.50 o
  15   5   5        188.50        139.02        22.00 o
 -15   6   5         81.05         44.60        24.66 o
 -14   6   5         81.83        111.59        25.42 o
 -13   6   5        170.66        178.28        26.27 o
 -12   6   5        386.30        423.51        29.40 o
 -11   6   5        494.47        529.42        30.65 o
 -10   6   5        141.76        192.95        30.96 o
  -9   6   5        550.05        537.42        30.16 o
  -8   6   5       1609.45       1589.02        42.18 o
  -7   6   5       2209.66       2268.07        49.86 o
  -6   6   5       1073.72        963.54        40.66 o
  -5   6   5        342.79        364.02        39.06 o
  -4   6   5       1063.19       1149.81        53.43 o
  -3   6   5       8223.92       8086.60       135.81 o
  -2   6   5       2390.54       2533.04        38.91 o
  -1   6   5       5356.30       5063.42        62.50 o
   0   6   5      11608.31      10332.96       140.72 o
   1   6   5       5485.14       5195.48        58.88 o
   2   6   5       2217.80       2392.42        46.32 o
   3   6   5       8136.01       7916.81        63.44 o
   4   6   5       1385.24       1502.52        69.25 o
   5   6   5        224.16        265.12        40.38 o
   6   6   5       1096.84        984.31        39.76 o
   7   6   5       2102.69       2196.22        55.83 o
   8   6   5       1387.85       1434.29        56.02 o
   9   6   5        591.06        699.19       126.61 o
  10   6   5        178.50        150.41        44.47 o
  11   6   5        502.93        535.33        30.75 o
  12   6   5        496.68        580.58        32.71 o
  13   6   5        190.51        205.71        25.54 o
  14   6   5         80.98         58.79        25.74 o
  15   6   5         67.36         64.23        27.23 o
 -15   7   5         68.20         86.51        35.23 o
 -14   7   5         55.42         15.70        35.54 o
 -13   7   5         57.48         60.66        35.50 o
 -12   7   5        187.36        282.27        61.62 o
 -11   7   5        403.35        385.05        28.65 o
 -10   7   5        947.34        927.81        29.95 o
  -9   7   5       2050.86       2117.07        48.49 o
  -8   7   5       2805.97       2819.57        47.02 o
  -7   7   5        454.61        392.02        60.44 o
  -6   7   5       1235.59       1307.70        49.30 o
  -5   7   5       3292.77       3353.76       131.03 o
  -4   7   5       7183.38       6973.83       256.01 o
  -3   7   5       1576.52       1579.72        55.88 o
  -2   7   5       1844.83       1855.86        43.25 o
  -1   7   5       1463.80       1392.81        36.88 o
   0   7   5        141.06        156.05        37.82 o
   1   7   5       1710.99       1679.87        48.31 o
   2   7   5       1822.64       1815.90        51.01 o
   3   7   5       1380.10       1415.42        41.88 o
   4   7   5       7298.39       7375.51       207.42 o
   5   7   5       3242.08       3347.60        55.62 o
   6   7   5       1305.06       1347.72        48.12 o
   7   7   5        528.79        520.95        44.27 o
   8   7   5       2497.39       2581.25       134.08 o
   9   7   5       2286.25       2424.41       175.27 o
  10   7   5        971.57       1064.16       120.85 o
  11   7   5        354.89        332.51        31.09 o
  12   7   5        179.66        173.47        29.09 o
  13   7   5         41.45         35.55        27.06 o
  14   7   5         40.62         10.98        26.76 o
  15   7   5         59.09         10.21        28.05 o
 -14   8   5         50.81         87.88        42.17 o
 -13   8   5        403.43        348.44        48.39 o
 -12   8   5         19.94        118.27        47.67 o
 -11   8   5        624.37        694.81        47.71 o
 -10   8   5       1171.44       1191.92        71.05 o
  -9   8   5       3561.46       3610.98       167.41 o
  -8   8   5        132.50        145.17        41.33 o
  -7   8   5       1945.18       1997.38        80.02 o
  -6   8   5        185.99        148.84        34.25 o
  -5   8   5       1040.62       1069.17        37.29 o
  -4   8   5       3304.61       3329.81       108.77 o
  -3   8   5       4986.12       4559.51       118.60 o
  -2   8   5        519.48        424.52        32.61 o
  -1   8   5       6388.54       6406.77       115.40 o
   0   8   5        203.91        150.52        36.91 o
   1   8   5       5995.95       6282.68       111.95 o
   2   8   5        652.52        526.13        45.51 o
   3   8   5       4825.63       4603.35        51.87 o
   4   8   5       3027.72       3110.86        48.16 o
   5   8   5       1164.82       1265.31        52.95 o
   6   8   5        207.71        244.62        45.87 o
   7   8   5       1793.23       1884.05        51.49 o
   8   8   5         83.71        108.58        43.98 o
   9   8   5       3645.28       3838.21       165.91 o
  10   8   5       1085.62       1161.10        40.96 o
  11   8   5        673.40        751.78        47.03 o
  12   8   5         36.29         41.35        25.43 o
  13   8   5        376.24        350.32        30.17 o
  14   8   5         78.67         74.58        27.76 o
 -14   9   5        374.21        221.27        48.13 o
 -13   9   5         16.30         72.16        46.56 o
 -12   9   5        146.07        222.52        47.08 o
 -11   9   5        164.85        197.51        37.65 o
 -10   9   5        494.43        584.38        29.72 o
  -9   9   5        279.09        281.20        37.66 o
  -8   9   5        174.29        193.71        42.56 o
  -7   9   5       5004.85       5066.85       219.54 o
  -6   9   5       4514.52       4454.77        98.39 o
  -5   9   5        344.97        361.16        43.06 o
  -4   9   5       1853.01       1981.09        51.56 o
  -3   9   5       1752.76       1707.59        49.10 o
  -2   9   5       1326.01       1247.77        30.69 o
  -1   9   5       1048.50       1045.66        32.65 o
   0   9   5       1366.12       1356.57        36.29 o
   1   9   5        902.74        966.53        44.48 o
   2   9   5       1280.31       1265.37        35.37 o
   3   9   5       1760.05       1745.54        37.54 o
   4   9   5       1870.81       1952.97        69.51 o
   5   9   5        378.66        342.95        46.19 o
   6   9   5       4441.53       4635.60       199.01 o
   7   9   5       5016.59       5010.44       192.95 o
   8   9   5        184.18        166.64        41.73 o
   9   9   5        247.42        310.88        33.93 o
  10   9   5        468.33        512.31        32.54 o
  11   9   5        195.97        240.89        31.01 o
  12   9   5        130.41        143.55        29.39 o
  13   9   5         14.21         47.84        23.92 o
  14   9   5        390.29        350.50        26.14 o
 -14  10   5         22.12        -11.72        43.55 o
 -13  10   5          4.14         77.08        44.46 o
 -12  10   5        265.53        287.67        46.49 o
 -11  10   5         24.54         49.16        28.07 o
 -10  10   5        165.22        138.39        38.77 o
  -9  10   5       1769.56       1837.87        63.95 o
  -8  10   5       1157.36       1337.71        45.54 o
  -7  10   5       2292.80       2416.11        46.85 o
  -6  10   5        426.67        476.42        35.47 o
  -5  10   5       2171.15       2110.47        88.63 o
  -4  10   5       1165.77       1063.78        33.24 o
  -3  10   5       1476.54       1335.80        49.87 o
  -2  10   5       2284.34       2189.69        39.47 o
  -1  10   5        303.17        311.39        33.92 o
   0  10   5        510.65        390.84        32.17 o
   1  10   5        319.04        331.72        42.08 o
   2  10   5       2519.23       2564.84        48.38 o
   3  10   5       1599.57       1521.13        39.23 o
   4  10   5       1240.77       1239.53        43.54 o
   5  10   5       2198.68       2203.40        44.57 o
   6  10   5        408.99        409.63        46.24 o
   7  10   5       2431.76       2529.98        52.72 o
   8  10   5       1252.47       1424.13        88.47 o
   9  10   5       1737.54       1761.89        37.33 o
  10  10   5        232.15        206.84        30.63 o
  11  10   5         49.44         85.29        36.12 o
  12  10   5        249.97        219.40        30.64 o
  13  10   5         12.30         35.60        35.36 o
  14  10   5         25.66         32.47        23.33 o
 -13  11   5        293.06        236.01        34.25 o
 -12  11   5        121.60        159.46        31.04 o
 -11  11   5        407.98        414.35        37.07 o
 -10  11   5        331.78        323.74        46.95 o
  -9  11   5       1136.87       1172.39        35.47 o
  -8  11   5        590.44        611.61        73.18 o
  -7  11   5       1666.46       1685.37        85.95 o
  -6  11   5        738.58        779.04        46.16 o
  -5  11   5       1155.24       1246.07        46.31 o
  -4  11   5       2334.13       2316.58        46.15 o
  -3  11   5        718.28        733.37        38.84 o
  -2  11   5        801.30        775.88        34.33 o
  -1  11   5       2003.61       1827.21        35.66 o
   0  11   5       5264.66       5243.20       108.93 o
   1  11   5       1946.55       1867.09        43.41 o
   2  11   5        773.78        784.02        31.10 o
   3  11   5        893.77        912.61        37.18 o
   4  11   5       2573.69       2656.94        46.14 o
   5  11   5       1125.48       1217.72        39.98 o
   6  11   5        741.05        794.96        48.69 o
   7  11   5       1576.36       1587.80        48.69 o
   8  11   5        557.03        587.13        39.38 o
   9  11   5       1036.75       1134.76        66.66 o
  10  11   5        304.58        285.27        30.87 o
  11  11   5        435.27        474.22        26.37 o
  12  11   5        140.03        123.82        31.62 o
  13  11   5        312.96        309.34        34.85 o
 -13  12   5         49.96        110.28        43.42 o
 -12  12   5        231.08        155.20        42.76 o
 -11  12   5         24.10         15.76        34.87 o
 -10  12   5         59.40        130.35        50.03 o
  -9  12   5         57.00         77.99        38.83 o
  -8  12   5       1797.17       1788.69       138.34 o
  -7  12   5       1450.60       1548.22        69.94 o
  -6  12   5       1267.64       1350.24        43.97 o
  -5  12   5       1100.21       1051.28        36.46 o
  -4  12   5        434.44        436.78        32.30 o
  -3  12   5        585.17        520.39        37.85 o
  -2  12   5       1474.34       1444.45        30.75 o
  -1  12   5         89.78        115.20        31.19 o
   0  12   5       1839.91       1787.34        58.57 o
   1  12   5        148.83        199.59        30.27 o
   2  12   5       1433.86       1502.35        37.60 o
   3  12   5        520.17        507.93        34.26 o
   4  12   5        409.13        433.65        36.65 o
   5  12   5       1156.44       1126.75        46.89 o
   6  12   5       1177.74       1239.68        44.54 o
   7  12   5       1574.00       1749.63        46.43 o
   8  12   5       1780.33       1860.94        46.18 o
   9  12   5         25.95         35.03        29.43 o
  10  12   5         77.93        152.00        48.46 o
  11  12   5         11.53         52.03        24.06 o
  12  12   5        205.30        163.75        28.20 o
  13  12   5         38.94         53.62        23.84 o
 -13  13   5         31.29         14.67        31.50 o
 -12  13   5        154.82         96.26        43.81 o
 -11  13   5        364.68        397.61        36.86 o
 -10  13   5         67.70        133.20        45.41 o
  -9  13   5        311.75        357.98        37.49 o
  -8  13   5        199.38        199.14        38.19 o
  -7  13   5        513.17        518.60        37.66 o
  -6  13   5       1250.08       1298.55        30.63 o
  -5  13   5         25.22         40.05        29.69 o
  -4  13   5       1263.53       1292.13        49.69 o
  -3  13   5        155.63        172.83        31.76 o
  -2  13   5       3490.80       3257.02        43.06 o
  -1  13   5       2272.27       2188.01        41.59 o
   0  13   5          7.04         17.68        35.05 o
   1  13   5       2431.23       2468.89        80.89 o
   2  13   5       3413.28       3443.80        46.76 o
   3  13   5        207.96        240.54        28.13 o
   4  13   5       1240.64       1318.09        38.33 o
   5  13   5         30.42         83.84        44.14 o
   6  13   5       1181.27       1290.26        66.99 o
   7  13   5        457.94        434.30        39.85 o
   8  13   5        201.65        229.54        41.04 o
   9  13   5        310.42        259.58        53.57 o
  10  13   5         95.22        118.69        30.04 o
  11  13   5        375.76        376.39        25.34 o
  12  13   5        184.95        176.19        29.01 o
  13  13   5         33.86         68.42        41.10 o
 -12  14   5         82.55          9.43        30.12 o
 -11  14   5        235.58        227.29        35.84 o
 -10  14   5        113.91        161.33        37.49 o
  -9  14   5         61.28         52.96        28.88 o
  -8  14   5         43.78        -18.06        36.68 o
  -7  14   5        264.10        352.20        38.81 o
  -6  14   5        849.03        800.49        36.16 o
  -5  14   5        761.69        837.72        38.95 o
  -4  14   5        350.55        383.88        30.23 o
  -3  14   5       3335.37       3098.74        67.02 o
  -2  14   5        834.33        809.17        29.16 o
  -1  14   5        246.98        192.58        30.02 o
   0  14   5         73.17        104.98        34.95 o
   1  14   5        327.45        337.04        35.19 o
   2  14   5        744.08        810.51        34.38 o
   3  14   5       3212.95       3291.22        38.49 o
   4  14   5        311.68        351.93        31.60 o
   5  14   5        846.74        887.54        42.49 o
   6  14   5       1024.11       1058.98        38.97 o
   7  14   5        332.32        417.16        41.98 o
   8  14   5         24.33         72.73        38.78 o
   9  14   5         86.90         53.58        38.37 o
  10  14   5         85.97         97.98        28.81 o
  11  14   5        180.28        156.98        21.43 o
  12  14   5         66.88         94.00        27.84 o
 -11  15   5        133.93        136.18        34.85 o
 -10  15   5        206.37        207.96        35.59 o
  -9  15   5        260.87        297.89        30.23 o
  -8  15   5        409.19        502.23        31.34 o
  -7  15   5        265.91        270.00        30.78 o
  -6  15   5        894.62        942.32        30.14 o
  -5  15   5         65.11         60.51        28.26 o
  -4  15   5       1893.32       1892.86        32.80 o
  -3  15   5       1029.68       1078.31        29.90 o
  -2  15   5        679.38        645.86        29.47 o
  -1  15   5         63.41         92.95        31.65 o
   0  15   5         11.12         25.35        33.47 o
   1  15   5         31.04         36.07        35.42 o
   2  15   5        656.64        693.61        33.82 o
   3  15   5        994.29       1064.67        33.13 o
   4  15   5       1806.51       1898.58        36.04 o
   5  15   5         38.33          8.74        36.30 o
   6  15   5        826.45        762.34        32.93 o
   7  15   5        318.23        302.93        88.83 o
   8  15   5        430.47        433.97        29.54 o
   9  15   5        261.62        326.18        45.35 o
  10  15   5        241.61        233.51        39.06 o
  11  15   5        115.18         73.81        27.01 o
 -11  16   5        261.54        187.79        38.82 o
 -10  16   5        214.25        337.79        61.62 o
  -9  16   5         75.85        128.30        21.89 o
  -8  16   5        168.76        190.02        28.78 o
  -7  16   5        277.57        284.44        30.29 o
  -6  16   5        244.57        288.49        27.47 o
  -5  16   5        931.67        979.96        29.09 o
  -4  16   5        358.33        374.31        22.71 o
  -3  16   5       1240.32       1246.28        46.17 o
  -2  16   5        331.49        351.51        27.58 o
  -1  16   5        498.51        511.31        33.04 o
   0  16   5       2089.29       2198.27        92.50 o
   1  16   5        464.32        488.68        34.04 o
   2  16   5        304.61        360.63        35.84 o
   3  16   5       1178.42       1249.12        38.35 o
   4  16   5        253.14        269.60        25.85 o
   5  16   5       1006.19       1046.52        29.99 o
   6  16   5        281.58        319.39        45.64 o
   7  16   5        225.75        198.64        30.38 o
   8  16   5        181.36        110.40        53.57 o
   9  16   5         58.53         40.27        36.38 o
  10  16   5        206.94        179.92        37.56 o
  11  16   5        272.44        223.45        31.00 o
 -10  17   5         83.37         78.17        24.58 o
  -9  17   5        129.82        123.75        22.22 o
  -8  17   5        204.49        198.58        22.78 o
  -7  17   5        269.22        260.16        23.67 o
  -6  17   5        236.12        276.55        33.58 o
  -5  17   5         74.83         46.81        24.94 o
  -4  17   5          9.20         29.59        26.00 o
  -3  17   5        904.30        928.38        27.83 o
  -2  17   5       1451.25       1473.46        43.31 o
  -1  17   5        181.30        239.33        30.24 o
   0  17   5         50.83         76.73        29.53 o
   1  17   5        149.37        213.60        31.49 o
   2  17   5       1391.53       1417.16        33.83 o
   3  17   5        882.72        924.85        36.43 o
   4  17   5         15.29         35.01        36.90 o
   5  17   5         56.46         18.56        37.73 o
   6  17   5        239.46        244.97        40.07 o
   7  17   5        312.83        313.67        47.54 o
   8  17   5        193.05        228.87        46.04 o
   9  17   5        137.81        134.77        31.50 o
  10  17   5         73.68         82.22        24.90 o
  -9  18   5        210.38        170.78        23.95 o
  -8  18   5         33.95         47.55        22.36 o
  -7  18   5        126.19        100.91        24.54 o
  -6  18   5        289.21        277.13        24.34 o
  -5  18   5        244.06        257.14        42.60 o
  -4  18   5        179.80        210.38        26.24 o
  -3  18   5        314.91        314.36        27.70 o
  -2  18   5        543.93        570.21        30.61 o
  -1  18   5        175.54        187.88        26.02 o
   0  18   5        146.51        114.67        33.67 o
   1  18   5        162.80        142.47        29.69 o
   2  18   5        559.07        606.29        32.08 o
   3  18   5        310.98        335.19        34.21 o
   4  18   5        196.74        229.33        34.60 o
   5  18   5        197.44        211.23        37.29 o
   6  18   5        264.69        177.07        32.24 o
   7  18   5        112.95         55.81        39.31 o
   8  18   5         41.40         18.99        44.40 o
   9  18   5        226.52        105.69        47.08 o
  -8  19   5         52.60         22.20        20.19 o
  -7  19   5        197.40        183.81        26.19 o
  -6  19   5         19.19         18.24        20.40 o
  -5  19   5        382.98        349.56        26.64 o
  -4  19   5        172.00        168.46        27.12 o
  -3  19   5        107.78         80.94        23.68 o
  -2  19   5         50.77         29.22        25.35 o
  -1  19   5        279.23        296.18        40.08 o
   0  19   5        192.63        207.55        29.23 o
   1  19   5        289.90        298.20        29.17 o
   2  19   5         62.19         97.37        24.65 o
   3  19   5        117.04        111.03        33.71 o
   4  19   5        214.74        188.53        34.46 o
   5  19   5        382.33        392.51        41.44 o
   6  19   5         28.49          8.52        42.66 o
   7  19   5        196.30         74.44        31.28 o
   8  19   5         61.18        -17.69        47.74 o
  -7  20   5         37.51         39.19        24.38 o
  -6  20   5          5.81         52.76        21.06 o
  -5  20   5        408.41        362.17        30.53 o
  -4  20   5        494.28        441.99        26.11 o
  -3  20   5         18.00         -0.91        24.33 o
  -2  20   5        136.98         87.25        31.14 o
  -1  20   5         47.92         84.34        29.38 o
   0  20   5         47.32         61.14        29.74 o
   1  20   5         59.37         92.25        27.83 o
   2  20   5        137.16        158.18        28.55 o
   3  20   5         33.20         45.60        32.52 o
   4  20   5        506.37        536.78        35.68 o
   5  20   5        357.85        303.44        40.27 o
   6  20   5          4.49         30.78        43.94 o
   7  20   5         31.74          8.98        35.44 o
  -6  21   5        321.32        228.28        26.48 o
  -5  21   5         66.15         55.90        24.94 o
  -4  21   5         50.25         66.50        24.60 o
  -3  21   5         28.80         33.39        27.27 o
  -2  21   5         18.00         12.32        23.70 o
  -1  21   5        254.39        203.94        35.04 o
   0  21   5        105.88         73.73        23.42 o
   1  21   5        240.86        254.40        28.25 o
   2  21   5          5.67        -48.50        48.50 o
   3  21   5         44.24         78.48        26.26 o
   4  21   5         55.91         26.77        32.34 o
   5  21   5         55.91         29.05        37.80 o
   6  21   5        295.57        160.63        36.08 o
  -4  22   5         41.85         39.14        27.79 o
  -3  22   5         36.10         35.40        23.42 o
  -2  22   5        115.22        120.85        34.61 o
  -1  22   5         24.82         48.58        27.52 o
   0  22   5         81.91         82.57        27.82 o
   1  22   5         26.49         25.53        29.32 o
   2  22   5         86.09         94.66        28.60 o
   3  22   5         49.63         70.47        31.63 o
   4  22   5         44.62         26.22        27.07 o
   0   0   6      18852.72      16919.92       365.52 o
   1   0   6      16847.33      17489.03        86.57 o
   2   0   6        125.55        188.17        52.34 o
   3   0   6       2034.74       2398.84        51.74 o
   4   0   6       3282.60       2922.92        62.77 o
   5   0   6         33.98          1.58        41.09 o
   6   0   6        741.32        670.39        40.65 o
   7   0   6         80.01        104.54        37.83 o
   8   0   6       1019.15       1029.28        37.63 o
   9   0   6        227.19        259.50        29.52 o
  10   0   6       1287.71       1190.78        28.29 o
  11   0   6         45.93         12.64        31.29 o
  12   0   6         84.91        130.54        30.14 o
  13   0   6        207.68        201.91        26.06 o
  14   0   6         49.51         37.19        29.86 o
  15   0   6         27.98        -16.76        28.39 o
 -15   1   6        170.49        162.78        28.21 o
 -14   1   6        248.17        218.76        29.95 o
 -13   1   6         97.19        127.03        28.52 o
 -12   1   6        150.70        142.87        30.15 o
 -11   1   6       1182.02       1125.63        45.47 o
 -10   1   6        439.56        437.93        33.84 o
  -9   1   6       2519.36       2513.81        99.77 o
  -8   1   6         97.75        101.59        37.43 o
  -7   1   6        504.42        543.39        38.10 o
  -6   1   6       3425.54       3104.51        41.32 o
  -5   1   6       2819.20       2777.50        44.30 o
  -4   1   6      20100.89      19817.09       489.93 o
  -3   1   6      10404.24      10809.01       180.09 o
  -2   1   6      41387.55      41406.34       188.79 o
  -1   1   6       6487.86       6228.47        63.41 o
   0   1   6      53968.36      52785.71       433.91 o
   1   1   6       6093.87       5853.99        62.34 o
   2   1   6      41037.23      39827.44       249.90 o
   3   1   6      10961.83      11220.60       185.13 o
   4   1   6      20065.06      19497.52       402.03 o
   5   1   6       2413.40       2341.69        38.00 o
   6   1   6       3694.86       3397.29       107.09 o
   7   1   6        479.15        437.64        33.46 o
   8   1   6         73.51        102.99        29.64 o
   9   1   6       2395.02       2466.85        68.23 o
  10   1   6        555.91        613.95        40.60 o
  11   1   6       1215.55       1170.70        33.75 o
  12   1   6        127.01        128.53        51.22 o
  13   1   6        111.40        162.43        28.97 o
  14   1   6        188.48        205.52        28.52 o
  15   1   6        149.04         95.30        28.15 o
 -15   2   6        410.15        272.44        29.16 o
 -14   2   6         63.88         40.21        26.91 o
 -13   2   6        219.95        215.64        28.83 o
 -12   2   6        335.51        320.80        32.29 o
 -11   2   6        335.60        326.39        30.58 o
 -10   2   6        805.19        836.05        43.25 o
  -9   2   6        274.15        251.80        32.85 o
  -8   2   6        136.92        137.36        27.54 o
  -7   2   6       5299.33       5296.58        81.37 o
  -6   2   6        251.16        340.95        38.69 o
  -5   2   6       6235.42       5781.87        54.13 o
  -4   2   6       6693.35       6699.57        98.23 o
  -3   2   6      24239.37      23815.38       479.40 o
  -2   2   6      27664.62      27543.37       400.16 o
  -1   2   6      16260.04      16296.79       127.77 o
   0   2   6      13115.47      13262.34       161.65 o
   1   2   6      17155.04      16772.78       117.76 o
   2   2   6      27036.81      26624.21       360.67 o
   3   2   6      24673.54      23396.05       276.37 o
   4   2   6       6702.73       6514.81       138.88 o
   5   2   6       6065.53       5686.60       137.75 o
   6   2   6        339.05        410.73        39.03 o
   7   2   6       4953.55       4756.73       127.70 o
   8   2   6        121.98        140.86        36.86 o
   9   2   6        257.97        250.54        43.13 o
  10   2   6        789.64        884.45        76.65 o
  11   2   6        502.31        501.58        28.00 o
  12   2   6        295.47        222.63        30.96 o
  13   2   6        246.88        323.16        35.47 o
  14   2   6         65.26         47.33        28.05 o
  15   2   6        452.02        361.10        43.37 o
 -15   3   6         19.90          9.86        23.97 o
 -14   3   6        578.59        454.77        27.28 o
 -13   3   6       1044.38       1048.13        32.90 o
 -12   3   6        610.41        628.85        32.59 o
 -11   3   6       1082.52       1098.62        29.14 o
 -10   3   6       1426.30       1480.08        27.26 o
  -9   3   6        750.54        717.38        27.72 o
  -8   3   6         23.55         36.77        26.40 o
  -7   3   6        414.93        430.72        34.60 o
  -6   3   6       8719.83       8140.73        56.14 o
  -5   3   6        831.82        755.37        39.99 o
  -4   3   6       1599.55       1418.27        38.07 o
  -3   3   6      11015.99      10617.05       185.03 o
  -2   3   6       5284.18       5885.76        53.10 o
  -1   3   6      26486.76      25958.10       108.70 o
   0   3   6      12880.28      12196.02       147.89 o
   1   3   6      26703.85      25607.90       212.39 o
   2   3   6       5074.55       5319.56        76.85 o
   3   3   6      11196.26      10359.76       180.52 o
   4   3   6       1495.76       1309.10        42.56 o
   5   3   6        699.57        685.28        42.70 o
   6   3   6       9000.01       8399.83       363.13 o
   7   3   6        330.77        356.81        32.79 o
   8   3   6         40.60        102.68        44.69 o
   9   3   6        898.44        894.75        46.25 o
  10   3   6       1524.41       1675.61        45.07 o
  11   3   6       1153.40       1188.60        33.48 o
  12   3   6        657.77        657.62        63.51 o
  13   3   6       1042.98       1037.40       100.89 o
  14   3   6        528.19        521.13        30.31 o
  15   3   6         30.44         14.22        27.22 o
 -15   4   6         28.97         31.83        23.85 o
 -14   4   6         83.90         47.29        28.74 o
 -13   4   6         25.18         62.51        29.76 o
 -12   4   6       1346.78       1364.22        97.08 o
 -11   4   6        111.57        125.53        27.54 o
 -10   4   6        256.16        274.53        28.73 o
  -9   4   6       2276.68       2308.13        36.08 o
  -8   4   6       3083.89       3049.98        38.71 o
  -7   4   6        869.07        746.15        34.95 o
  -6   4   6       2166.25       2193.90        41.19 o
  -5   4   6        497.22        613.17        42.76 o
  -4   4   6       4138.40       4016.97        80.06 o
  -3   4   6       4974.32       4882.15        75.00 o
  -2   4   6        901.52        956.61        43.57 o
  -1   4   6       2379.55       2410.44        50.32 o
   0   4   6       7282.98       6602.76       128.68 o
   1   4   6       2409.54       2427.86        43.46 o
   2   4   6        878.48        930.08        47.61 o
   3   4   6       4837.61       4483.44       101.66 o
   4   4   6       4012.25       3737.52       110.68 o
   5   4   6        631.04        709.58        35.25 o
   6   4   6       2231.51       2240.32        82.11 o
   7   4   6        762.60        697.36        74.69 o
   8   4   6       3006.65       3076.95        93.09 o
   9   4   6       2269.36       2490.70       126.71 o
  10   4   6        317.93        384.59        62.18 o
  11   4   6        123.60        146.88        30.54 o
  12   4   6       1384.88       1380.36        33.31 o
  13   4   6         16.61         82.38        28.11 o
  14   4   6         69.05         40.71        28.24 o
  15   4   6         33.44         71.22        27.04 o
 -15   5   6        180.09        157.55        46.35 o
 -14   5   6        428.15        279.64        47.74 o
 -13   5   6        216.04        193.98        33.35 o
 -12   5   6        530.70        513.39        35.29 o
 -11   5   6        227.03        213.31        28.97 o
 -10   5   6        447.98        496.51        31.93 o
  -9   5   6       3041.68       3178.69        56.85 o
  -8   5   6        673.09        696.80        36.61 o
  -7   5   6         68.99         64.73        36.40 o
  -6   5   6        206.79        234.37        39.58 o
  -5   5   6        947.85       1048.58        49.46 o
  -4   5   6         12.15         71.38        34.81 o
  -3   5   6      12552.92      12003.87       190.27 o
  -2   5   6       8005.13       7409.26        89.82 o
  -1   5   6        592.84        463.86        40.19 o
   0   5   6       9201.47       8545.49       164.12 o
   1   5   6        684.94        545.54        35.25 o
   2   5   6       8202.16       7359.68       150.31 o
   3   5   6      12422.29      11318.65       343.09 o
   4   5   6         30.66        112.69        41.60 o
   5   5   6        682.76        733.04        35.38 o
   6   5   6        149.12        159.03        48.00 o
   7   5   6         46.39         96.57        46.14 o
   8   5   6        796.38        828.47        46.33 o
   9   5   6       3265.36       3474.56        96.26 o
  10   5   6        513.48        549.88        43.38 o
  11   5   6        181.53        197.92        29.78 o
  12   5   6        534.86        630.74        30.08 o
  13   5   6        226.80        191.49        28.67 o
  14   5   6        429.92        426.78        30.70 o
  15   5   6        197.34        191.08        27.68 o
 -15   6   6        270.72        202.17        34.31 o
 -14   6   6         22.77         42.61        32.49 o
 -13   6   6        133.80        119.47        27.38 o
 -12   6   6       1188.91       1292.44        71.07 o
 -11   6   6       1143.65       1267.75        35.44 o
 -10   6   6        449.52        506.13        28.18 o
  -9   6   6       1461.28       1543.13        41.96 o
  -8   6   6       2497.79       2528.22        43.49 o
  -7   6   6        241.27        227.68        41.77 o
  -6   6   6         16.09         61.17        43.04 o
  -5   6   6       1215.01       1213.44        42.14 o
  -4   6   6       1433.62       1383.21        44.06 o
  -3   6   6      11904.45      12045.85       232.82 o
  -2   6   6       4441.03       4391.55        79.16 o
  -1   6   6       5602.94       4951.68       108.76 o
   0   6   6      10010.31       9126.79       206.83 o
   1   6   6       5373.98       4728.95       112.71 o
   2   6   6       4481.03       4253.96        83.25 o
   3   6   6      11354.81      10604.05       377.11 o
   4   6   6       1230.21       1196.92        56.33 o
   5   6   6       1431.37       1378.78        52.16 o
   6   6   6          3.90          8.42        36.24 o
   7   6   6        275.42        268.88        44.20 o
   8   6   6       2328.37       2405.79       120.46 o
   9   6   6       1538.11       1528.43        40.43 o
  10   6   6        453.58        420.51        34.72 o
  11   6   6       1225.86       1320.50        34.45 o
  12   6   6       1280.43       1363.09        37.04 o
  13   6   6        123.80        156.77        28.51 o
  14   6   6         23.47         44.74        26.81 o
  15   6   6        248.88        193.52        27.99 o
 -15   7   6         35.47         26.96        37.13 o
 -14   7   6        247.59        175.66        38.88 o
 -13   7   6         17.96         19.42        37.41 o
 -12   7   6        605.42        663.67        43.99 o
 -11   7   6        195.81        181.09        26.42 o
 -10   7   6        767.40        852.13        38.50 o
  -9   7   6        219.24        270.18        31.32 o
  -8   7   6       1117.10       1183.35        44.50 o
  -7   7   6       2666.14       2758.23        62.01 o
  -6   7   6       1210.79       1137.89        44.59 o
  -5   7   6       3767.15       3697.10       108.41 o
  -4   7   6        878.74        999.20        50.29 o
  -3   7   6        662.81        685.17        32.98 o
  -2   7   6      18107.55      17992.50       171.33 o
  -1   7   6       2549.71       2419.84        53.55 o
   0   7   6        346.64        242.51        33.45 o
   1   7   6       2390.22       2263.99        54.99 o
   2   7   6      18640.59      18535.47       305.25 o
   3   7   6        561.58        538.30        41.40 o
   4   7   6        896.26        977.69        52.65 o
   5   7   6       3873.83       3748.00        56.38 o
   6   7   6       1268.50       1201.50        48.52 o
   7   7   6       2544.92       2627.12        58.84 o
   8   7   6       1229.96       1260.33        40.03 o
   9   7   6        184.09        283.35        49.28 o
  10   7   6        689.15        789.61        72.23 o
  11   7   6        163.47        165.88        41.13 o
  12   7   6        529.66        516.94        26.71 o
  13   7   6         21.36         34.65        26.94 o
  14   7   6        290.81        291.40        29.02 o
  15   7   6         39.45          2.24        22.54 o
 -14   8   6        573.92        407.31        47.15 o
 -13   8   6        180.82        248.45        43.29 o
 -12   8   6        767.24        903.52        35.28 o
 -11   8   6        575.90        611.91        31.39 o
 -10   8   6        332.11        389.71        50.36 o
  -9   8   6        427.90        451.64        58.45 o
  -8   8   6        684.78        816.87        42.21 o
  -7   8   6        337.06        382.23        46.23 o
  -6   8   6        482.66        481.05        42.99 o
  -5   8   6        651.53        697.88        44.68 o
  -4   8   6       3636.52       3651.04       108.08 o
  -3   8   6        100.58         90.65        28.20 o
  -2   8   6       3083.71       3249.46        64.37 o
  -1   8   6       2478.28       2150.65        58.18 o
   0   8   6        383.07        272.09        30.88 o
   1   8   6       2394.45       2162.63        47.35 o
   2   8   6       3297.32       3494.85        51.30 o
   3   8   6         47.33         72.52        34.70 o
   4   8   6       4070.67       4191.17        75.24 o
   5   8   6        595.85        545.80        37.26 o
   6   8   6        503.59        512.56        36.54 o
   7   8   6        319.08        327.33        46.67 o
   8   8   6        551.04        561.38        49.09 o
   9   8   6        350.24        352.43        33.81 o
  10   8   6        348.74        342.62        31.70 o
  11   8   6        570.43        601.98        38.75 o
  12   8   6        745.85        713.19        59.21 o
  13   8   6        161.48        143.60        27.77 o
  14   8   6        557.15        452.25        29.26 o
 -14   9   6         22.25         78.12        42.37 o
 -13   9   6        537.05        379.94        47.80 o
 -12   9   6         10.81         42.23        33.81 o
 -11   9   6        195.01        181.41        27.36 o
 -10   9   6        176.85        210.26        50.33 o
  -9   9   6        526.75        517.60        37.52 o
  -8   9   6       2480.39       2652.86        45.65 o
  -7   9   6        222.96        203.29        41.31 o
  -6   9   6         93.06         91.58        34.54 o
  -5   9   6       2959.99       2791.06       123.83 o
  -4   9   6        340.46        304.97        38.52 o
  -3   9   6       2925.59       2799.33        44.93 o
  -2   9   6        557.84        604.77        31.74 o
  -1   9   6       1164.83       1118.15        36.87 o
   0   9   6         35.28         25.55        30.93 o
   1   9   6       1262.63       1205.28        37.93 o
   2   9   6        524.12        554.23        42.11 o
   3   9   6       3001.55       3006.31        45.07 o
   4   9   6        291.01        245.56        38.08 o
   5   9   6       3084.88       3054.33        69.77 o
   6   9   6         84.63         69.50        65.88 o
   7   9   6        193.53        191.46        44.88 o
   8   9   6       2391.20       2427.04        51.47 o
   9   9   6        380.14        435.39        39.12 o
  10   9   6        154.05        242.38        40.39 o
  11   9   6        195.38        161.73        37.41 o
  12   9   6         10.70         27.85        22.69 o
  13   9   6        636.97        535.86        30.99 o
  14   9   6         28.35         67.52        30.13 o
 -14  10   6         47.15        -15.78        44.79 o
 -13  10   6        183.79        121.21        45.51 o
 -12  10   6         62.12         62.27        35.73 o
 -11  10   6        392.95        428.63        29.10 o
 -10  10   6         59.30         98.99        34.60 o
  -9  10   6        364.90        413.51        31.17 o
  -8  10   6       1402.41       1393.71        55.73 o
  -7  10   6        651.45        669.74        64.83 o
  -6  10   6        851.94        947.37        43.70 o
  -5  10   6        104.04        145.84        43.26 o
  -4  10   6       1004.97       1045.13        39.20 o
  -3  10   6       1039.78       1063.52        41.89 o
  -2  10   6        904.95        904.96        28.21 o
  -1  10   6       1295.19       1184.46        35.50 o
   0  10   6        629.76        579.25        30.87 o
   1  10   6       1431.70       1406.91        39.81 o
   2  10   6        999.92       1024.77        40.71 o
   3  10   6        919.86        903.00        38.60 o
   4  10   6       1120.65       1118.39        47.45 o
   5  10   6        143.45        137.58        45.50 o
   6  10   6        834.75        928.96        49.21 o
   7  10   6        491.97        486.91        36.06 o
   8  10   6       1231.37       1107.08        36.15 o
   9  10   6        420.57        483.81        41.64 o
  10  10   6         56.38         80.19        42.85 o
  11  10   6        365.95        445.52        65.65 o
  12  10   6         86.76        139.57        27.61 o
  13  10   6        191.68        156.63        24.84 o
  14  10   6         52.68         68.06        24.40 o
 -13  11   6         40.55         32.15        30.65 o
 -12  11   6         19.75         11.41        31.11 o
 -11  11   6         23.14         63.18        55.99 o
 -10  11   6       1103.08       1259.87        53.11 o
  -9  11   6         16.78         55.36        39.19 o
  -8  11   6       1027.81       1123.26        35.14 o
  -7  11   6        201.28        279.72        46.00 o
  -6  11   6        129.01        110.41        41.53 o
  -5  11   6        200.01        217.08        36.28 o
  -4  11   6        853.39        863.54        32.50 o
  -3  11   6        814.65        837.22        39.82 o
  -2  11   6       3223.28       2877.41        63.64 o
  -1  11   6        551.64        483.63        34.22 o
   0  11   6       3340.28       3283.31        56.44 o
   1  11   6        553.48        556.35        38.01 o
   2  11   6       3077.19       2946.85        68.45 o
   3  11   6        758.49        796.62        37.06 o
   4  11   6        891.82        979.56        41.56 o
   5  11   6        209.57        176.98        37.58 o
   6  11   6        150.15        149.44        51.70 o
   7  11   6        242.35        193.92        33.62 o
   8  11   6       1002.01       1141.44        33.81 o
   9  11   6         22.46          1.42        40.57 o
  10  11   6       1107.70       1253.33        43.24 o
  11  11   6         20.98          4.74        34.94 o
  12  11   6         31.84         56.03        25.85 o
  13  11   6         39.94         37.17        23.29 o
 -13  12   6         72.44         59.20        43.15 o
 -12  12   6         21.57         82.79        43.32 o
 -11  12   6        185.40        271.34        28.83 o
 -10  12   6        230.49        290.21        38.89 o
  -9  12   6        254.80        266.80        53.37 o
  -8  12   6        679.26        779.78        40.25 o
  -7  12   6        989.60        970.81        41.83 o
  -6  12   6        237.85        267.11        27.66 o
  -5  12   6        201.83        169.71        40.97 o
  -4  12   6       2483.97       2540.92        49.42 o
  -3  12   6        135.85        128.21        37.51 o
  -2  12   6        536.73        522.05        37.61 o
  -1  12   6       4596.99       4541.10        55.37 o
   0  12   6       2992.57       2910.30        42.49 o
   1  12   6       4471.82       4530.58        82.09 o
   2  12   6        504.51        526.25        35.74 o
   3  12   6        131.55        138.97        30.29 o
   4  12   6       2565.01       2643.55        43.74 o
   5  12   6        233.12        162.23        36.92 o
   6  12   6        251.94        242.24        33.96 o
   7  12   6       1036.10       1075.94        44.92 o
   8  12   6        673.62        745.42        55.40 o
   9  12   6        234.42        207.47        50.36 o
  10  12   6        233.75        220.18        30.73 o
  11  12   6        181.98        237.22        29.66 o
  12  12   6         10.01         23.64        28.40 o
  13  12   6         69.37         58.48        23.95 o
 -12  13   6        135.75         90.01        26.62 o
 -11  13   6        172.05        172.63        36.84 o
 -10  13   6        208.34        244.32        44.23 o
  -9  13   6        934.20        887.32        38.35 o
  -8  13   6         98.12        121.43        28.63 o
  -7  13   6        572.07        599.40        31.42 o
  -6  13   6         90.14         82.97        31.67 o
  -5  13   6        832.28        882.84        31.73 o
  -4  13   6        105.84        135.24        37.04 o
  -3  13   6        273.20        266.83        31.47 o
  -2  13   6         16.50         42.06        35.98 o
  -1  13   6       1680.82       1615.02        57.96 o
   0  13   6       3602.50       3897.18        65.62 o
   1  13   6       1469.21       1512.60        40.80 o
   2  13   6          9.32         35.43        31.76 o
   3  13   6        323.51        294.53        32.09 o
   4  13   6         78.26         75.49        30.72 o
   5  13   6        939.09       1021.27        52.85 o
   6  13   6         98.25         72.72        32.45 o
   7  13   6        557.56        553.72        41.85 o
   8  13   6         68.83         33.75        30.46 o
   9  13   6        868.14        878.46        38.53 o
  10  13   6        186.19        256.72        52.03 o
  11  13   6        171.86        195.06        30.50 o
  12  13   6        122.78        147.41        60.46 o
 -12  14   6         61.80         38.39        26.85 o
 -11  14   6         78.64         47.57        41.32 o
 -10  14   6          3.43         12.08        35.18 o
  -9  14   6        206.63        268.33        35.85 o
  -8  14   6        714.27        788.14        31.69 o
  -7  14   6        155.10        188.05        30.60 o
  -6  14   6        202.36        189.11        33.07 o
  -5  14   6         83.73         93.22        33.61 o
  -4  14   6       1226.32       1294.82        37.84 o
  -3  14   6        929.63        876.54        37.60 o
  -2  14   6        761.53        758.79        37.94 o
  -1  14   6        415.78        373.47        40.78 o
   0  14   6        637.24        612.24        35.68 o
   1  14   6        420.61        429.96        29.30 o
   2  14   6        746.27        805.42        29.61 o
   3  14   6        815.53        763.43        34.49 o
   4  14   6       1294.17       1341.11        33.05 o
   5  14   6         88.79         76.63        30.23 o
   6  14   6        180.48        200.56        40.18 o
   7  14   6        184.07        184.68        32.31 o
   8  14   6        745.36        740.77        32.91 o
   9  14   6        188.20        172.74        38.55 o
  10  14   6          3.39         22.27        28.57 o
  11  14   6         91.16         30.30        28.81 o
  12  14   6         46.71         93.61        28.27 o
 -11  15   6         32.89         34.94        26.94 o
 -10  15   6        209.25        175.73        35.52 o
  -9  15   6         54.27         -3.46        35.93 o
  -8  15   6        318.33        280.28        25.79 o
  -7  15   6        303.21        327.12        29.81 o
  -6  15   6        396.39        476.44        35.43 o
  -5  15   6        680.54        709.10        28.70 o
  -4  15   6        144.70        154.92        28.30 o
  -3  15   6        542.77        468.87        33.62 o
  -2  15   6       2885.07       2961.93       104.44 o
  -1  15   6        157.02        136.82        28.80 o
   0  15   6       4513.29       4449.51       142.79 o
   1  15   6        189.62        185.75        36.51 o
   2  15   6       2575.48       2666.08        55.27 o
   3  15   6        560.12        497.68        32.28 o
   4  15   6        153.40        188.21        26.51 o
   5  15   6        695.71        722.72        34.45 o
   6  15   6        440.85        484.08        40.93 o
   7  15   6        321.90        353.73        29.63 o
   8  15   6        308.56        266.22        31.68 o
   9  15   6         45.62         47.24        33.55 o
  10  15   6        242.61        266.16        30.68 o
  11  15   6         28.79         47.07        20.34 o
 -11  16   6        490.82        312.33        82.84 o
 -10  16   6        137.54        153.44        29.33 o
  -9  16   6          5.71         24.31        28.40 o
  -8  16   6         40.55         79.27        24.94 o
  -7  16   6        411.38        400.52        27.19 o
  -6  16   6        213.03        198.05        31.14 o
  -5  16   6        386.02        420.53        27.68 o
  -4  16   6        158.31        129.33        28.46 o
  -3  16   6       1904.37       1858.63        55.58 o
  -2  16   6        122.11        168.64        27.16 o
  -1  16   6        942.40        985.05        43.16 o
   0  16   6         27.99         97.07        30.82 o
   1  16   6        952.61       1001.21        34.79 o
   2  16   6        130.22        145.14        35.00 o
   3  16   6       1976.89       1947.13        59.53 o
   4  16   6        124.51         92.99        26.82 o
   5  16   6        339.80        319.94        30.23 o
   6  16   6        248.44        196.39        39.86 o
   7  16   6        438.40        457.79        36.28 o
   8  16   6         34.59         22.39        34.78 o
   9  16   6          1.47        -48.37        86.15 o
  10  16   6        148.06        102.57        36.31 o
  11  16   6        440.21        319.15        24.68 o
 -10  17   6        217.28        184.76        25.91 o
  -9  17   6        239.23        270.88        25.86 o
  -8  17   6        114.45         84.22        25.31 o
  -7  17   6        156.30        165.77        22.97 o
  -6  17   6        253.26        310.73        36.91 o
  -5  17   6         62.31        104.96        24.36 o
  -4  17   6        179.51        201.19        28.79 o
  -3  17   6        390.91        399.38        27.11 o
  -2  17   6        744.43        722.15        25.25 o
  -1  17   6         35.64         68.14        30.24 o
   0  17   6        648.00        681.11        42.08 o
   1  17   6         64.72         99.04        31.54 o
   2  17   6        759.31        783.94        31.74 o
   3  17   6        314.22        314.64        34.01 o
   4  17   6        194.31        264.53        36.95 o
   5  17   6         95.53        100.00        31.65 o
   6  17   6        230.90        228.86        31.36 o
   7  17   6        147.52        157.14        33.91 o
   8  17   6         95.32        102.65        36.02 o
   9  17   6        248.79        211.45        36.78 o
  10  17   6        205.35        137.27        41.32 o
  -9  18   6         51.65         74.92        31.26 o
  -8  18   6        171.08        168.44        25.66 o
  -7  18   6         63.38         72.53        24.31 o
  -6  18   6          3.03         -0.66        20.22 o
  -5  18   6        212.48        213.99        22.36 o
  -4  18   6        341.17        353.22        26.88 o
  -3  18   6        120.24        140.37        25.71 o
  -2  18   6        283.14        281.23        29.99 o
  -1  18   6        188.75        202.42        29.30 o
   0  18   6        680.00        815.26        31.69 o
   1  18   6        216.91        209.88        30.11 o
   2  18   6        282.12        315.85        31.10 o
   3  18   6        141.54        153.21        28.47 o
   4  18   6        321.54        326.69        34.51 o
   5  18   6        195.18        144.00        51.27 o
   6  18   6          6.12         15.29        31.51 o
   7  18   6         49.21         71.25        45.87 o
   8  18   6        156.11         97.90        45.84 o
   9  18   6         56.97         56.78        31.89 o
  -8  19   6         14.40         34.13        22.57 o
  -7  19   6        113.61        125.34        20.49 o
  -6  19   6        308.50        296.00        24.19 o
  -5  19   6        209.99        207.29        35.08 o
  -4  19   6         71.25         69.34        21.31 o
  -3  19   6         42.93         71.06        24.85 o
  -2  19   6        446.88        453.74        30.70 o
  -1  19   6         11.99         35.06        29.26 o
   0  19   6         13.35         16.79        28.62 o
   1  19   6          4.48         23.99        28.27 o
   2  19   6        430.41        367.90        42.88 o
   3  19   6         28.51         23.60        32.61 o
   4  19   6         63.06         74.13        34.39 o
   5  19   6        170.70        104.19        49.44 o
   6  19   6        276.95        206.40        51.54 o
   7  19   6        138.46         95.22        29.16 o
   8  19   6         15.51         -9.97        27.93 o
  -7  20   6        291.83        235.73        30.08 o
  -6  20   6        110.51         98.80        25.35 o
  -5  20   6        240.36        218.60        25.51 o
  -4  20   6         97.71        112.58        25.30 o
  -3  20   6        172.40        161.47        38.42 o
  -2  20   6        268.94        280.38        25.69 o
  -1  20   6        162.50        146.25        25.62 o
   0  20   6        132.68        136.62        28.43 o
   1  20   6        195.53        198.39        30.96 o
   2  20   6        278.45        335.80        45.30 o
   3  20   6        197.89        193.89        30.92 o
   4  20   6         96.38         64.37        27.67 o
   5  20   6        226.27        207.46        36.02 o
   6  20   6         90.60         18.34        48.00 o
   7  20   6        289.68        233.79        44.00 o
  -5  21   6        147.57        119.01        22.64 o
  -4  21   6         25.07         17.93        24.03 o
  -3  21   6        116.78        117.56        31.48 o
  -2  21   6        114.02        135.34        40.03 o
  -1  21   6        192.35        175.49        25.13 o
   0  21   6        153.32        150.57        27.62 o
   1  21   6        189.94        186.31        28.00 o
   2  21   6        128.61        114.49        31.82 o
   3  21   6        141.74        125.63        31.77 o
   4  21   6         26.21         56.83        33.35 o
   5  21   6        150.45        106.94        49.90 o
  -3  22   6          6.90          6.06        30.82 o
  -2  22   6         37.76         39.51        26.89 o
  -1  22   6         11.97         34.41        26.82 o
   0  22   6         89.37         85.01        27.60 o
   1  22   6         16.25         50.18        27.74 o
   2  22   6         36.20         39.40        25.20 o
   3  22   6          8.57         35.26        31.01 o
   1   0   7        802.37        828.99        42.68 o
   2   0   7       7282.95       7488.89       125.50 o
   3   0   7        237.33        220.33        38.83 o
   4   0   7       4314.75       4158.20        96.37 o
   5   0   7       6821.89       6945.66       114.00 o
   6   0   7       6432.36       6462.23        92.59 o
   7   0   7        335.23        354.00        34.55 o
   8   0   7         87.22         90.52        30.69 o
   9   0   7       2176.82       2256.73        35.31 o
  10   0   7       1418.18       1419.45        37.43 o
  11   0   7       1331.17       1375.78        40.21 o
  12   0   7         23.07          7.72        28.02 o
  13   0   7         24.43         45.82        25.34 o
  14   0   7         14.58         45.92        30.62 o
  15   0   7         48.98         78.66        28.01 o
 -15   1   7        289.48        213.81        28.14 o
 -14   1   7         81.28         81.37        27.84 o
 -13   1   7         61.56        109.87        28.08 o
 -12   1   7        904.01        938.00        51.38 o
 -11   1   7        468.45        505.57        27.15 o
 -10   1   7        442.33        440.11        26.95 o
  -9   1   7        323.73        368.35        30.00 o
  -8   1   7       1723.53       1818.06        39.51 o
  -7   1   7        911.35        895.64        39.51 o
  -6   1   7       1427.74       1334.72        41.94 o
  -5   1   7       3076.16       3152.59        43.18 o
  -4   1   7      15746.12      14989.30       300.33 o
  -3   1   7      11822.30      11184.06       230.09 o
  -2   1   7       1336.84       1330.89        43.46 o
  -1   1   7       9148.94       8745.77        57.11 o
   0   1   7      10066.35       9705.24       111.40 o
   1   1   7       8665.44       8003.79        58.16 o
   2   1   7       1247.85       1180.97        52.75 o
   3   1   7      12185.39      11351.58       163.33 o
   4   1   7      16298.99      15401.05       234.26 o
   5   1   7       3399.91       3443.19        47.63 o
   6   1   7       1347.70       1235.22        35.67 o
   7   1   7        894.36        871.39        34.77 o
   8   1   7       1774.02       1844.95        84.29 o
   9   1   7        357.04        433.67        37.55 o
  10   1   7        439.50        457.36        34.49 o
  11   1   7        639.45        673.85        57.79 o
  12   1   7        895.94        876.37        30.67 o
  13   1   7         71.69         94.70        31.50 o
  14   1   7         98.35        118.46        28.87 o
  15   1   7        278.55        247.21        29.17 o
 -15   2   7         44.09         14.30        27.88 o
 -14   2   7         47.26         51.10        27.18 o
 -13   2   7       1745.89       1796.52        87.29 o
 -12   2   7        493.88        504.87        32.72 o
 -11   2   7        241.02        270.50        23.71 o
 -10   2   7        771.15        876.76        27.61 o
  -9   2   7       4744.84       4860.18       120.48 o
  -8   2   7        849.90        884.23        31.58 o
  -7   2   7       1310.21       1324.04        42.37 o
  -6   2   7       4012.95       4153.12        58.46 o
  -5   2   7       9533.10       9160.53        76.82 o
  -4   2   7       6145.34       5907.23        63.79 o
  -3   2   7       2121.46       2166.04        39.18 o
  -2   2   7       3000.41       2721.71        43.13 o
  -1   2   7       4210.83       4140.72        55.35 o
   0   2   7       2413.32       2582.92        46.62 o
   1   2   7       3925.20       3719.05        46.85 o
   2   2   7       3030.39       2657.65        53.72 o
   3   2   7       2515.37       2472.21        43.57 o
   4   2   7       6285.31       5934.27       137.31 o
   5   2   7       9405.63       8869.00       145.64 o
   6   2   7       4045.44       4119.94       140.53 o
   7   2   7       1183.93       1145.56        35.91 o
   8   2   7        808.65        746.80        35.08 o
   9   2   7       4648.93       4726.85       150.19 o
  10   2   7        785.58        906.81        52.36 o
  11   2   7        275.42        294.02        30.56 o
  12   2   7        508.35        544.02        46.65 o
  13   2   7       1690.73       1701.10       112.97 o
  14   2   7         46.96         67.73        28.29 o
  15   2   7         37.87         45.97        40.52 o
 -15   3   7         95.13         54.89        43.31 o
 -14   3   7        501.78        393.60        31.57 o
 -13   3   7          6.53          6.12        30.95 o
 -12   3   7        188.79        180.69        26.83 o
 -11   3   7       1133.13       1279.56        27.61 o
 -10   3   7        519.12        511.67        28.59 o
  -9   3   7          3.25         -6.61        31.83 o
  -8   3   7       1760.60       1761.94        42.08 o
  -7   3   7        191.82        178.58        33.12 o
  -6   3   7        937.58        942.94        42.17 o
  -5   3   7        267.51        342.77        43.63 o
  -4   3   7      18887.69      19412.39       395.50 o
  -3   3   7       4486.04       4633.83        62.71 o
  -2   3   7      12647.44      12159.61        96.19 o
  -1   3   7       5384.96       5616.09        47.14 o
   0   3   7         11.90         28.44        39.15 o
   1   3   7       5721.51       5727.18        60.54 o
   2   3   7      12562.54      11690.25        90.92 o
   3   3   7       4301.88       4263.89        99.73 o
   4   3   7      20280.77      19669.26       341.94 o
   5   3   7        271.71        341.82        41.98 o
   6   3   7       1021.22       1012.15        40.64 o
   7   3   7        279.60        274.50        37.62 o
   8   3   7       1737.87       1754.22        53.53 o
   9   3   7          7.15         43.63        43.84 o
  10   3   7        590.11        661.90        98.36 o
  11   3   7       1086.02       1120.25        31.36 o
  12   3   7        186.75        249.37        30.98 o
  13   3   7         10.13          8.52        27.89 o
  14   3   7        493.92        424.24        29.46 o
  15   3   7        108.00        122.13        28.01 o
 -15   4   7         44.43         -6.52        30.60 o
 -14   4   7        585.55        516.19        53.15 o
 -13   4   7         83.01         86.25        31.39 o
 -12   4   7        223.24        214.96        26.97 o
 -11   4   7        672.71        681.75        36.62 o
 -10   4   7        442.86        436.70        29.67 o
  -9   4   7         30.59         41.40        31.12 o
  -8   4   7        219.74        241.82        33.10 o
  -7   4   7         66.61         42.54        29.12 o
  -6   4   7       2340.11       2074.53        45.22 o
  -5   4   7       2083.86       2077.21        41.24 o
  -4   4   7       2815.70       3128.50        59.70 o
  -3   4   7        602.35        649.07        41.98 o
  -2   4   7        307.90        167.62        34.51 o
  -1   4   7       6703.20       6546.84        51.65 o
   0   4   7         98.16         81.83        35.63 o
   1   4   7       6517.12       6131.91        46.31 o
   2   4   7        137.94         26.91        34.98 o
   3   4   7        542.51        549.62        42.40 o
   4   4   7       2715.60       2881.42        58.00 o
   5   4   7       2177.91       2086.87        86.10 o
   6   4   7       1977.58       1620.30        88.50 o
   7   4   7         52.68         56.56        28.97 o
   8   4   7        275.24        284.96        44.39 o
   9   4   7         34.81         56.28        35.60 o
  10   4   7        654.08        649.25        49.44 o
  11   4   7        706.60        856.16        74.33 o
  12   4   7        182.34        175.32        29.78 o
  13   4   7         77.96         90.20        25.33 o
  14   4   7        557.69        463.98        26.82 o
  15   4   7         46.35         71.87        27.53 o
 -15   5   7         84.13        112.33        46.53 o
 -14   5   7         77.66         70.80        30.40 o
 -13   5   7        105.71         79.31        32.10 o
 -12   5   7        125.86        107.23        24.77 o
 -11   5   7        454.31        464.81        28.30 o
 -10   5   7        804.06        872.04        32.19 o
  -9   5   7        327.34        304.75        29.12 o
  -8   5   7       1799.96       1881.90        41.83 o
  -7   5   7       3653.12       3618.04        43.37 o
  -6   5   7        345.34        359.31        32.52 o
  -5   5   7       1202.95       1149.67        46.85 o
  -4   5   7       9801.28      10249.08       188.38 o
  -3   5   7       8575.00       8512.13       170.27 o
  -2   5   7       1394.42       1260.28        48.68 o
  -1   5   7       5273.65       5109.34        78.31 o
   0   5   7      22434.38      20920.82       291.29 o
   1   5   7       5520.00       5278.27        74.44 o
   2   5   7       1448.63       1291.26        39.08 o
   3   5   7       7926.55       7410.90       208.09 o
   4   5   7      10359.83      10069.01       332.81 o
   5   5   7       1044.74       1030.26        40.46 o
   6   5   7        376.38        425.40        37.15 o
   7   5   7       3555.56       3612.80       131.23 o
   8   5   7       1754.66       1814.24        49.23 o
   9   5   7        380.77        395.83        36.68 o
  10   5   7        792.36        897.35        42.69 o
  11   5   7        467.94        527.86        38.08 o
  12   5   7        161.99        179.01        29.45 o
  13   5   7        121.20        131.36        25.28 o
  14   5   7         91.13        103.89        24.25 o
  15   5   7         83.92         89.20        23.46 o
 -15   6   7         34.92         67.65        32.81 o
 -14   6   7         80.01         72.53        34.13 o
 -13   6   7        304.53        275.44        28.57 o
 -12   6   7        614.62        593.22        30.14 o
 -11   6   7        413.61        434.05        31.35 o
 -10   6   7        215.82        250.76        32.00 o
  -9   6   7       1858.55       1819.14        39.54 o
  -8   6   7        175.52        209.68        37.77 o
  -7   6   7        967.74        998.53        63.49 o
  -6   6   7       2489.62       2521.34        42.09 o
  -5   6   7       4726.81       4623.65        56.14 o
  -4   6   7        361.58        365.31        31.62 o
  -3   6   7       7232.43       7412.71       128.53 o
  -2   6   7      10636.29      10495.97       174.98 o
  -1   6   7      21084.56      19892.01       393.97 o
   0   6   7         98.38        101.82        32.01 o
   1   6   7      22327.75      21039.03       435.94 o
   2   6   7      10392.12      10073.85       186.01 o
   3   6   7       7550.19       7440.29       244.99 o
   4   6   7        386.89        332.50        39.16 o
   5   6   7       4574.97       4039.86       245.91 o
   6   6   7       2230.43       2301.63        67.38 o
   7   6   7       1117.49       1200.42        45.54 o
   8   6   7        191.50        219.89        36.95 o
   9   6   7       1799.81       1749.83        68.10 o
  10   6   7        177.36        170.92        33.03 o
  11   6   7        353.88        383.69        42.83 o
  12   6   7        581.61        598.68        29.98 o
  13   6   7        359.20        392.30        26.12 o
  14   6   7         60.19         49.56        21.32 o
  15   6   7         40.88         37.45        22.65 o
 -14   7   7        213.53        226.05        45.38 o
 -13   7   7          0.04         -3.73        47.15 o
 -12   7   7       1656.08       1683.65       168.03 o
 -11   7   7         52.89         75.87        36.19 o
 -10   7   7        839.68        895.39        31.82 o
  -9   7   7        475.97        501.07        60.18 o
  -8   7   7       4728.60       4905.28        60.93 o
  -7   7   7        416.37        385.19        45.81 o
  -6   7   7       2206.83       2210.60        63.52 o
  -5   7   7         18.06         20.09        45.83 o
  -4   7   7       1257.15       1277.10        39.77 o
  -3   7   7        696.97        743.11        33.09 o
  -2   7   7       3579.09       3650.48        39.83 o
  -1   7   7       4377.27       3990.26       106.60 o
   0   7   7       3794.95       3735.59        69.78 o
   1   7   7       4261.79       3959.86        82.81 o
   2   7   7       3657.11       3459.39       128.97 o
   3   7   7        752.30        715.50        52.74 o
   4   7   7       1116.14       1067.31        44.35 o
   5   7   7         27.25         34.97        34.04 o
   6   7   7       2075.84       2058.25        40.88 o
   7   7   7        473.16        474.92        44.89 o
   8   7   7       4503.09       4675.26       127.30 o
   9   7   7        470.51        470.56        43.83 o
  10   7   7        925.18        921.36        40.85 o
  11   7   7         74.03         61.64        70.10 o
  12   7   7       1748.75       1603.24        33.44 o
  13   7   7          0.37        -18.02        27.20 o
  14   7   7        230.80        232.81        24.45 o
 -14   8   7        123.56         95.54        29.86 o
 -13   8   7        152.37         32.68        46.63 o
 -12   8   7         12.33         -5.61        32.95 o
 -11   8   7         63.08         70.87        28.33 o
 -10   8   7       1699.63       1869.11       111.09 o
  -9   8   7         89.91         29.63        87.62 o
  -8   8   7        206.13        224.12        47.41 o
  -7   8   7        817.43        901.81        43.53 o
  -6   8   7       1047.71       1044.56        45.03 o
  -5   8   7        289.02        298.79        35.17 o
  -4   8   7       1159.46       1261.30        40.15 o
  -3   8   7       1395.25       1349.66        33.27 o
  -2   8   7       6345.27       6138.97        52.43 o
  -1   8   7       2444.62       2411.14        50.48 o
   0   8   7        982.07        880.98        33.24 o
   1   8   7       2676.39       2659.65        43.50 o
   2   8   7       6436.17       6280.20        92.39 o
   3   8   7       1392.56       1280.91        47.23 o
   4   8   7       1137.84       1209.04        51.94 o
   5   8   7        271.98        230.24        45.86 o
   6   8   7        932.41        928.47        47.08 o
   7   8   7        780.74        806.62        46.35 o
   8   8   7        252.06        401.11        49.74 o
   9   8   7         59.52         43.20        30.54 o
  10   8   7       1544.04       1802.49        42.34 o
  11   8   7         56.88         36.50        39.29 o
  12   8   7         21.82         25.23        38.06 o
  13   8   7        166.94        151.08        22.68 o
  14   8   7        121.35        104.15        28.59 o
 -14   9   7         45.76         49.05        32.61 o
 -13   9   7        112.72         58.48        32.45 o
 -12   9   7        178.42        191.51        33.36 o
 -11   9   7        411.44        406.44        40.14 o
 -10   9   7         55.46         67.68        38.08 o
  -9   9   7        230.75        333.05        58.35 o
  -8   9   7         49.15         85.17        32.44 o
  -7   9   7       2044.38       2062.21        98.33 o
  -6   9   7        197.13        191.40        41.82 o
  -5   9   7        978.26        937.12        46.12 o
  -4   9   7       1675.72       1624.86        54.21 o
  -3   9   7       4153.71       4248.28        37.88 o
  -2   9   7        697.36        702.79        31.31 o
  -1   9   7       4096.48       3686.73       105.50 o
   0   9   7        649.22        612.94        34.95 o
   1   9   7       3762.29       3356.59        95.47 o
   2   9   7        666.98        674.91        30.38 o
   3   9   7       3982.95       4128.22        60.50 o
   4   9   7       1639.11       1643.93        50.53 o
   5   9   7        898.92        820.91        48.44 o
   6   9   7        182.78        166.30        46.06 o
   7   9   7       2313.93       2298.51        50.31 o
   8   9   7         39.15         24.26        41.22 o
   9   9   7        172.54        187.71        38.84 o
  10   9   7         47.07         67.30        40.96 o
  11   9   7        417.06        409.04        38.88 o
  12   9   7        173.64        178.60        27.26 o
  13   9   7        109.31        136.17        29.49 o
  14   9   7         42.33         54.98        22.74 o
 -14  10   7        182.46          1.44        44.07 o
 -13  10   7        131.13         97.28        32.56 o
 -12  10   7        131.94        147.33        35.69 o
 -11  10   7        377.93        413.14        63.98 o
 -10  10   7       1053.21       1161.81        38.07 o
  -9  10   7       1866.87       1934.57       142.17 o
  -8  10   7        367.18        418.13        37.32 o
  -7  10   7        216.33        261.73        32.89 o
  -6  10   7       1817.54       1754.80        45.83 o
  -5  10   7       1072.49       1060.28        37.50 o
  -4  10   7        174.46        170.81        35.29 o
  -3  10   7       1681.29       1696.91        36.33 o
  -2  10   7       1695.42       1551.35        41.15 o
  -1  10   7        966.84        943.87        46.14 o
   0  10   7       2138.99       2102.74        39.98 o
   1  10   7        803.91        720.14        40.64 o
   2  10   7       1615.50       1483.08        52.53 o
   3  10   7       1544.53       1560.55        36.01 o
   4  10   7        167.50        217.19        48.69 o
   5  10   7       1151.78       1128.03        54.25 o
   6  10   7       1933.87       1986.56        49.21 o
   7  10   7        255.99        285.57        42.47 o
   8  10   7        366.05        424.98        71.71 o
   9  10   7       1825.72       1938.79        48.20 o
  10  10   7       1158.24       1231.39        47.15 o
  11  10   7        388.65        366.40        31.01 o
  12  10   7        108.66        103.81        31.10 o
  13  10   7        181.18        118.34        28.11 o
  14  10   7        173.97        133.41        28.24 o
 -13  11   7         50.08         37.87        31.11 o
 -12  11   7        171.97        155.04        42.04 o
 -11  11   7         11.49         96.93        36.62 o
 -10  11   7        109.68        111.51        27.86 o
  -9  11   7        282.64        313.87        36.59 o
  -8  11   7       1927.17       2092.48        69.18 o
  -7  11   7        527.54        488.28        42.29 o
  -6  11   7       1249.83       1348.82        56.42 o
  -5  11   7        354.99        331.31        36.04 o
  -4  11   7       2255.92       2307.62        40.50 o
  -3  11   7       3923.25       3943.17       106.59 o
  -2  11   7        265.28        274.38        29.99 o
  -1  11   7       2588.40       2619.42        81.98 o
   0  11   7       3688.89       3507.78        71.63 o
   1  11   7       2561.65       2655.07        42.14 o
   2  11   7        278.77        282.49        36.47 o
   3  11   7       3936.65       4120.64        71.32 o
   4  11   7       2201.56       2334.62        61.59 o
   5  11   7        354.47        385.71        36.92 o
   6  11   7       1157.24       1109.58        36.74 o
   7  11   7        529.38        512.64        45.04 o
   8  11   7       1891.52       2126.02        88.54 o
   9  11   7        261.47        280.31        49.24 o
  10  11   7         92.02        114.25        35.78 o
  11  11   7         12.09         35.33        38.33 o
  12  11   7        148.34        156.67        24.08 o
  13  11   7         47.83        113.60        44.05 o
 -13  12   7         60.25         36.70        25.72 o
 -12  12   7         41.09         42.32        33.23 o
 -11  12   7         69.93         57.42        25.93 o
 -10  12   7        229.02        262.99        35.02 o
  -9  12   7       1357.45       1342.63       137.45 o
  -8  12   7       1110.86       1128.93        33.99 o
  -7  12   7        994.79       1021.15        42.55 o
  -6  12   7        635.74        680.83        27.62 o
  -5  12   7        484.87        563.00        36.31 o
  -4  12   7        189.98        157.03        36.78 o
  -3  12   7        527.00        537.43        33.02 o
  -2  12   7       1440.23       1408.41        30.71 o
  -1  12   7        711.86        718.19        32.12 o
   0  12   7        104.12        133.00        31.32 o
   1  12   7        745.31        736.30        40.86 o
   2  12   7       1496.87       1555.28        37.20 o
   3  12   7        486.75        508.48        35.61 o
   4  12   7        186.27        179.86        33.21 o
   5  12   7        565.89        599.84        45.78 o
   6  12   7        757.00        846.89        46.50 o
   7  12   7       1015.40       1011.11        59.98 o
   8  12   7       1116.56       1208.38        41.40 o
   9  12   7       1341.84       1413.98        44.03 o
  10  12   7        237.62        273.51        38.72 o
  11  12   7         65.34         68.23        37.33 o
  12  12   7         56.14         53.59        27.37 o
  13  12   7         76.45         75.03        26.21 o
 -12  13   7         41.44         35.02        26.30 o
 -11  13   7        150.92        147.73        38.14 o
 -10  13   7         14.21         -0.74        27.00 o
  -9  13   7        219.88        232.34        34.52 o
  -8  13   7        421.51        471.78        35.63 o
  -7  13   7        886.59       1013.99        33.20 o
  -6  13   7        738.11        689.57        32.99 o
  -5  13   7       1020.99       1040.73        31.51 o
  -4  13   7        218.76        186.05        37.24 o
  -3  13   7        990.42       1039.29        33.35 o
  -2  13   7        343.74        292.74        36.57 o
  -1  13   7       2700.61       2710.55        50.60 o
   0  13   7         24.18         52.42        38.75 o
   1  13   7       2823.23       2867.38        71.48 o
   2  13   7        352.54        376.15        30.47 o
   3  13   7       1070.09       1169.02        35.53 o
   4  13   7        242.83        219.48        36.72 o
   5  13   7       1030.41       1054.58        41.62 o
   6  13   7        695.11        657.93        66.34 o
   7  13   7        778.09        858.20        39.97 o
   8  13   7        396.41        381.10        37.96 o
   9  13   7        225.56        280.01        41.58 o
  10  13   7         13.93         44.16        35.65 o
  11  13   7        154.51        169.15        33.89 o
  12  13   7         39.37         99.57        27.66 o
 -12  14   7         23.85          9.25        32.93 o
 -11  14   7         33.34         51.02        45.18 o
 -10  14   7        112.80         63.82        56.48 o
  -9  14   7        226.54        287.56        34.65 o
  -8  14   7        105.78        115.50        35.41 o
  -7  14   7        267.24        295.22        33.11 o
  -6  14   7        211.41        241.00        32.76 o
  -5  14   7        413.40        399.69        49.54 o
  -4  14   7        210.60        188.22        35.86 o
  -3  14   7        168.19        153.02        30.99 o
  -2  14   7       3280.48       3250.15       119.93 o
  -1  14   7         72.26         86.26        34.51 o
   0  14   7        131.03        102.83        30.16 o
   1  14   7         78.11        104.49        31.29 o
   2  14   7       2969.66       3078.98        62.17 o
   3  14   7        146.48        197.04        32.92 o
   4  14   7        195.15        316.27        34.17 o
   5  14   7        338.03        317.80        42.01 o
   6  14   7        337.34        332.34        38.59 o
   7  14   7        270.13        345.60        40.64 o
   8  14   7        122.66        172.40        39.68 o
   9  14   7        244.80        263.05        35.33 o
  10  14   7        117.57        184.64        50.65 o
  11  14   7         31.08         15.87        27.48 o
  12  14   7         37.22         26.45        40.59 o
 -11  15   7         51.96         28.69        28.65 o
 -10  15   7         50.76         51.34        34.58 o
  -9  15   7         40.14         57.93        28.24 o
  -8  15   7        645.03        632.94        39.71 o
  -7  15   7         59.13         55.24        30.57 o
  -6  15   7        223.00        282.76        31.57 o
  -5  15   7         70.29        112.45        32.93 o
  -4  15   7        811.83        844.89        29.15 o
  -3  15   7        153.16        127.56        32.62 o
  -2  15   7         90.42         59.83        32.30 o
  -1  15   7        160.41        171.65        27.62 o
   0  15   7         30.67         61.56        32.09 o
   1  15   7        133.17        139.64        26.00 o
   2  15   7         83.23         93.20        24.70 o
   3  15   7        130.43        114.51        26.40 o
   4  15   7        723.76        837.56        31.55 o
   5  15   7         71.74         62.37        36.74 o
   6  15   7        234.69        238.62        37.09 o
   7  15   7         61.55        140.40       100.88 o
   8  15   7        691.07        708.68        37.55 o
   9  15   7         47.54         63.75        34.28 o
  10  15   7         60.56         54.83        26.54 o
  11  15   7         40.07         15.46        28.71 o
 -11  16   7         88.56        105.80        25.26 o
 -10  16   7         42.06         43.82        29.09 o
  -9  16   7        212.41        239.72        29.24 o
  -8  16   7        193.40        205.36        59.05 o
  -7  16   7        432.00        432.54        32.31 o
  -6  16   7        427.37        490.88        32.96 o
  -5  16   7        790.56        870.51        32.85 o
  -4  16   7        265.07        241.80        29.52 o
  -3  16   7        581.03        567.97        32.90 o
  -2  16   7        439.62        513.66        50.03 o
  -1  16   7       1984.89       1912.83        85.59 o
   0  16   7         52.34         95.06        28.42 o
   1  16   7       1711.67       1756.77        38.99 o
   2  16   7        473.76        530.51        31.05 o
   3  16   7        478.51        506.70        26.78 o
   4  16   7        276.57        310.88        31.28 o
   5  16   7        725.98        769.45        37.50 o
   6  16   7        424.01        432.85        58.38 o
   7  16   7        435.30        443.01        37.21 o
   8  16   7        178.21        160.51        38.01 o
   9  16   7        225.06        222.98        36.23 o
  10  16   7         43.60         41.61        36.51 o
  11  16   7         78.16         62.70        28.25 o
 -10  17   7         54.14         47.44        28.34 o
  -9  17   7         56.43         66.51        35.49 o
  -8  17   7        204.30        208.15        29.13 o
  -7  17   7        506.24        518.83        34.38 o
  -6  17   7         60.08         68.19        30.00 o
  -5  17   7         29.43         27.71        23.28 o
  -4  17   7        371.72        382.58        26.99 o
  -3  17   7        642.87        657.54        27.39 o
  -2  17   7        154.55        238.08        25.77 o
  -1  17   7        509.50        564.04        30.74 o
   0  17   7        124.74        174.06        31.68 o
   1  17   7        426.46        450.11        33.69 o
   2  17   7        146.83        165.52        28.30 o
   3  17   7        657.90        619.44        27.09 o
   4  17   7        363.55        388.82        31.79 o
   5  17   7         35.73         58.51        35.58 o
   6  17   7         61.25         12.38        43.46 o
   7  17   7        495.01        458.34        41.12 o
   8  17   7        228.75        206.71        38.57 o
   9  17   7         59.04         29.80        66.76 o
  10  17   7         46.70          6.86        35.35 o
  -9  18   7         58.47         22.67        21.77 o
  -8  18   7         56.54         66.92        25.22 o
  -7  18   7          3.81         21.26        24.85 o
  -6  18   7        493.73        460.55        35.03 o
  -5  18   7         62.83        148.53        32.14 o
  -4  18   7        415.54        402.20        24.18 o
  -3  18   7        130.90        133.57        25.69 o
  -2  18   7        320.49        355.81        30.55 o
  -1  18   7        187.40        220.40        29.45 o
   0  18   7         27.05         21.82        28.72 o
   1  18   7        210.68        207.09        34.44 o
   2  18   7        350.04        394.04        29.44 o
   3  18   7        137.82        146.97        28.10 o
   4  18   7        438.33        410.38        37.62 o
   5  18   7         74.86         55.31        36.00 o
   6  18   7        441.03        337.91        43.12 o
   7  18   7          2.21          7.28        29.27 o
   8  18   7         44.80         67.75        31.14 o
   9  18   7         67.60         49.24        32.27 o
  -8  19   7        150.23        169.43        20.51 o
  -7  19   7         33.76         61.27        20.31 o
  -6  19   7          1.84        -16.59        21.92 o
  -5  19   7         25.69         52.49        21.43 o
  -4  19   7        503.39        493.99        26.59 o
  -3  19   7        226.65        233.66        26.42 o
  -2  19   7         13.25         37.29        27.87 o
  -1  19   7          5.02         30.86        28.55 o
   0  19   7        340.08        357.89        29.87 o
   1  19   7         11.47         12.56        28.73 o
   2  19   7         11.77         16.10        25.49 o
   3  19   7        247.26        200.01        28.46 o
   4  19   7        516.81        486.43        38.61 o
   5  19   7         37.76         91.81        48.85 o
   6  19   7          3.17         10.94        34.44 o
   7  19   7         44.91         33.16        40.27 o
   8  19   7        167.14        126.26        38.53 o
  -7  20   7        117.64        109.20        31.53 o
  -6  20   7         12.82         39.81        19.39 o
  -5  20   7        587.71        550.14        30.89 o
  -4  20   7         17.14         32.75        25.06 o
  -3  20   7        117.50         90.57        27.94 o
  -2  20   7         17.96         14.99        30.89 o
  -1  20   7        233.99        196.17        46.13 o
   0  20   7         10.75         25.60        31.75 o
   1  20   7        234.65        232.72        32.47 o
   2  20   7         14.33         40.91        27.74 o
   3  20   7        140.35         88.74        32.15 o
   4  20   7         16.17         -1.95        28.56 o
   5  20   7        607.32        454.14        38.51 o
   6  20   7         11.00        -13.69        48.33 o
   7  20   7        105.35        138.04        33.46 o
  -5  21   7        135.58        105.69        24.81 o
  -4  21   7        121.10        105.58        24.36 o
  -3  21   7        103.36         88.34        27.72 o
  -2  21   7        105.62        124.35        28.72 o
  -1  21   7         30.46         67.83        28.54 o
   0  21   7        141.07         98.14        29.34 o
   1  21   7         31.50         25.54        28.26 o
   2  21   7        107.69        101.47        28.04 o
   3  21   7        103.82        116.90        31.03 o
   4  21   7         98.95         96.76        35.36 o
   5  21   7        131.09        195.60        48.52 o
  -3  22   7         27.82          9.56        23.98 o
  -2  22   7        290.26        238.41        28.37 o
  -1  22   7          4.65         11.28        26.88 o
   0  22   7         21.73         23.32        28.95 o
   1  22   7          3.90         16.31        39.42 o
   2  22   7        325.88        283.74        30.74 o
   3  22   7         27.04         24.12        31.69 o
   0   0   8       3464.67       3655.00        88.25 o
   1   0   8       7070.65       7294.71        53.01 o
   2   0   8       4449.11       4160.81        50.21 o
   3   0   8        939.38        712.32        43.45 o
   4   0   8       3816.02       3835.90        79.05 o
   5   0   8        919.69        856.23        36.41 o
   6   0   8        478.15        527.65        38.08 o
   7   0   8       1513.35       1425.24        39.47 o
   8   0   8       1488.20       1548.04        37.71 o
   9   0   8        753.01        843.37        35.11 o
  10   0   8       1295.18       1208.21        41.19 o
  11   0   8       2391.33       2471.98        69.47 o
  12   0   8        542.05        551.85        32.43 o
  13   0   8        183.05        193.79        30.53 o
  14   0   8         63.23         65.77        23.78 o
  15   0   8         89.81         73.27        28.87 o
 -15   1   8        139.38         78.44        27.24 o
 -14   1   8        544.15        494.17        59.17 o
 -13   1   8        673.91        647.50        27.67 o
 -12   1   8        382.48        377.01        27.04 o
 -11   1   8        127.04        143.89        24.28 o
 -10   1   8        701.32        731.65        30.91 o
  -9   1   8        383.80        398.00        30.84 o
  -8   1   8        460.67        493.69        32.04 o
  -7   1   8        843.71        822.52        36.98 o
  -6   1   8       1647.60       1603.57        41.19 o
  -5   1   8       3537.30       3413.08        53.39 o
  -4   1   8       7048.28       7275.90       122.16 o
  -3   1   8       6613.35       6504.46        98.41 o
  -2   1   8       1018.50        930.56        35.56 o
  -1   1   8      14337.01      13230.86        99.74 o
   0   1   8         54.52         33.56        34.86 o
   1   1   8      14322.23      13059.39        98.40 o
   2   1   8       1170.12       1107.98        36.12 o
   3   1   8       6933.98       6738.95       109.02 o
   4   1   8       6904.85       6968.20       126.19 o
   5   1   8       3471.34       3340.24        85.17 o
   6   1   8       1851.66       1816.69        41.03 o
   7   1   8        788.63        798.17        44.71 o
   8   1   8        446.46        415.73        43.81 o
   9   1   8        387.56        379.05        34.56 o
  10   1   8        854.44        873.07        30.78 o
  11   1   8         85.03         77.59        30.90 o
  12   1   8        359.43        381.42        26.46 o
  13   1   8        672.90        626.01        30.84 o
  14   1   8        486.17        433.97        33.86 o
  15   1   8        148.16        125.48        27.58 o
 -15   2   8        229.59        134.02        29.05 o
 -14   2   8        367.09        301.63        26.43 o
 -13   2   8         12.81        -11.58        27.12 o
 -12   2   8        317.09        295.77        26.95 o
 -11   2   8       4720.24       5066.57        88.71 o
 -10   2   8        132.38        149.29        29.44 o
  -9   2   8        851.08        851.96        36.32 o
  -8   2   8       1290.86       1324.31        38.33 o
  -7   2   8        838.94        851.39        30.38 o
  -6   2   8        659.73        677.14        34.39 o
  -5   2   8       7263.00       7386.94       164.76 o
  -4   2   8      20008.72      20162.20       428.53 o
  -3   2   8       6852.97       6559.23        79.29 o
  -2   2   8       9329.49       9119.53       103.94 o
  -1   2   8       8460.13       8269.72       121.82 o
   0   2   8        326.10        385.93        38.06 o
   1   2   8       7915.94       7480.41        46.32 o
   2   2   8       9962.49       9367.10        95.90 o
   3   2   8       6730.33       6267.30        86.16 o
   4   2   8      20269.84      19744.23       383.04 o
   5   2   8       7686.52       7566.40       128.20 o
   6   2   8        717.94        702.50        33.48 o
   7   2   8        662.41        634.38        37.10 o
   8   2   8       1220.96       1256.54        35.34 o
   9   2   8        855.06        876.19        35.61 o
  10   2   8        106.35        137.35        32.16 o
  11   2   8       4346.23       4521.31        87.83 o
  12   2   8        349.01        389.68        35.54 o
  13   2   8         19.90         52.87        31.14 o
  14   2   8        343.57        321.30        29.52 o
  15   2   8        239.71        170.35        38.76 o
 -15   3   8         93.80         57.24        28.13 o
 -14   3   8        218.08        150.80        29.17 o
 -13   3   8        210.15        165.47        27.73 o
 -12   3   8        129.88        130.80        23.09 o
 -11   3   8        589.75        579.56        25.36 o
 -10   3   8       1924.59       2056.64        27.80 o
  -9   3   8        112.41         97.63        26.86 o
  -8   3   8       2253.01       2269.69        40.20 o
  -7   3   8       1936.57       2043.82        43.08 o
  -6   3   8        723.60        831.23        36.57 o
  -5   3   8       1107.81       1231.83        33.94 o
  -4   3   8       9755.48      10334.30       168.08 o
  -3   3   8       8854.63       8504.89       123.62 o
  -2   3   8       9597.56       8999.54        52.90 o
  -1   3   8        702.67        681.35        31.29 o
   0   3   8        904.29        904.36        36.78 o
   1   3   8        808.41        774.77        35.77 o
   2   3   8       9316.38       8466.93        51.51 o
   3   3   8       9068.44       8410.04       156.84 o
   4   3   8       9567.18       9673.24       143.15 o
   5   3   8        900.36        938.70        33.13 o
   6   3   8        708.93        791.72        39.79 o
   7   3   8       1933.53       1988.77        92.28 o
   8   3   8       2273.01       2244.89        42.69 o
   9   3   8        179.63        200.07        29.95 o
  10   3   8       2012.23       2257.92       117.12 o
  11   3   8        632.34        663.18        41.81 o
  12   3   8        161.64        152.79        29.29 o
  13   3   8        209.14        210.55        29.13 o
  14   3   8        182.80        184.05        27.98 o
  15   3   8        118.33        109.12        27.84 o
 -15   4   8         19.25         14.15        29.88 o
 -14   4   8        397.82        291.44        32.53 o
 -13   4   8        667.05        612.09        33.87 o
 -12   4   8        596.31        609.48        25.83 o
 -11   4   8       1277.72       1358.00        55.79 o
 -10   4   8        799.97        785.75        27.99 o
  -9   4   8        117.95        140.23        31.73 o
  -8   4   8        603.41        590.25        32.27 o
  -7   4   8       1868.76       1887.76        43.80 o
  -6   4   8        196.73        201.58        33.31 o
  -5   4   8        637.55        607.68        33.80 o
  -4   4   8       2310.65       2326.72        37.16 o
  -3   4   8       4437.64       4654.76        46.21 o
  -2   4   8       7625.09       7298.86        75.46 o
  -1   4   8       1267.25       1262.42        42.40 o
   0   4   8        828.08        707.89        32.05 o
   1   4   8       1547.12       1478.85        38.42 o
   2   4   8       7452.21       6866.16        66.05 o
   3   4   8       4390.81       4479.72        70.12 o
   4   4   8       2410.43       2297.74        35.30 o
   5   4   8        779.00        727.84        32.59 o
   6   4   8        193.13        142.27        38.20 o
   7   4   8       1782.29       1851.93        52.24 o
   8   4   8        568.10        583.86        40.25 o
   9   4   8        156.86        142.76        49.41 o
  10   4   8        754.05        742.57        41.15 o
  11   4   8       1231.18       1276.17        36.58 o
  12   4   8        682.79        729.40        31.34 o
  13   4   8        680.94        688.93        32.81 o
  14   4   8        389.52        357.43        28.76 o
  15   4   8         18.12          9.65        26.85 o
 -15   5   8         54.82         24.35        30.64 o
 -14   5   8         10.00         42.89        25.92 o
 -13   5   8         48.79         38.13        32.31 o
 -12   5   8        235.44        266.93        32.01 o
 -11   5   8        550.09        546.21        29.76 o
 -10   5   8        500.38        535.08        32.41 o
  -9   5   8        712.55        696.63        34.51 o
  -8   5   8       1250.26       1286.49        33.94 o
  -7   5   8        511.29        407.75        36.20 o
  -6   5   8        538.14        551.35        41.18 o
  -5   5   8       4128.68       4036.44        72.03 o
  -4   5   8       1636.64       1405.89        56.83 o
  -3   5   8       9791.42      10009.36       141.60 o
  -2   5   8       1048.55        886.81        31.23 o
  -1   5   8       2233.28       2099.54        47.80 o
   0   5   8        792.02        874.59        33.49 o
   1   5   8       2274.45       2153.64        38.18 o
   2   5   8       1217.29       1052.06        34.05 o
   3   5   8      10270.86      10018.44       124.98 o
   4   5   8       1561.73       1313.98        35.46 o
   5   5   8       4502.28       4059.33       108.55 o
   6   5   8        523.27        554.09        38.37 o
   7   5   8        578.75        518.68        35.93 o
   8   5   8       1314.13       1404.56        76.78 o
   9   5   8        564.25        604.46        44.29 o
  10   5   8        480.61        463.31        47.90 o
  11   5   8        565.18        603.10        39.74 o
  12   5   8        245.70        250.26        29.86 o
  13   5   8         49.99         18.53        28.79 o
  14   5   8         18.66         20.80        27.37 o
  15   5   8         62.74         36.11        23.53 o
 -15   6   8         90.62         20.45        34.83 o
 -14   6   8        511.96        506.02        97.26 o
 -13   6   8         60.84         53.50        23.25 o
 -12   6   8        781.74        782.32        32.28 o
 -11   6   8         32.18         63.33        24.37 o
 -10   6   8       1418.54       1489.02        31.17 o
  -9   6   8        797.43        883.61        32.60 o
  -8   6   8        599.76        597.12        32.22 o
  -7   6   8       4662.84       4591.10        52.57 o
  -6   6   8       4455.20       4409.81        53.63 o
  -5   6   8       2772.35       2679.18        49.69 o
  -4   6   8         74.16        124.35        29.12 o
  -3   6   8       2655.06       2658.40        67.73 o
  -2   6   8       2984.41       3014.07        36.05 o
  -1   6   8       8318.74       7641.87       177.71 o
   0   6   8       4999.11       4455.81        97.50 o
   1   6   8       8041.05       7420.09       147.46 o
   2   6   8       3279.43       3165.61        57.54 o
   3   6   8       2459.30       2368.66        57.43 o
   4   6   8         56.97        125.56        36.74 o
   5   6   8       2668.30       2403.69        84.58 o
   6   6   8       4386.64       3982.70       240.65 o
   7   6   8       4727.94       4564.43       230.18 o
   8   6   8        518.69        490.78        44.93 o
   9   6   8        696.53        720.47        44.82 o
  10   6   8       1330.84       1348.68        35.26 o
  11   6   8         80.66         66.46        29.38 o
  12   6   8        745.05        736.05        39.75 o
  13   6   8         71.69         66.60        27.27 o
  14   6   8        534.90        508.68        36.38 o
  15   6   8         78.41         50.50        49.46 o
 -14   7   8        168.46        133.72        32.15 o
 -13   7   8         57.29         81.57        31.95 o
 -12   7   8        646.08        629.25        44.01 o
 -11   7   8        390.41        448.39        37.32 o
 -10   7   8        563.19        645.37        36.68 o
  -9   7   8       3179.80       3284.21        61.23 o
  -8   7   8         52.21         70.25        41.26 o
  -7   7   8       1962.00       2024.50        46.77 o
  -6   7   8       1046.33       1006.41        45.51 o
  -5   7   8       2416.32       2503.99        49.68 o
  -4   7   8        539.14        547.30        32.97 o
  -3   7   8       2671.90       2617.37        57.36 o
  -2   7   8       5698.92       5338.38       122.47 o
  -1   7   8       4609.62       4155.40       113.04 o
   0   7   8        641.21        664.48        28.62 o
   1   7   8       4494.90       4032.58        59.75 o
   2   7   8       6269.95       5675.44       138.85 o
   3   7   8       2639.30       2408.76        76.80 o
   4   7   8        599.32        558.97        36.74 o
   5   7   8       2600.55       2646.44        54.80 o
   6   7   8       1069.74        975.98        48.32 o
   7   7   8       1775.64       1841.00        66.76 o
   8   7   8         41.17         57.48        43.86 o
   9   7   8       3044.32       3145.32        80.28 o
  10   7   8        397.56        450.76        39.74 o
  11   7   8        387.03        432.57        32.14 o
  12   7   8        579.29        539.20        37.79 o
  13   7   8         54.56         72.72        29.68 o
  14   7   8        163.63        187.25        32.67 o
 -14   8   8         22.55         58.67        30.12 o
 -13   8   8         59.15         78.55        33.01 o
 -12   8   8        348.48        495.42        33.94 o
 -11   8   8        681.53        723.87        75.44 o
 -10   8   8        848.25        942.81        38.87 o
  -9   8   8        947.05        971.27        41.26 o
  -8   8   8        839.20        792.93        34.42 o
  -7   8   8       2131.78       2422.88        48.68 o
  -6   8   8       1128.29       1135.50        45.10 o
  -5   8   8       2295.77       2416.15        71.64 o
  -4   8   8        833.05        800.46        30.98 o
  -3   8   8       1336.31       1346.59        36.72 o
  -2   8   8       6574.91       6294.62        75.86 o
  -1   8   8       2636.89       2590.42        47.34 o
   0   8   8       4518.54       4192.99        90.45 o
   1   8   8       2540.65       2638.42        40.52 o
   2   8   8       6877.81       6628.04       111.93 o
   3   8   8       1177.95       1176.74        46.48 o
   4   8   8        844.11        908.46        50.44 o
   5   8   8       2413.97       2462.19        52.45 o
   6   8   8       1015.12        958.22        47.01 o
   7   8   8       2360.47       2728.84        98.95 o
   8   8   8        698.85        728.20        45.48 o
   9   8   8       1082.83       1087.55        43.29 o
  10   8   8        821.43        901.16        83.98 o
  11   8   8        656.37        678.63        43.93 o
  12   8   8        415.47        439.15        71.84 o
  13   8   8         46.30         36.25        24.29 o
  14   8   8         32.69         -6.63        26.97 o
 -14   9   8         17.85         74.19        30.52 o
 -13   9   8        387.59        305.25        35.51 o
 -12   9   8        288.13        288.26        36.28 o
 -11   9   8        102.55        105.19        33.75 o
 -10   9   8         99.56         83.72        53.24 o
  -9   9   8       2333.99       2747.35        70.85 o
  -8   9   8        175.39        188.18        49.60 o
  -7   9   8        214.14        189.47        33.65 o
  -6   9   8       1486.82       1536.00        46.44 o
  -5   9   8        291.74        307.96        30.53 o
  -4   9   8        548.38        441.13        29.05 o
  -3   9   8       1430.03       1497.65        36.38 o
  -2   9   8       1912.02       1800.49        31.65 o
  -1   9   8        472.35        354.95        30.41 o
   0   9   8       2583.74       2306.62        50.74 o
   1   9   8        478.90        414.86        34.17 o
   2   9   8       1869.86       1813.02        58.82 o
   3   9   8       1236.69       1238.26        38.00 o
   4   9   8        433.40        444.11        44.29 o
   5   9   8        209.20        207.70        37.43 o
   6   9   8       1475.08       1478.67        50.21 o
   7   9   8        204.77        179.31        44.69 o
   8   9   8        171.87        220.63        34.85 o
   9   9   8       2324.58       2627.01        45.58 o
  10   9   8         81.64         96.18        37.41 o
  11   9   8        108.28        136.04        37.28 o
  12   9   8        331.50        334.09        30.81 o
  13   9   8        407.57        365.03        25.23 o
  14   9   8         23.32         20.41        40.99 o
 -13  10   8         11.22         31.16        31.31 o
 -12  10   8         58.94         91.11        34.67 o
 -11  10   8         40.53        127.41        34.52 o
 -10  10   8         58.14         89.96        28.05 o
  -9  10   8        303.39        303.97        39.95 o
  -8  10   8        118.77        190.24        49.02 o
  -7  10   8          1.12          7.16        36.34 o
  -6  10   8        125.20        161.02        42.02 o
  -5  10   8        316.59        355.50        29.78 o
  -4  10   8       1737.37       1738.29        35.43 o
  -3  10   8       4273.43       4194.87        51.80 o
  -2  10   8        944.85        887.22        29.34 o
  -1  10   8        706.84        716.94        35.14 o
   0  10   8       1415.41       1308.06        32.90 o
   1  10   8        808.53        785.83        35.46 o
   2  10   8        806.09        759.93        35.23 o
   3  10   8       4554.82       4326.13        77.63 o
   4  10   8       1845.11       1840.83        45.16 o
   5  10   8        256.35        278.00        38.97 o
   6  10   8        175.89        183.65        44.93 o
   7  10   8          6.00         -3.97        42.80 o
   8  10   8        160.06        184.00        41.35 o
   9  10   8        276.65        278.31        38.90 o
  10  10   8         81.81         38.15        37.96 o
  11  10   8         23.03         27.04        35.57 o
  12  10   8         74.77         68.73        46.36 o
  13  10   8         14.38         47.23        35.84 o
 -13  11   8         30.69         87.39        34.01 o
 -12  11   8          8.09         42.81        25.40 o
 -11  11   8         17.82         34.72        42.63 o
 -10  11   8        822.11        911.64        39.91 o
  -9  11   8         90.27        132.36        29.51 o
  -8  11   8       1274.93       1208.88        83.07 o
  -7  11   8        816.31        794.76        36.25 o
  -6  11   8       1340.59       1355.40        42.17 o
  -5  11   8        320.76        413.53        30.03 o
  -4  11   8        195.48        222.12        32.33 o
  -3  11   8        639.50        602.13        32.40 o
  -2  11   8       4231.66       4151.25        74.40 o
  -1  11   8        578.88        610.20        32.54 o
   0  11   8        288.74        310.08        28.49 o
   1  11   8        488.38        497.17        37.10 o
   2  11   8       4009.83       4013.89       113.77 o
   3  11   8        726.27        717.09        38.96 o
   4  11   8        170.51        189.54        34.71 o
   5  11   8        278.11        265.42        45.46 o
   6  11   8       1525.07       1553.18        47.94 o
   7  11   8        854.42        817.76        49.70 o
   8  11   8       1302.44       1266.67        39.55 o
   9  11   8        106.24        139.96        37.49 o
  10  11   8        838.40        945.20        33.37 o
  11  11   8         17.18         76.38        57.63 o
  12  11   8          8.45        -15.03        27.18 o
  13  11   8         34.25         -3.79        32.01 o
 -13  12   8         44.97         34.43        26.95 o
 -12  12   8        217.87        199.59        39.78 o
 -11  12   8        120.50        137.17        26.91 o
 -10  12   8        221.10        315.82        39.09 o
  -9  12   8        393.98        429.89        38.30 o
  -8  12   8        756.75        770.83        37.82 o
  -7  12   8       1138.64       1189.96        32.72 o
  -6  12   8        349.43        353.56        32.88 o
  -5  12   8        248.10        294.69        41.67 o
  -4  12   8        406.40        420.83        32.45 o
  -3  12   8        206.36        233.24        31.96 o
  -2  12   8        878.39        856.76        32.87 o
  -1  12   8       1650.67       1673.70        31.51 o
   0  12   8       6364.03       6451.69       151.67 o
   1  12   8       1766.35       1803.15        47.30 o
   2  12   8        769.70        791.85        41.44 o
   3  12   8        264.24        324.01        32.96 o
   4  12   8        300.81        331.84        38.08 o
   5  12   8        253.84        315.15        45.98 o
   6  12   8        431.83        412.46        41.13 o
   7  12   8        985.29        909.71        34.48 o
   8  12   8        857.09        797.87        40.97 o
   9  12   8        406.97        419.12        29.91 o
  10  12   8        184.06        214.27        34.91 o
  11  12   8         94.84         99.46        35.21 o
  12  12   8        237.99        186.74        37.28 o
  13  12   8         59.24         52.98        22.47 o
 -12  13   8        122.58         78.92        27.26 o
 -11  13   8         13.38         61.37        33.99 o
 -10  13   8         13.36         27.57        36.59 o
  -9  13   8        706.63        782.91        52.06 o
  -8  13   8       1170.32       1248.34        32.38 o
  -7  13   8        337.82        363.01        29.13 o
  -6  13   8        437.42        499.31        34.91 o
  -5  13   8        429.39        450.14        30.56 o
  -4  13   8        155.39        239.30        35.63 o
  -3  13   8        327.32        302.14        31.49 o
  -2  13   8        168.57        169.29        35.81 o
  -1  13   8       1595.53       1666.70        64.23 o
   0  13   8         13.44         37.54        34.86 o
   1  13   8       1358.01       1480.11        40.67 o
   2  13   8        155.84        182.81        31.96 o
   3  13   8        385.68        435.16        29.65 o
   4  13   8        193.66        290.17        40.52 o
   5  13   8        584.90        588.81        44.04 o
   6  13   8        431.95        469.19        42.93 o
   7  13   8        337.40        321.38        39.13 o
   8  13   8       1210.58       1166.89        65.68 o
   9  13   8        699.11        693.91        32.57 o
  10  13   8         14.28          5.86        47.15 o
  11  13   8         17.47         19.54        32.10 o
  12  13   8        113.36        186.32        43.12 o
 -12  14   8        206.51        169.10        35.33 o
 -11  14   8         63.79         83.63        32.78 o
 -10  14   8        120.63        103.64        46.20 o
  -9  14   8        236.70        241.35        28.95 o
  -8  14   8        103.58        111.60        30.28 o
  -7  14   8        521.54        575.29        46.33 o
  -6  14   8        110.18        163.41        26.90 o
  -5  14   8        286.47        270.01        40.69 o
  -4  14   8        145.08        114.87        28.80 o
  -3  14   8         53.49         59.37        32.05 o
  -2  14   8        877.96        870.33        46.73 o
  -1  14   8        143.58        106.50        30.54 o
   0  14   8       1926.27       2075.14        38.35 o
   1  14   8        147.16        146.77        27.35 o
   2  14   8        824.18        823.62        30.60 o
   3  14   8         45.58         51.84        32.10 o
   4  14   8        202.40        204.66        28.21 o
   5  14   8        232.51        231.56        37.47 o
   6  14   8         94.79        128.14        30.41 o
   7  14   8        550.34        569.33        37.95 o
   8  14   8        106.33        112.39        36.49 o
   9  14   8        230.61        255.65        38.94 o
  10  14   8        123.48         57.49       101.93 o
  11  14   8         73.24         38.43        27.64 o
  12  14   8        218.20        172.15        37.02 o
 -11  15   8         51.34         64.15        26.72 o
 -10  15   8        119.03         61.16        43.85 o
  -9  15   8         28.15         16.33        29.74 o
  -8  15   8         46.94         63.57        30.06 o
  -7  15   8        126.04        170.66        30.33 o
  -6  15   8        720.13        797.76        29.54 o
  -5  15   8         78.94         48.12        31.52 o
  -4  15   8       1485.00       1415.81        38.01 o
  -3  15   8         96.47        123.54        32.43 o
  -2  15   8       1369.71       1402.78        31.05 o
  -1  15   8       1804.26       1785.95        40.78 o
   0  15   8       1036.23       1044.03        41.24 o
   1  15   8       1778.17       1899.08        48.11 o
   2  15   8       1484.97       1590.67        36.02 o
   3  15   8         63.98         85.87        27.16 o
   4  15   8       1525.47       1548.20        35.35 o
   5  15   8         61.23         66.22        39.76 o
   6  15   8        708.31        704.63        39.02 o
   7  15   8        155.47        250.41        66.14 o
   8  15   8         40.80         38.68        37.23 o
   9  15   8         21.89         65.38        42.11 o
  10  15   8        138.38        150.21        35.87 o
  11  15   8         31.98         28.41        28.45 o
 -10  16   8         70.30         39.57        33.82 o
  -9  16   8        108.84        107.13        33.74 o
  -8  16   8        298.54        241.43        30.21 o
  -7  16   8        812.41        847.26        31.97 o
  -6  16   8        425.93        458.69        27.29 o
  -5  16   8        165.21        188.43        26.06 o
  -4  16   8       1101.28       1122.98        80.64 o
  -3  16   8        604.46        627.04        41.65 o
  -2  16   8        407.15        363.28        27.33 o
  -1  16   8       1192.65       1252.09        33.59 o
   0  16   8         60.24         37.38        30.19 o
   1  16   8       1097.63       1165.65        34.70 o
   2  16   8        388.42        441.05        28.08 o
   3  16   8        729.15        756.38        30.73 o
   4  16   8       1133.22       1223.64        34.40 o
   5  16   8        145.12        141.24        34.73 o
   6  16   8        389.91        402.21        36.96 o
   7  16   8        876.19        932.66        36.82 o
   8  16   8        288.15        277.45        34.77 o
   9  16   8        118.05        110.33        52.78 o
  10  16   8         65.69         17.90        62.51 o
 -10  17   8         92.31         57.72        28.37 o
  -9  17   8         99.49         85.58        27.40 o
  -8  17   8         53.71         89.49        27.96 o
  -7  17   8        240.58        205.41        31.85 o
  -6  17   8        241.29        229.17        31.01 o
  -5  17   8        480.89        441.41        28.27 o
  -4  17   8        182.81        234.29        31.71 o
  -3  17   8        624.47        656.85        31.56 o
  -2  17   8         72.67         61.96        25.92 o
  -1  17   8        692.11        649.64        30.65 o
   0  17   8        149.32        184.72        30.95 o
   1  17   8        780.69        800.69        32.29 o
   2  17   8         62.44        127.29        27.04 o
   3  17   8        552.92        490.19        33.26 o
   4  17   8        184.68        245.50        31.55 o
   5  17   8        475.63        486.60        39.14 o
   6  17   8        197.01        175.47        31.77 o
   7  17   8        248.03        206.38        34.65 o
   8  17   8         58.59          4.17        32.26 o
   9  17   8        100.17         53.34        32.60 o
  10  17   8         91.43         43.89        26.77 o
  -9  18   8         32.72         29.30        28.08 o
  -8  18   8        252.47        233.11        28.47 o
  -7  18   8         50.63         50.47        23.71 o
  -6  18   8         77.39         77.58        25.42 o
  -5  18   8         60.76         61.90        22.12 o
  -4  18   8        145.13        163.19        27.62 o
  -3  18   8         53.35         69.25        22.75 o
  -2  18   8        161.92        161.99        25.33 o
  -1  18   8        321.66        338.99        29.78 o
   0  18   8         33.99         81.82        29.20 o
   1  18   8        295.51        372.22        30.49 o
   2  18   8        175.80        142.02        27.33 o
   3  18   8         69.51         68.10        28.13 o
   4  18   8        165.79        186.29        29.77 o
   5  18   8         49.27         92.80        41.45 o
   6  18   8         84.63         90.22        30.33 o
   7  18   8         64.83         94.04        32.14 o
   8  18   8        245.30        224.01        37.04 o
   9  18   8         24.26         -7.79        36.11 o
  -8  19   8        172.20        162.34        26.64 o
  -7  19   8        211.96        215.95        22.48 o
  -6  19   8          1.25          1.54        20.09 o
  -5  19   8         48.80         38.87        26.41 o
  -4  19   8         61.82         57.75        32.73 o
  -3  19   8        147.84        165.08        25.26 o
  -2  19   8        146.19        167.33        29.57 o
  -1  19   8        121.17        120.24        28.71 o
   0  19   8          3.66         12.14        27.99 o
   1  19   8        147.29        195.52        30.56 o
   2  19   8        148.07        154.09        25.08 o
   3  19   8        136.62        132.40        28.87 o
   4  19   8         74.37        104.07        36.52 o
   5  19   8         38.91          3.27        47.54 o
   6  19   8          9.45         -2.55        25.23 o
   7  19   8        183.22         63.83        56.73 o
   8  19   8        169.24        152.26        31.52 o
  -6  20   8        107.75         96.80        32.54 o
  -5  20   8         95.81         56.61        21.60 o
  -4  20   8        140.99        156.45        22.58 o
  -3  20   8        499.32        519.43        63.19 o
  -2  20   8        100.90        119.10        29.19 o
  -1  20   8        241.87        244.84        28.62 o
   0  20   8        107.24         95.12        25.53 o
   1  20   8        269.73        225.49        33.09 o
   2  20   8        109.76         74.92        24.62 o
   3  20   8        478.82        404.23        33.95 o
   4  20   8        144.31        142.46        36.44 o
   5  20   8        104.32         86.57        44.99 o
   6  20   8        120.12         54.88        34.25 o
  -5  21   8         78.75        104.82        28.92 o
  -4  21   8         40.15         49.95        22.39 o
  -3  21   8         30.98         66.73        27.83 o
  -2  21   8        104.41         86.66        28.17 o
  -1  21   8         48.44         52.92        27.08 o
   0  21   8         33.79         39.61        25.99 o
   1  21   8         53.70         67.81        31.85 o
   2  21   8        114.62         59.52        37.91 o
   3  21   8         40.77         31.14        32.12 o
   4  21   8         46.76         44.39        29.26 o
   5  21   8         73.88         59.46        33.79 o
  -2  22   8          3.70          5.99        28.29 o
  -1  22   8          4.96         18.87        26.41 o
   0  22   8         32.40         13.22        23.62 o
   1  22   8          5.17         30.89        30.40 o
   2  22   8          3.44         23.73        29.15 o
   1   0   9        433.67        468.97        35.06 o
   2   0   9       1791.34       1902.60        40.37 o
   3   0   9       3185.73       2804.79        48.29 o
   4   0   9       3065.26       3064.37        42.15 o
   5   0   9       1419.07       1401.04        44.08 o
   6   0   9        536.96        581.47        38.93 o
   7   0   9        210.53        226.73        31.17 o
   8   0   9          1.61        -23.86        26.03 o
   9   0   9        728.90        737.92        36.05 o
  10   0   9         19.04         65.92        32.43 o
  11   0   9        400.93        360.14        23.92 o
  12   0   9         65.65         66.74        28.65 o
  13   0   9          1.01         32.89        44.36 o
  14   0   9         60.71         33.19        27.32 o
  15   0   9        380.00        270.03        37.28 o
 -15   1   9         65.24         25.29        27.08 o
 -14   1   9        349.85        289.23        30.01 o
 -13   1   9        249.66        284.04        25.53 o
 -12   1   9        546.78        550.37        22.96 o
 -11   1   9        391.75        397.70        26.43 o
 -10   1   9        927.28        907.25        43.47 o
  -9   1   9       1635.70       1750.23        37.62 o
  -8   1   9        461.56        476.82        35.63 o
  -7   1   9         78.70         92.43        34.37 o
  -6   1   9       4699.44       4641.44        48.53 o
  -5   1   9        832.15        790.22        31.53 o
  -4   1   9        696.69        633.81        33.77 o
  -3   1   9      12925.35      12639.33       145.28 o
  -2   1   9       5433.08       5449.45        70.89 o
  -1   1   9       2941.71       2797.51        38.45 o
   0   1   9      11466.44      10645.28        48.95 o
   1   1   9       3398.30       3169.95        39.25 o
   2   1   9       4866.32       4764.29        60.05 o
   3   1   9      13058.64      12563.07       173.85 o
   4   1   9        723.66        658.22        30.75 o
   5   1   9        951.06        953.69        35.91 o
   6   1   9       4862.04       4687.50        53.01 o
   7   1   9         43.32         67.84        32.37 o
   8   1   9        493.55        505.30        42.87 o
   9   1   9       1522.77       1590.57        37.22 o
  10   1   9        856.90        814.07        37.14 o
  11   1   9        340.14        356.44        25.89 o
  12   1   9        498.92        533.81        39.19 o
  13   1   9        273.87        280.62        28.65 o
  14   1   9        343.22        260.03        28.87 o
  15   1   9         59.88         51.05        34.83 o
 -15   2   9          5.47        -25.97        25.97 o
 -14   2   9         59.50         29.09        28.70 o
 -13   2   9        565.19        551.54        30.31 o
 -12   2   9        760.47        779.85        27.08 o
 -11   2   9        670.17        736.41        44.73 o
 -10   2   9       1432.63       1442.79        35.76 o
  -9   2   9        401.90        370.93        34.52 o
  -8   2   9       2719.71       2826.06        60.32 o
  -7   2   9        544.77        576.91        34.07 o
  -6   2   9        131.60        132.86        36.71 o
  -5   2   9       4633.36       4659.57       106.53 o
  -4   2   9       5797.59       5086.89       110.23 o
  -3   2   9       1098.58       1137.33        37.12 o
  -2   2   9       3016.29       2866.75        39.14 o
  -1   2   9       7021.41       6573.56        97.59 o
   0   2   9       6874.25       6465.17        56.75 o
   1   2   9       7448.69       6793.57        72.58 o
   2   2   9       2982.51       2756.03        37.20 o
   3   2   9       1234.70       1273.92        41.21 o
   4   2   9       5250.46       4547.25        45.86 o
   5   2   9       4302.03       4264.60        79.83 o
   6   2   9        158.01        178.13        32.42 o
   7   2   9        622.32        629.23        37.66 o
   8   2   9       2825.90       2915.79        87.17 o
   9   2   9        517.21        546.33        34.81 o
  10   2   9       1540.94       1549.05        67.62 o
  11   2   9        637.35        693.63        40.42 o
  12   2   9        799.56        815.79        31.84 o
  13   2   9        534.23        565.63        30.74 o
  14   2   9         56.21         78.75        35.49 o
  15   2   9          7.54         46.28        42.53 o
 -15   3   9        157.75        111.72        23.74 o
 -14   3   9         93.05         64.61        28.48 o
 -13   3   9       1286.77       1081.66        80.63 o
 -12   3   9         55.31         52.47        21.72 o
 -11   3   9         58.14         57.28        22.31 o
 -10   3   9        801.92        826.65        29.82 o
  -9   3   9        153.80        167.92        30.35 o
  -8   3   9       1078.45       1134.89        37.40 o
  -7   3   9       1134.38       1112.04        83.67 o
  -6   3   9        888.58        999.51        39.85 o
  -5   3   9       6419.81       6619.07       114.05 o
  -4   3   9       6761.16       6954.01       108.09 o
  -3   3   9       3737.26       3579.71        54.11 o
  -2   3   9         14.36         -5.88        28.24 o
  -1   3   9       3296.77       3080.98        56.12 o
   0   3   9       5851.21       5363.91        52.23 o
   1   3   9       2946.49       2707.32        41.52 o
   2   3   9         52.82         55.15        30.84 o
   3   3   9       4094.67       3730.42        69.85 o
   4   3   9       7012.74       6947.17        85.19 o
   5   3   9       6811.27       6858.12       111.04 o
   6   3   9       1041.95       1094.42        40.83 o
   7   3   9       1122.65       1070.56        32.47 o
   8   3   9       1193.94       1116.66        34.21 o
   9   3   9         71.10        114.91        33.37 o
  10   3   9        749.18        763.39        31.28 o
  11   3   9         70.65         97.77        38.52 o
  12   3   9         80.51         80.15        29.56 o
  13   3   9       1252.46       1253.64        72.56 o
  14   3   9         73.13         64.43        24.08 o
  15   3   9        159.81        125.54        27.09 o
 -15   4   9         94.02         86.67        29.47 o
 -14   4   9          1.18          8.09        30.41 o
 -13   4   9        234.06        203.85        26.93 o
 -12   4   9        577.81        573.84        25.23 o
 -11   4   9        473.59        528.06        31.47 o
 -10   4   9         54.11         57.05        25.45 o
  -9   4   9        388.20        367.83        31.66 o
  -8   4   9        219.12        239.02        30.36 o
  -7   4   9       3229.41       3264.82        58.79 o
  -6   4   9       2991.41       3240.36        60.09 o
  -5   4   9       1514.38       1525.06        37.15 o
  -4   4   9       2912.94       2822.77        40.47 o
  -3   4   9      10002.40      10232.39        79.73 o
  -2   4   9       5463.18       5253.44        96.86 o
  -1   4   9       2677.80       2572.45        43.56 o
   0   4   9      12401.75      11066.32       133.12 o
   1   4   9       2378.45       2180.04        34.11 o
   2   4   9       5857.22       5527.83        52.24 o
   3   4   9       9251.23       9180.43       164.93 o
   4   4   9       2725.19       2467.81        37.61 o
   5   4   9       1543.20       1605.98        37.97 o
   6   4   9       3087.59       3051.02       150.08 o
   7   4   9       3133.00       2790.15       172.61 o
   8   4   9        250.20        267.41        29.03 o
   9   4   9        335.07        343.04        30.80 o
  10   4   9         58.38         86.22        55.89 o
  11   4   9        331.21        362.25        38.39 o
  12   4   9        620.99        702.55        39.94 o
  13   4   9        260.45        242.66        28.93 o
  14   4   9          1.08         20.77        27.08 o
  15   4   9        117.93         94.82        27.99 o
 -15   5   9         25.49          8.70        30.36 o
 -14   5   9        110.16         89.59        26.32 o
 -13   5   9        145.45        160.18        27.79 o
 -12   5   9        269.36        303.47        32.92 o
 -11   5   9        638.41        637.34        27.43 o
 -10   5   9       1327.64       1407.59        28.89 o
  -9   5   9         95.46         60.05        32.52 o
  -8   5   9        467.77        479.26        34.21 o
  -7   5   9       4250.72       4474.60        69.14 o
  -6   5   9       4030.58       4306.59        61.20 o
  -5   5   9       1827.92       1799.37        46.81 o
  -4   5   9        283.15        374.40        35.78 o
  -3   5   9       3899.61       4070.68        41.72 o
  -2   5   9       1772.96       1602.27        34.38 o
  -1   5   9        642.39        668.77        29.67 o
   0   5   9       2553.59       2530.46        41.85 o
   1   5   9        506.52        521.40        28.92 o
   2   5   9       1742.56       1473.06        34.84 o
   3   5   9       4184.95       4054.96        78.34 o
   4   5   9        344.93        424.36        36.51 o
   5   5   9       1713.64       1570.64        59.04 o
   6   5   9       4179.75       4276.77       133.18 o
   7   5   9       4020.44       3839.16       202.69 o
   8   5   9        511.36        522.86        36.64 o
   9   5   9        132.99        159.04        43.01 o
  10   5   9       1454.79       1554.58        42.55 o
  11   5   9        698.06        659.95        34.00 o
  12   5   9        264.57        242.38        30.97 o
  13   5   9        172.69        212.62        30.09 o
  14   5   9        110.07         27.00        50.25 o
  15   5   9         26.06         70.39        27.40 o
 -14   6   9        184.65        147.12        35.20 o
 -13   6   9         56.09         34.76        28.77 o
 -12   6   9        304.21        368.05        30.16 o
 -11   6   9          7.16          5.70        29.20 o
 -10   6   9        787.40        812.85        28.75 o
  -9   6   9       2209.32       2313.68        39.47 o
  -8   6   9       2214.48       2363.97        41.89 o
  -7   6   9       1175.69       1178.94        39.69 o
  -6   6   9         16.20          4.80        40.74 o
  -5   6   9       3407.24       3356.30        63.31 o
  -4   6   9       2936.20       3120.53        68.93 o
  -3   6   9      11324.67      11372.88       182.27 o
  -2   6   9       3840.70       3717.96        44.74 o
  -1   6   9       3482.46       3497.02        74.53 o
   0   6   9       1070.65       1020.32        31.86 o
   1   6   9       3264.17       3312.05        41.64 o
   2   6   9       3756.21       3440.93        55.63 o
   3   6   9      10810.56      10283.12       190.18 o
   4   6   9       3169.74       3104.47       106.91 o
   5   6   9       3608.67       3309.47       150.25 o
   6   6   9         26.99         52.85        30.55 o
   7   6   9       1096.87       1046.58        69.93 o
   8   6   9       2049.01       2141.63       149.83 o
   9   6   9       2086.81       2280.53        85.20 o
  10   6   9        720.19        721.15        34.76 o
  11   6   9          1.56         36.62        35.70 o
  12   6   9        330.65        299.32        31.93 o
  13   6   9         38.05         88.79        27.91 o
  14   6   9        207.92        143.68        23.60 o
 -14   7   9        113.42         45.90        30.38 o
 -13   7   9         85.03         94.81        35.17 o
 -12   7   9        706.47        702.59        36.02 o
 -11   7   9        144.63        158.13        35.07 o
 -10   7   9         78.35        109.19        35.97 o
  -9   7   9       2888.81       3130.18        57.23 o
  -8   7   9        283.80        291.17        32.89 o
  -7   7   9         28.72         57.58        41.21 o
  -6   7   9       1198.45       1278.66       104.51 o
  -5   7   9       2533.57       2618.82        50.15 o
  -4   7   9       3296.69       3301.05        71.55 o
  -3   7   9       2870.78       2709.83        35.45 o
  -2   7   9        456.98        444.37        27.40 o
  -1   7   9       1315.54       1272.33        41.67 o
   0   7   9         34.52         16.32        30.34 o
   1   7   9       1355.92       1254.34        31.08 o
   2   7   9        496.98        505.01        33.12 o
   3   7   9       2575.19       2249.39        72.47 o
   4   7   9       3227.84       2972.46       153.25 o
   5   7   9       2238.71       2084.76       106.84 o
   6   7   9       1219.06       1258.56        52.43 o
   7   7   9         52.99         43.06        44.43 o
   8   7   9        364.07        434.87        45.70 o
   9   7   9       2979.03       3256.02       166.56 o
  10   7   9         81.21        116.50        31.80 o
  11   7   9        172.23        192.59        37.07 o
  12   7   9        707.26        657.65        33.45 o
  13   7   9         61.57         56.64        47.08 o
  14   7   9        128.57        123.80        24.16 o
 -14   8   9          7.51         48.26        45.51 o
 -13   8   9        118.27        106.48        33.00 o
 -12   8   9        219.60        235.42        56.48 o
 -11   8   9       1077.06       1158.01        60.97 o
 -10   8   9        195.29        192.14        37.16 o
  -9   8   9         21.96         45.31        69.61 o
  -8   8   9        404.82        465.73        39.64 o
  -7   8   9       1764.79       1823.01        38.69 o
  -6   8   9        637.18        634.69        44.47 o
  -5   8   9        778.53        726.72        31.27 o
  -4   8   9       1550.47       1638.10        29.86 o
  -3   8   9        185.08        177.94        28.52 o
  -2   8   9        419.31        443.71        32.27 o
  -1   8   9       1437.50       1316.91        33.52 o
   0   8   9        675.30        714.23        28.17 o
   1   8   9       1306.36       1138.29        27.06 o
   2   8   9        484.12        515.81        29.22 o
   3   8   9        185.67        181.46        34.56 o
   4   8   9       1565.38       1494.48        57.42 o
   5   8   9        887.83        804.89        39.13 o
   6   8   9        597.42        625.62        47.93 o
   7   8   9       1608.84       1654.24        41.45 o
   8   8   9        445.23        480.05        44.17 o
   9   8   9         32.23         56.10        39.11 o
  10   8   9        230.04        235.32        38.70 o
  11   8   9       1136.68       1137.79        33.99 o
  12   8   9        267.72        267.44        31.79 o
  13   8   9         93.40        119.51        36.84 o
  14   8   9          8.54          5.81        26.61 o
 -14   9   9         65.43         64.31        43.74 o
 -13   9   9         33.78         22.98        26.75 o
 -12   9   9         93.74         76.15        33.38 o
 -11   9   9         54.23        113.00        33.51 o
 -10   9   9       1374.25       1581.24        40.24 o
  -9   9   9       2705.31       2856.46       132.18 o
  -8   9   9       1958.73       2065.51        42.65 o
  -7   9   9        522.05        560.55        41.71 o
  -6   9   9       1298.63       1389.14        44.02 o
  -5   9   9        298.22        309.63        35.91 o
  -4   9   9          9.67         36.00        31.78 o
  -3   9   9        892.43        933.67        28.56 o
  -2   9   9       4399.47       4252.05        62.46 o
  -1   9   9        368.86        424.33        34.30 o
   0   9   9        123.42        141.92        32.89 o
   1   9   9        423.47        458.07        38.36 o
   2   9   9       4491.57       4347.68       103.22 o
   3   9   9        818.50        820.08        35.68 o
   4   9   9         12.90         52.11        44.93 o
   5   9   9        300.42        321.43        38.37 o
   6   9   9       1516.43       1628.75        48.55 o
   7   9   9        498.26        465.14        78.35 o
   8   9   9       1951.68       1938.35        44.96 o
   9   9   9       2648.14       2544.01        39.52 o
  10   9   9       1180.92       1408.86        85.92 o
  11   9   9         86.33         92.64        36.55 o
  12   9   9         74.00         47.59        37.18 o
  13   9   9         28.26          8.70        27.12 o
  14   9   9         91.81         65.92        45.33 o
 -13  10   9        139.41        197.95        32.04 o
 -12  10   9         75.93         38.42        32.35 o
 -11  10   9        439.07        427.24        33.76 o
 -10  10   9        173.93        248.31        35.62 o
  -9  10   9         31.84        127.31        50.98 o
  -8  10   9         57.86         92.02        37.64 o
  -7  10   9        934.94       1037.80        41.43 o
  -6  10   9        186.44        249.62        34.08 o
  -5  10   9         64.99         96.56        28.37 o
  -4  10   9        698.95        723.28        39.06 o
  -3  10   9        343.29        334.42        30.21 o
  -2  10   9        154.89        185.73        30.39 o
  -1  10   9       2919.52       2752.70        54.14 o
   0  10   9         86.06         93.00        34.55 o
   1  10   9       2944.02       2876.32        41.22 o
   2  10   9        210.32        232.58        32.68 o
   3  10   9        427.69        420.94        30.69 o
   4  10   9        822.74        867.40        42.01 o
   5  10   9         89.11        150.57        36.92 o
   6  10   9        204.45        217.98        36.45 o
   7  10   9        893.35        989.24        43.81 o
   8  10   9        107.08         70.01        39.16 o
   9  10   9         35.64         70.11        85.72 o
  10  10   9        165.09        241.58        31.33 o
  11  10   9        486.31        478.22        37.47 o
  12  10   9         63.70        108.15        34.46 o
  13  10   9        155.92        118.87        25.16 o
 -13  11   9         82.63         93.12        31.76 o
 -12  11   9         66.59         17.97        37.82 o
 -11  11   9          5.54         11.90        61.72 o
 -10  11   9        332.85        400.39        94.69 o
  -9  11   9        423.94        474.13        36.85 o
  -8  11   9        987.01       1078.52        61.36 o
  -7  11   9        729.92        661.44        51.90 o
  -6  11   9        104.34         89.70        29.53 o
  -5  11   9        631.27        634.86        31.18 o
  -4  11   9        454.47        476.00        36.53 o
  -3  11   9        521.23        545.04        37.70 o
  -2  11   9        340.07        349.24        22.35 o
  -1  11   9        976.14        947.48        25.49 o
   0  11   9        170.54        171.64        34.19 o
   1  11   9       1098.55       1131.70        39.72 o
   2  11   9        337.13        318.80        38.08 o
   3  11   9        513.26        524.03        33.35 o
   4  11   9        398.95        408.44        33.75 o
   5  11   9        599.30        577.98        46.08 o
   6  11   9        107.42        110.08        43.37 o
   7  11   9        747.78        724.92        41.57 o
   8  11   9       1035.14       1021.04        44.73 o
   9  11   9        376.38        374.32        39.45 o
  10  11   9        334.13        398.92        40.07 o
  11  11   9          1.55         12.87        34.83 o
  12  11   9         89.16         71.98        37.46 o
  13  11   9         93.84         71.69        26.93 o
 -13  12   9         88.90        120.67        34.06 o
 -12  12   9        127.20         94.24        31.79 o
 -11  12   9        354.39        333.31        41.71 o
 -10  12   9        306.13        321.17        37.37 o
  -9  12   9        222.51        219.20        33.81 o
  -8  12   9        511.77        598.97        37.64 o
  -7  12   9       2039.38       2139.65        65.47 o
  -6  12   9        118.77         94.69        37.74 o
  -5  12   9        767.27        790.73        45.24 o
  -4  12   9         12.91         34.88        35.03 o
  -3  12   9         16.88         72.57        24.90 o
  -2  12   9        525.60        501.16        29.38 o
  -1  12   9       6311.18       6365.29       177.88 o
   0  12   9       1280.48       1168.19        32.62 o
   1  12   9       6212.79       6306.49       226.34 o
   2  12   9        528.00        553.57        39.96 o
   3  12   9         45.75         79.10        31.50 o
   4  12   9         42.28         37.88        31.83 o
   5  12   9        863.57        911.85        46.04 o
   6  12   9        156.93        109.76        39.78 o
   7  12   9       2160.83       2193.95        44.62 o
   8  12   9        573.27        539.28        40.29 o
   9  12   9        227.11        198.68        36.99 o
  10  12   9        313.45        287.34        29.01 o
  11  12   9        356.08        342.32        36.10 o
  12  12   9        131.40         38.66        34.47 o
  13  12   9         87.42         15.15        23.15 o
 -12  13   9        126.78        130.63        27.75 o
 -11  13   9         20.84         34.38        31.29 o
 -10  13   9        429.77        393.14        37.87 o
  -9  13   9        130.97        125.25        71.57 o
  -8  13   9         31.64         37.61        28.44 o
  -7  13   9        864.77        968.22        44.46 o
  -6  13   9        303.75        331.15        26.96 o
  -5  13   9        571.49        651.67        33.68 o
  -4  13   9         57.03         73.53        34.62 o
  -3  13   9        428.02        411.91        30.75 o
  -2  13   9       3399.51       3502.58        84.39 o
  -1  13   9       2315.61       2337.95        72.86 o
   0  13   9        340.82        287.66        30.97 o
   1  13   9       2245.20       2261.15        52.97 o
   2  13   9       3560.89       3774.47       166.23 o
   3  13   9        349.08        335.79        35.53 o
   4  13   9         50.26         61.47        32.76 o
   5  13   9        616.03        595.79        47.31 o
   6  13   9        239.99        218.56        38.96 o
   7  13   9        822.19        903.50        33.88 o
   8  13   9         40.84         35.97        29.51 o
   9  13   9        113.28        107.93        60.11 o
  10  13   9        491.66        428.82        36.43 o
  11  13   9         11.64         26.87        33.44 o
  12  13   9        154.12         91.54        74.72 o
 -11  14   9         80.03         37.80        44.82 o
 -10  14   9         57.99         56.24        28.26 o
  -9  14   9         52.48         61.84        24.23 o
  -8  14   9        375.43        414.86        34.92 o
  -7  14   9        440.63        525.44        33.48 o
  -6  14   9        407.98        412.01        32.53 o
  -5  14   9        437.00        493.76        33.01 o
  -4  14   9         57.58         39.39        25.42 o
  -3  14   9        310.87        277.66        33.23 o
  -2  14   9        427.44        485.29        26.49 o
  -1  14   9        622.90        653.91        30.65 o
   0  14   9       4191.38       4240.01       146.46 o
   1  14   9        647.25        700.45        36.55 o
   2  14   9        348.21        390.03        32.14 o
   3  14   9        410.45        445.43        28.67 o
   4  14   9         34.93         89.90        31.18 o
   5  14   9        407.98        468.73        35.23 o
   6  14   9        388.27        418.08        38.07 o
   7  14   9        509.46        581.61        45.54 o
   8  14   9        395.81        447.14        39.72 o
   9  14   9         57.07         71.04        28.79 o
  10  14   9         41.62         45.09        36.23 o
  11  14   9         74.84         70.83        27.72 o
 -11  15   9         47.60         51.39        21.74 o
 -10  15   9         44.16         44.77        26.63 o
  -9  15   9        247.92        250.17        28.67 o
  -8  15   9        321.06        304.33        31.48 o
  -7  15   9        125.84        121.81        26.61 o
  -6  15   9         22.02         34.76        30.85 o
  -5  15   9        322.70        379.42        31.25 o
  -4  15   9        502.76        487.54        28.70 o
  -3  15   9        342.04        380.83        32.15 o
  -2  15   9       1811.63       1774.58        40.55 o
  -1  15   9        536.92        619.46        28.44 o
   0  15   9       1202.59       1247.56        36.77 o
   1  15   9        449.18        546.75        28.75 o
   2  15   9       1695.24       1728.84        59.95 o
   3  15   9        311.79        337.01        30.46 o
   4  15   9        558.80        499.51        29.27 o
   5  15   9        290.73        360.14        38.33 o
   6  15   9         18.72         29.78        43.02 o
   7  15   9        142.64        183.59        35.50 o
   8  15   9        282.21        336.90        43.06 o
   9  15   9        282.20        244.48        35.54 o
  10  15   9         57.37         28.66        33.01 o
  11  15   9         48.20        116.80        27.46 o
 -10  16   9          2.65         16.87        28.77 o
  -9  16   9        137.09        137.37        25.03 o
  -8  16   9        240.53        239.44        28.91 o
  -7  16   9        276.14        298.06        41.78 o
  -6  16   9         30.22         60.13        29.89 o
  -5  16   9        361.64        392.79        37.20 o
  -4  16   9       1745.14       1748.45        70.74 o
  -3  16   9         65.67        110.78        31.15 o
  -2  16   9        285.53        262.56        30.79 o
  -1  16   9        115.25        112.64        32.37 o
   0  16   9       1007.91       1078.01        34.57 o
   1  16   9         98.43        129.87        25.58 o
   2  16   9        257.77        312.16        27.34 o
   3  16   9         64.50         83.54        29.10 o
   4  16   9       1696.89       1743.53        37.65 o
   5  16   9        327.41        354.37        34.08 o
   6  16   9         21.43         71.94        52.19 o
   7  16   9        254.04        282.43        36.50 o
   8  16   9        255.99        258.06        38.08 o
   9  16   9        141.74         80.52        36.41 o
  10  16   9          5.03          8.85        27.23 o
  -9  17   9         30.59         20.12        28.89 o
  -8  17   9        192.14        204.92        29.45 o
  -7  17   9        129.56         87.92        23.82 o
  -6  17   9        350.36        380.34        26.79 o
  -5  17   9        343.26        354.30        27.14 o
  -4  17   9          3.47         16.35        30.11 o
  -3  17   9        121.63        113.80        32.03 o
  -2  17   9        452.47        526.28        30.70 o
  -1  17   9        180.43        241.28        29.77 o
   0  17   9         14.56         85.92        28.59 o
   1  17   9        165.83        179.03        25.31 o
   2  17   9        461.16        547.97        29.33 o
   3  17   9        137.26        179.92        29.43 o
   4  17   9          1.27          4.85        31.22 o
   5  17   9        299.64        329.19        51.18 o
   6  17   9        338.48        314.14        32.23 o
   7  17   9        135.70        124.16        34.12 o
   8  17   9        189.09        131.08        33.94 o
   9  17   9         43.38         76.70        35.31 o
  -9  18   9         16.70          6.01        28.47 o
  -8  18   9         49.31         42.54        22.85 o
  -7  18   9         98.96        127.45        29.27 o
  -6  18   9         84.46         73.95        24.80 o
  -5  18   9         85.22         98.00        28.27 o
  -4  18   9         64.96        111.48        29.52 o
  -3  18   9        145.86        210.50        23.97 o
  -2  18   9        251.62        274.64        28.08 o
  -1  18   9        339.92        322.69        33.99 o
   0  18   9          6.80          3.40        30.90 o
   1  18   9        296.03        322.94        31.69 o
   2  18   9        189.64        204.74        24.05 o
   3  18   9        157.65        115.15        24.44 o
   4  18   9         60.21         77.91        29.83 o
   5  18   9         68.78         35.13        35.32 o
   6  18   9         69.34         86.59        33.77 o
   7  18   9         60.95         73.76        29.73 o
   8  18   9         54.05         29.70        33.20 o
   9  18   9         25.15         73.21        40.86 o
  -7  19   9         69.83         54.16        23.84 o
  -6  19   9         30.05         17.64        24.13 o
  -5  19   9        161.89        178.98        19.54 o
  -4  19   9        207.94        156.65        20.57 o
  -3  19   9        302.63        299.52        33.32 o
  -2  19   9        205.39        196.44        25.12 o
  -1  19   9        121.65        188.85        29.25 o
   0  19   9         11.86         27.45        26.88 o
   1  19   9        165.86        165.95        37.77 o
   2  19   9        203.40        234.39        33.41 o
   3  19   9        287.85        311.36        28.50 o
   4  19   9        190.22        200.27        29.55 o
   5  19   9        203.73        179.85        35.14 o
   6  19   9         25.50        -10.81        32.46 o
   7  19   9         66.49         58.73        31.54 o
  -6  20   9         18.16          8.14        24.76 o
  -5  20   9        184.49        176.38        25.58 o
  -4  20   9        250.29        239.25        26.71 o
  -3  20   9         27.98         29.19        23.72 o
  -2  20   9         10.15         33.89        26.99 o
  -1  20   9         87.54        120.02        29.52 o
   0  20   9        308.18        319.54        32.02 o
   1  20   9         98.42         81.06        24.77 o
   2  20   9         10.94         -2.04        29.36 o
   3  20   9         40.57         30.01        27.87 o
   4  20   9        293.57        354.11        63.78 o
   5  20   9        186.45        163.52        46.95 o
   6  20   9         19.96         22.53        33.92 o
  -4  21   9        247.65        228.88        49.16 o
  -3  21   9         93.30         78.27        27.74 o
  -2  21   9         28.86         46.34        27.34 o
  -1  21   9        100.25         93.91        27.90 o
   0  21   9         38.98         51.49        28.61 o
   1  21   9         96.50         83.91        25.22 o
   2  21   9         27.18          9.43        29.04 o
   3  21   9         93.14         92.26        26.49 o
   4  21   9        265.63        215.97        39.58 o
  -1  22   9         19.16         26.95        28.04 o
   0  22   9         19.22         22.37        29.10 o
   1  22   9         33.16         40.43        24.87 o
   0   0  10       1831.67       1752.06        48.39 o
   1   0  10         30.61         13.49        31.16 o
   2   0  10      10025.27       9575.40        84.73 o
   3   0  10       4634.78       4437.96        72.02 o
   4   0  10         29.73         25.50        35.94 o
   5   0  10       2546.29       2546.03        48.60 o
   6   0  10       3968.22       4273.48       107.20 o
   7   0  10        285.46        292.51        36.50 o
   8   0  10        259.21        191.90        29.63 o
   9   0  10        569.15        558.38        36.24 o
  10   0  10        763.16        766.65        33.71 o
  11   0  10          3.47        -12.55        25.23 o
  12   0  10         78.31         87.41        24.17 o
  13   0  10        618.61        664.08        66.31 o
  14   0  10          4.66         -7.47        27.47 o
  15   0  10         24.89         13.80        26.94 o
 -15   1  10        199.80         93.74        27.13 o
 -14   1  10         13.54         34.36        28.81 o
 -13   1  10         85.98        110.76        28.20 o
 -12   1  10        220.73        317.22        27.78 o
 -11   1  10        378.93        400.90        31.72 o
 -10   1  10       1493.74       1541.97        35.51 o
  -9   1  10        256.08        234.29        30.08 o
  -8   1  10       1881.78       1812.17        33.84 o
  -7   1  10        985.93        973.81        36.87 o
  -6   1  10       1250.20       1246.36        52.24 o
  -5   1  10       2137.57       2083.61        48.23 o
  -4   1  10       2209.62       1921.56        52.15 o
  -3   1  10       5168.68       5364.76        41.37 o
  -2   1  10       7351.14       7093.97        89.10 o
  -1   1  10       3910.61       3296.13        42.80 o
   0   1  10       9622.83       8412.53       115.88 o
   1   1  10       4225.52       3485.51        57.62 o
   2   1  10       7407.06       7021.00        45.77 o
   3   1  10       4765.95       5018.27        68.98 o
   4   1  10       2398.76       2056.53        56.23 o
   5   1  10       2054.96       2019.08        47.87 o
   6   1  10       1256.81       1272.49        43.94 o
   7   1  10       1186.53       1150.62        37.60 o
   8   1  10       2028.91       1967.07        59.79 o
   9   1  10        280.96        255.46        34.28 o
  10   1  10       1542.74       1488.10        52.35 o
  11   1  10        458.60        479.18        44.41 o
  12   1  10        162.76        190.89        29.15 o
  13   1  10         75.66         67.86        27.86 o
  14   1  10         10.56         34.26        27.02 o
  15   1  10        171.90        153.39        27.38 o
 -15   2  10         71.36         67.16        26.33 o
 -14   2  10        531.09        445.41        44.60 o
 -13   2  10        129.64        174.98        26.43 o
 -12   2  10        637.40        635.18        27.52 o
 -11   2  10         92.53         94.90        26.87 o
 -10   2  10        578.83        570.57        34.13 o
  -9   2  10        670.22        650.86        35.03 o
  -8   2  10        563.12        588.20        31.70 o
  -7   2  10        518.62        560.93        37.67 o
  -6   2  10      10614.29      10756.54       232.71 o
  -5   2  10        696.52        721.95        31.20 o
  -4   2  10       6357.94       6490.01        89.06 o
  -3   2  10       2894.49       2882.12        47.79 o
  -2   2  10      30826.79      28435.55       275.16 o
  -1   2  10       2028.27       1962.38        42.85 o
   0   2  10       1388.48       1280.05        36.26 o
   1   2  10       1937.77       1891.27        31.53 o
   2   2  10      29340.22      26046.98       233.59 o
   3   2  10       3006.86       2916.50        54.31 o
   4   2  10       6179.65       6282.48        82.94 o
   5   2  10        710.04        718.60        33.35 o
   6   2  10      10849.35      10910.25       247.32 o
   7   2  10        549.99        539.86        30.78 o
   8   2  10        652.59        629.85        39.25 o
   9   2  10        707.51        693.63        37.43 o
  10   2  10        657.14        635.98        46.15 o
  11   2  10         88.47         63.81        25.98 o
  12   2  10        631.41        615.66        40.32 o
  13   2  10        130.79        116.57        28.09 o
  14   2  10        466.86        385.69        76.21 o
  15   2  10         71.33        104.18        27.12 o
 -15   3  10        238.87        180.37        28.40 o
 -14   3  10         81.21         85.19        27.89 o
 -13   3  10         40.90         42.13        24.01 o
 -12   3  10        379.39        378.88        24.43 o
 -11   3  10       1034.94       1038.80        29.28 o
 -10   3  10       1004.06       1018.13        31.75 o
  -9   3  10        362.35        379.32        33.47 o
  -8   3  10         98.82        106.18        32.06 o
  -7   3  10       2115.54       2203.75        43.74 o
  -6   3  10       1786.53       1932.10        43.85 o
  -5   3  10       1585.60       1590.31        36.86 o
  -4   3  10      12492.50      12249.62       144.90 o
  -3   3  10       9503.35       9033.23        85.42 o
  -2   3  10       5099.28       5210.53        65.49 o
  -1   3  10       6958.29       6557.65       116.87 o
   0   3  10       1330.10       1146.93        30.39 o
   1   3  10       7569.40       6952.23        96.79 o
   2   3  10       5073.97       4974.71        42.90 o
   3   3  10       9541.50       8706.73       120.22 o
   4   3  10      12451.61      11795.29       157.70 o
   5   3  10       1411.56       1398.19        42.14 o
   6   3  10       1774.61       1878.66        36.64 o
   7   3  10       1950.61       1948.88       103.76 o
   8   3  10        158.39        128.55        35.53 o
   9   3  10        308.37        395.71        34.08 o
  10   3  10       1032.50        984.22        28.92 o
  11   3  10        983.04       1051.62        41.07 o
  12   3  10        463.78        502.52        38.73 o
  13   3  10         52.55         43.28        28.44 o
  14   3  10         89.96         82.32        23.77 o
  15   3  10        282.64        211.53        30.32 o
 -15   4  10        150.16        134.50        33.88 o
 -14   4  10         19.55         27.51        30.23 o
 -13   4  10        492.44        458.48        28.65 o
 -12   4  10         60.43         49.80        22.98 o
 -11   4  10        251.70        208.12        22.21 o
 -10   4  10         11.97         22.08        24.93 o
  -9   4  10        825.69        833.58        32.42 o
  -8   4  10        140.09        162.55        36.79 o
  -7   4  10       2719.08       2772.38        66.41 o
  -6   4  10        223.00        270.37        30.49 o
  -5   4  10       1156.97       1214.21        36.59 o
  -4   4  10        131.48        155.01        27.21 o
  -3   4  10        638.22        641.39        27.93 o
  -2   4  10       1420.98       1453.17        36.17 o
  -1   4  10       5624.70       5183.66        91.39 o
   0   4  10       4747.89       4621.22        38.38 o
   1   4  10       5651.56       4952.60        70.68 o
   2   4  10       1536.12       1532.99        33.13 o
   3   4  10        445.66        474.06        28.18 o
   4   4  10        127.55        145.08        25.93 o
   5   4  10       1261.52       1200.01        44.65 o
   6   4  10        284.64        283.00        28.04 o
   7   4  10       2764.69       2624.45        86.17 o
   8   4  10        138.82        125.60        34.80 o
   9   4  10        800.37        764.27        38.94 o
  10   4  10          6.56         55.22        25.94 o
  11   4  10        289.93        312.85        38.96 o
  12   4  10         54.51         77.13        37.46 o
  13   4  10        510.55        489.45        53.83 o
  14   4  10         25.75         39.06        26.38 o
  15   4  10        160.61        135.54        28.58 o
 -14   5  10        186.17        102.64        33.56 o
 -13   5  10          6.24          4.95        25.55 o
 -12   5  10        430.74        382.36        29.05 o
 -11   5  10        417.00        394.65        30.02 o
 -10   5  10        410.77        383.05        29.92 o
  -9   5  10        547.69        545.60        33.27 o
  -8   5  10       3197.43       3394.58        43.73 o
  -7   5  10       2637.31       2776.48        57.37 o
  -6   5  10        538.01        542.62        41.20 o
  -5   5  10       2350.00       2356.66        38.04 o
  -4   5  10       1750.08       1731.69        36.66 o
  -3   5  10       1913.14       1904.45        33.76 o
  -2   5  10         73.58         50.10        27.96 o
  -1   5  10       2440.70       2346.18        53.93 o
   0   5  10       5622.52       5179.82        78.11 o
   1   5  10       2356.88       2280.31        32.92 o
   2   5  10         63.90         45.37        30.75 o
   3   5  10       1893.29       1786.59        33.70 o
   4   5  10       1534.43       1439.81        38.02 o
   5   5  10       2191.65       2087.83        65.44 o
   6   5  10        562.02        549.02        33.00 o
   7   5  10       2839.29       2706.53       166.36 o
   8   5  10       3012.60       2941.06       147.72 o
   9   5  10        503.59        462.11        34.17 o
  10   5  10        439.70        435.66        40.03 o
  11   5  10        383.18        387.86        55.73 o
  12   5  10        486.21        519.40        74.62 o
  13   5  10          8.97         36.70        23.84 o
  14   5  10        191.14        144.27        30.13 o
 -14   6  10        192.54        157.18        28.89 o
 -13   6  10        181.29        185.76        29.42 o
 -12   6  10         44.03         38.90        28.77 o
 -11   6  10         26.37         71.26        44.81 o
 -10   6  10       1893.48       2180.48       103.35 o
  -9   6  10       1369.02       1368.97        31.41 o
  -8   6  10        133.99        100.15        34.34 o
  -7   6  10        368.13        413.48        40.59 o
  -6   6  10       2467.29       2424.19        52.50 o
  -5   6  10        598.84        630.68        27.73 o
  -4   6  10       6734.38       7214.99        92.42 o
  -3   6  10       4944.44       5092.83        96.06 o
  -2   6  10       8838.80       8323.59       136.66 o
  -1   6  10         33.10         43.64        29.74 o
   0   6  10         91.29        145.90        30.04 o
   1   6  10         54.53         68.44        25.33 o
   2   6  10       8328.21       7487.15        67.60 o
   3   6  10       4935.53       4777.17       111.69 o
   4   6  10       6887.92       6786.71       185.64 o
   5   6  10        578.29        534.74        27.63 o
   6   6  10       2665.89       2449.85       113.17 o
   7   6  10        348.51        352.07        53.61 o
   8   6  10        172.26        170.88        34.36 o
   9   6  10       1278.06       1269.99        53.86 o
  10   6  10       1953.08       2113.44        38.19 o
  11   6  10         21.02         38.60        46.26 o
  12   6  10         51.87         62.52        35.91 o
  13   6  10        155.35        107.87        26.81 o
  14   6  10        184.00        159.04        27.36 o
 -14   7  10         14.15         51.87        32.02 o
 -13   7  10         44.45         61.29        33.33 o
 -12   7  10         25.92         14.76        33.17 o
 -11   7  10        313.24        352.07        29.85 o
 -10   7  10        403.27        375.18        40.57 o
  -9   7  10        370.34        365.53        40.80 o
  -8   7  10        548.06        523.12        34.64 o
  -7   7  10       2983.14       3263.69        64.63 o
  -6   7  10         88.99        112.28        43.95 o
  -5   7  10       5035.94       5122.65        80.49 o
  -4   7  10        732.28        858.74        25.88 o
  -3   7  10       1245.05       1229.94        32.33 o
  -2   7  10        765.70        817.60        29.65 o
  -1   7  10       4899.57       4660.71       108.13 o
   0   7  10       1197.27       1123.13        32.47 o
   1   7  10       4793.41       4507.34        74.76 o
   2   7  10        745.23        851.47        34.15 o
   3   7  10       1057.55        998.22        32.78 o
   4   7  10        712.56        823.69        36.85 o
   5   7  10       4966.90       4684.54       181.27 o
   6   7  10         85.63         90.17        28.10 o
   7   7  10       3146.70       3098.67       141.43 o
   8   7  10        547.69        550.06        44.89 o
   9   7  10        335.53        327.40        41.07 o
  10   7  10        380.21        303.29        38.46 o
  11   7  10        381.90        471.65        51.50 o
  12   7  10         19.03         84.03        35.82 o
  13   7  10         43.77         50.52        44.40 o
  14   7  10         17.01        -16.20        26.66 o
 -14   8  10        101.09         49.37        32.47 o
 -13   8  10        125.15        114.99        31.37 o
 -12   8  10        125.55        124.22        55.89 o
 -11   8  10        132.14        110.78        40.57 o
 -10   8  10       1393.27       1494.79        50.19 o
  -9   8  10        542.20        648.46        43.02 o
  -8   8  10        601.12        535.43        96.88 o
  -7   8  10        342.67        332.76        63.75 o
  -6   8  10        216.52        219.84        41.88 o
  -5   8  10       3241.40       3296.02        62.56 o
  -4   8  10       1412.95       1433.16        29.60 o
  -3   8  10       2281.06       2298.77        65.45 o
  -2   8  10       1483.96       1531.13        30.97 o
  -1   8  10        575.69        515.82        27.76 o
   0   8  10       1123.68       1164.42        31.37 o
   1   8  10        605.95        570.99        26.89 o
   2   8  10       1207.31       1250.81        41.31 o
   3   8  10       2550.31       2490.57        67.29 o
   4   8  10       1395.32       1316.07        40.84 o
   5   8  10       3270.34       3086.68       117.65 o
   6   8  10        203.90        255.36        46.26 o
   7   8  10        264.57        239.29        44.12 o
   8   8  10        628.11        652.98        44.66 o
   9   8  10        438.04        576.00        66.66 o
  10   8  10       1306.99       1429.42        42.16 o
  11   8  10        153.20        127.01        40.48 o
  12   8  10        105.13         80.80        37.85 o
  13   8  10         92.71         71.93        27.79 o
  14   8  10        125.87         93.30        34.58 o
 -13   9  10         33.21         29.59        26.73 o
 -12   9  10        498.33        573.94        52.68 o
 -11   9  10        204.00        258.24        53.11 o
 -10   9  10        604.84        732.20        36.87 o
  -9   9  10        188.51        258.42        36.46 o
  -8   9  10         93.72         73.81        31.76 o
  -7   9  10       1335.16       1291.18        53.14 o
  -6   9  10         55.72         93.64        34.07 o
  -5   9  10         54.88         61.34        34.70 o
  -4   9  10       1415.79       1397.25        33.61 o
  -3   9  10        182.54        199.16        27.16 o
  -2   9  10        233.30        225.03        28.42 o
  -1   9  10       1306.35       1259.69        33.22 o
   0   9  10        156.45        138.96        29.22 o
   1   9  10       1261.71       1219.01        60.94 o
   2   9  10        243.21        240.34        29.10 o
   3   9  10        193.32        198.36        31.75 o
   4   9  10       1620.72       1644.80        47.70 o
   5   9  10         64.77        100.80        37.51 o
   6   9  10         66.52        121.28        44.68 o
   7   9  10       1303.05       1226.76        98.72 o
   8   9  10        122.20        166.04        39.84 o
   9   9  10        201.28        251.37        39.16 o
  10   9  10        562.31        598.63        34.23 o
  11   9  10        188.09        161.63        44.46 o
  12   9  10        473.84        477.29        37.36 o
  13   9  10         28.79         10.85        29.48 o
 -13  10  10        113.48        134.86        41.22 o
 -12  10  10         19.24         49.81        32.12 o
 -11  10  10        290.23        330.24        43.45 o
 -10  10  10         43.73         29.67        42.50 o
  -9  10  10        878.13        858.59        38.02 o
  -8  10  10        220.07        232.35        62.37 o
  -7  10  10          8.55         32.13        36.41 o
  -6  10  10        888.21        940.14        31.46 o
  -5  10  10        877.92        881.42        37.09 o
  -4  10  10        442.64        425.82        29.23 o
  -3  10  10        588.47        648.40        32.88 o
  -2  10  10       2024.32       1835.13        32.84 o
  -1  10  10       2706.89       2610.56        46.94 o
   0  10  10         75.69        106.48        31.68 o
   1  10  10       2835.12       2782.04        50.72 o
   2  10  10       2071.16       1950.88        60.84 o
   3  10  10        642.41        655.30        38.82 o
   4  10  10        408.29        394.34        44.03 o
   5  10  10        939.89        954.52        38.45 o
   6  10  10        779.65        837.33        45.02 o
   7  10  10          3.80         17.41        32.08 o
   8  10  10        194.54        264.05        42.19 o
   9  10  10        944.18        827.12        57.76 o
  10  10  10         40.83         53.46        37.21 o
  11  10  10        269.88        305.58        30.26 o
  12  10  10         28.25         69.75        27.05 o
  13  10  10        158.13        104.45        38.93 o
 -13  11  10         75.41         82.42        37.13 o
 -12  11  10         20.61         35.80        26.23 o
 -11  11  10        995.85       1006.93        85.26 o
 -10  11  10        122.62        122.80        34.55 o
  -9  11  10        233.72        281.69        38.05 o
  -8  11  10        273.05        322.15        30.41 o
  -7  11  10        182.13        209.93        30.53 o
  -6  11  10        253.26        214.61        26.19 o
  -5  11  10        137.62        201.85        30.93 o
  -4  11  10        791.21        809.00        32.13 o
  -3  11  10        209.51        235.71        28.92 o
  -2  11  10        426.96        436.54        31.87 o
  -1  11  10       3580.89       3395.21        78.79 o
   0  11  10        432.51        460.47        29.18 o
   1  11  10       3364.36       3323.96        89.26 o
   2  11  10        457.95        461.30        37.77 o
   3  11  10        271.96        333.11        36.05 o
   4  11  10        806.11        796.11        39.62 o
   5  11  10        208.63        173.70        41.35 o
   6  11  10        244.02        251.72        35.92 o
   7  11  10        199.29        194.41        52.85 o
   8  11  10        260.59        312.24        31.81 o
   9  11  10        232.17        269.99        38.20 o
  10  11  10        118.82        110.20        35.60 o
  11  11  10        930.93       1055.45       146.59 o
  12  11  10         20.41         60.90        33.34 o
  13  11  10         76.67         96.64        34.46 o
 -12  12  10         29.24         18.42        34.30 o
 -11  12  10        124.81         82.36        54.91 o
 -10  12  10        193.68        182.85        28.30 o
  -9  12  10        355.56        370.08        34.61 o
  -8  12  10        468.00        532.61        35.81 o
  -7  12  10        244.22        223.31        30.65 o
  -6  12  10        462.76        427.28        31.93 o
  -5  12  10         70.10        134.73        33.45 o
  -4  12  10        515.45        631.37        49.20 o
  -3  12  10        555.14        525.31        28.56 o
  -2  12  10        642.12        652.79        32.13 o
  -1  12  10       3046.40       3105.35        88.69 o
   0  12  10        307.94        299.83        25.88 o
   1  12  10       2833.05       2944.27        87.17 o
   2  12  10        719.95        826.17        37.70 o
   3  12  10        540.99        542.11        35.93 o
   4  12  10        504.39        496.03        34.53 o
   5  12  10        122.05        162.74        42.15 o
   6  12  10        494.85        520.28        49.80 o
   7  12  10        256.12        227.57        69.09 o
   8  12  10        420.41        400.28        37.56 o
   9  12  10        385.49        359.42        71.74 o
  10  12  10        218.73        267.07        36.70 o
  11  12  10        129.59         94.43        26.37 o
  12  12  10         30.36         62.82        66.53 o
 -12  13  10        177.17        208.05        32.88 o
 -11  13  10        155.50        135.89        32.44 o
 -10  13  10         24.77          6.19        31.93 o
  -9  13  10         36.92         72.48        30.06 o
  -8  13  10        851.92        867.73        42.85 o
  -7  13  10        162.00        154.45        25.29 o
  -6  13  10        771.11        883.11        29.57 o
  -5  13  10        104.15        109.78        31.72 o
  -4  13  10         89.38         92.58        31.41 o
  -3  13  10         62.21         75.42        26.08 o
  -2  13  10        440.63        458.99        28.01 o
  -1  13  10         75.37         95.21        29.88 o
   0  13  10       3064.84       3273.91        89.52 o
   1  13  10         89.91        101.91        37.75 o
   2  13  10        424.69        439.03        33.14 o
   3  13  10         66.18         77.91        28.90 o
   4  13  10        156.56        215.95        32.14 o
   5  13  10         95.91        152.82        40.14 o
   6  13  10        771.13        774.96        33.58 o
   7  13  10        158.74        191.95        37.40 o
   8  13  10        847.61        831.82        39.03 o
   9  13  10         42.45         41.73        35.88 o
  10  13  10         18.67        -17.88        33.23 o
  11  13  10        141.06        153.03        35.66 o
  12  13  10        203.11        184.73        34.12 o
 -11  14  10         27.74          8.35        26.81 o
 -10  14  10        137.30         91.83        23.75 o
  -9  14  10        456.10        431.23        39.46 o
  -8  14  10         83.70        104.06        28.89 o
  -7  14  10         64.75         68.01        30.51 o
  -6  14  10         90.77        112.90        41.75 o
  -5  14  10        558.54        549.01        29.65 o
  -4  14  10        309.63        262.87        28.00 o
  -3  14  10        258.16        278.97        37.40 o
  -2  14  10        656.88        690.89        45.74 o
  -1  14  10        123.06        174.03        25.30 o
   0  14  10        378.09        423.39        34.09 o
   1  14  10        117.99        114.09        33.67 o
   2  14  10        793.11        907.97        34.28 o
   3  14  10        348.98        315.03        31.44 o
   4  14  10        319.60        337.24        31.81 o
   5  14  10        592.73        604.26        50.39 o
   6  14  10         52.67         78.42        35.90 o
   7  14  10         39.65         65.78        55.69 o
   8  14  10         89.51        158.96        60.64 o
   9  14  10        385.63        381.58        29.63 o
  10  14  10        105.90        104.79        34.17 o
  11  14  10         34.58         42.84        32.66 o
 -11  15  10         98.70         81.36        20.73 o
 -10  15  10         19.47         30.82        25.83 o
  -9  15  10         83.69         81.63        30.04 o
  -8  15  10        148.50        137.53        24.08 o
  -7  15  10       1400.92       1433.11        55.01 o
  -6  15  10         36.51         62.53        26.80 o
  -5  15  10        422.96        451.26        28.41 o
  -4  15  10        530.20        538.43        28.11 o
  -3  15  10        575.67        571.08        32.47 o
  -2  15  10        665.88        588.78        32.81 o
  -1  15  10       1468.00       1513.72        60.15 o
   0  15  10        380.02        391.02        34.62 o
   1  15  10       1564.98       1673.47        58.35 o
   2  15  10        653.86        589.39        27.83 o
   3  15  10        685.49        695.26        26.05 o
   4  15  10        563.71        581.51        33.30 o
   5  15  10        393.11        401.15        25.73 o
   6  15  10         35.24         27.31        36.71 o
   7  15  10       1391.25       1362.34        41.32 o
   8  15  10        136.65        182.43        38.28 o
   9  15  10         74.22         54.05        34.10 o
  10  15  10         17.63         55.07        42.73 o
  11  15  10        113.40         97.78        28.72 o
 -10  16  10        235.53        186.44        27.46 o
  -9  16  10        113.05        126.34        27.76 o
  -8  16  10         57.65        140.74        32.19 o
  -7  16  10        114.56        117.10        29.25 o
  -6  16  10        752.18        777.82        33.19 o
  -5  16  10        512.10        521.88        24.69 o
  -4  16  10         68.87        110.37        31.00 o
  -3  16  10        809.66        797.60        31.98 o
  -2  16  10        962.45        967.62        90.18 o
  -1  16  10        346.05        373.06        25.63 o
   0  16  10        366.71        296.95        24.74 o
   1  16  10        329.13        384.03        26.15 o
   2  16  10        946.99       1110.90        59.22 o
   3  16  10        758.68        800.35        30.83 o
   4  16  10         80.49         94.48        26.08 o
   5  16  10        496.30        511.52        38.96 o
   6  16  10        722.92        722.42        70.53 o
   7  16  10        109.45        115.41        58.15 o
   8  16  10         60.39         11.43        50.19 o
   9  16  10        116.02        152.32        61.88 o
  10  16  10        262.27        194.26        33.82 o
  -9  17  10         17.98         59.79        27.79 o
  -8  17  10        125.24         99.36        23.31 o
  -7  17  10        209.88        276.94        71.14 o
  -6  17  10        161.75        194.85        22.74 o
  -5  17  10        284.24        306.69        24.02 o
  -4  17  10        586.13        592.14        31.60 o
  -3  17  10         73.21         67.85        30.51 o
  -2  17  10         32.70         55.64        32.18 o
  -1  17  10        284.01        272.02        36.04 o
   0  17  10        768.58        813.43        26.36 o
   1  17  10        251.83        284.06        28.58 o
   2  17  10         30.11         42.13        25.35 o
   3  17  10         56.50         64.69        28.80 o
   4  17  10        555.81        595.89        37.82 o
   5  17  10        285.49        299.27        46.59 o
   6  17  10        183.50        182.98        32.25 o
   7  17  10        190.26        205.25        54.81 o
   8  17  10        144.75         98.71        45.28 o
   9  17  10         13.27         -0.70        31.94 o
  -8  18  10         26.46         50.46        49.57 o
  -7  18  10        395.20        335.23        31.22 o
  -6  18  10         80.06        109.97        24.59 o
  -5  18  10         94.29         78.01        28.94 o
  -4  18  10        102.43        113.96        31.71 o
  -3  18  10        282.48        266.17        29.69 o
  -2  18  10         50.54         62.61        24.91 o
  -1  18  10        406.16        465.41        29.58 o
   0  18  10         66.48         24.01        27.85 o
   1  18  10        388.93        390.20        24.66 o
   2  18  10         43.88         34.20        22.16 o
   3  18  10        251.47        291.87        23.59 o
   4  18  10        106.40         82.02        30.48 o
   5  18  10        105.71        126.01        35.44 o
   6  18  10         93.36         95.46        34.22 o
   7  18  10        377.20        321.73        33.40 o
   8  18  10         28.32         48.37        33.03 o
  -7  19  10         88.91        114.98        24.55 o
  -6  19  10         48.10         72.31        28.36 o
  -5  19  10         32.75          7.43        27.75 o
  -4  19  10         77.78         73.95        24.55 o
  -3  19  10        322.83        320.02        36.75 o
  -2  19  10         84.76        112.62        28.10 o
  -1  19  10         13.10          3.38        28.00 o
   0  19  10        179.13        192.45        35.00 o
   1  19  10         12.81         -0.41        26.81 o
   2  19  10         81.24        123.26        30.30 o
   3  19  10        332.45        328.58        25.68 o
   4  19  10         73.38        101.24        30.21 o
   5  19  10         45.15         70.44        33.91 o
   6  19  10         55.57         79.18        39.72 o
   7  19  10         59.44         72.48        71.25 o
  -6  20  10        463.72        366.77        22.87 o
  -5  20  10          6.68         40.26        24.01 o
  -4  20  10        101.44        139.95        25.50 o
  -3  20  10          5.25         48.35        23.95 o
  -2  20  10        346.90        277.65        30.41 o
  -1  20  10          4.87         -7.03        26.51 o
   0  20  10         22.85         52.53        26.83 o
   1  20  10          3.43         27.56        26.61 o
   2  20  10        367.37        307.19        30.58 o
   3  20  10          4.47        -13.50        31.85 o
   4  20  10         99.83         66.69        37.71 o
   5  20  10          7.18         16.20        33.11 o
   6  20  10        475.46        343.53        35.04 o
  -4  21  10        140.69         98.93        24.04 o
  -3  21  10         57.55         -5.68        27.38 o
  -2  21  10         43.58          9.87        27.59 o
  -1  21  10          3.55         14.22        28.29 o
   0  21  10        134.65         85.72        30.59 o
   1  21  10         10.75         -2.87        28.46 o
   2  21  10         41.50         55.89        31.19 o
   3  21  10         64.30         12.96        31.51 o
   4  21  10        130.61        155.68        39.88 o
   1   0  11       1302.03       1132.65        27.94 o
   2   0  11        274.30        201.69        28.99 o
   3   0  11       1731.34       1375.71        34.22 o
   4   0  11        366.20        377.04        36.06 o
   5   0  11         15.34         53.98        29.17 o
   6   0  11        437.06        444.80        32.29 o
   7   0  11       1523.38       1703.77        95.22 o
   8   0  11       1588.69       1698.27        62.15 o
   9   0  11       1364.87       1524.33        33.35 o
  10   0  11        304.80        323.78        27.46 o
  11   0  11       4618.03       4698.52        98.66 o
  12   0  11        173.16        148.71        24.61 o
  13   0  11          3.83         55.31        30.06 o
  14   0  11          1.67         19.65        36.78 o
  15   0  11        209.41        158.91        47.27 o
 -15   1  11        108.32         72.58        28.52 o
 -14   1  11        214.26        162.79        31.67 o
 -13   1  11        190.53        227.40        34.60 o
 -12   1  11        180.18        195.30        26.13 o
 -11   1  11          4.21         40.65        29.22 o
 -10   1  11        453.40        401.00        28.17 o
  -9   1  11        485.93        591.67        30.00 o
  -8   1  11       1782.65       1791.03        38.11 o
  -7   1  11        881.19        870.42        32.85 o
  -6   1  11        571.81        603.44        32.48 o
  -5   1  11       2960.80       3097.06        51.71 o
  -4   1  11       1335.22       1381.42        37.24 o
  -3   1  11        303.12        364.72        28.02 o
  -2   1  11       4552.54       4417.02        75.92 o
  -1   1  11         22.27         58.14        24.63 o
   0   1  11        922.15        829.29        31.14 o
   1   1  11         67.85         90.35        25.18 o
   2   1  11       4666.14       4529.62        52.33 o
   3   1  11        222.37        293.19        28.99 o
   4   1  11       1335.04       1292.33        39.27 o
   5   1  11       3027.84       2988.12        75.83 o
   6   1  11        624.67        616.52        33.43 o
   7   1  11        856.66        825.31        35.56 o
   8   1  11       1862.05       1830.55        39.14 o
   9   1  11        420.11        497.45        30.05 o
  10   1  11        489.39        448.26        28.07 o
  11   1  11          5.05         34.37        24.96 o
  12   1  11        207.78        243.69        24.86 o
  13   1  11        209.47        195.62        35.55 o
  14   1  11        197.70        154.33        42.31 o
  15   1  11        107.48         82.28        29.70 o
 -15   2  11         36.41         74.87        29.85 o
 -14   2  11        118.59         96.69        31.91 o
 -13   2  11         73.87         81.11        22.10 o
 -12   2  11        666.40        626.66        29.68 o
 -11   2  11        483.81        544.76        27.87 o
 -10   2  11        516.76        518.68        33.30 o
  -9   2  11        335.65        384.76        36.14 o
  -8   2  11       1508.33       1540.96        34.08 o
  -7   2  11        855.14        871.96        69.91 o
  -6   2  11       3656.36       3899.27        94.27 o
  -5   2  11       4445.64       4581.85        55.06 o
  -4   2  11       4858.24       4736.22        89.20 o
  -3   2  11       1002.60        931.04        33.84 o
  -2   2  11        895.79        898.57        32.26 o
  -1   2  11       3409.21       3422.65        53.55 o
   0   2  11       1181.18       1204.18        33.60 o
   1   2  11       3686.38       3534.61        56.81 o
   2   2  11        866.17        809.39        30.35 o
   3   2  11        909.25        780.82        31.58 o
   4   2  11       5080.79       4956.93        58.34 o
   5   2  11       4681.30       4610.03       114.52 o
   6   2  11       3540.60       3607.86       108.01 o
   7   2  11        790.41        768.10        41.03 o
   8   2  11       1299.21       1350.59        52.98 o
   9   2  11        319.97        371.41        30.21 o
  10   2  11        598.03        616.81        27.79 o
  11   2  11        509.03        593.58        30.84 o
  12   2  11        529.97        482.92        36.83 o
  13   2  11         84.40         88.93        25.04 o
  14   2  11        144.43        116.91        28.28 o
  15   2  11         41.50         19.21        26.97 o
 -14   3  11        131.83        129.53        29.03 o
 -13   3  11        303.83        320.19        24.35 o
 -12   3  11        494.44        492.23        24.24 o
 -11   3  11        331.48        330.45        25.27 o
 -10   3  11       1494.26       1640.01        58.33 o
  -9   3  11        346.41        342.49        33.90 o
  -8   3  11          3.30          6.02        34.72 o
  -7   3  11       3793.36       3937.86        47.56 o
  -6   3  11       4663.01       4885.45        94.69 o
  -5   3  11       8064.18       7939.92       152.36 o
  -4   3  11       1555.11       1557.99        31.59 o
  -3   3  11       1050.03       1138.61        30.64 o
  -2   3  11        147.32        156.02        30.28 o
  -1   3  11        558.46        503.59        31.39 o
   0   3  11       2345.62       2432.73        32.66 o
   1   3  11        446.70        396.92        27.39 o
   2   3  11        137.63        150.10        30.41 o
   3   3  11        854.26        909.02        32.04 o
   4   3  11       1615.94       1562.48        34.14 o
   5   3  11       8467.62       8086.13       163.64 o
   6   3  11       4918.24       5033.06       124.11 o
   7   3  11       3800.61       3805.99       102.53 o
   8   3  11         12.46          9.17        34.39 o
   9   3  11        443.73        408.32        30.91 o
  10   3  11       1486.58       1509.31        33.77 o
  11   3  11        388.16        443.37        30.36 o
  12   3  11        451.08        461.06        53.80 o
  13   3  11        329.74        375.33        29.34 o
  14   3  11        140.58        140.71        28.43 o
 -14   4  11         35.36         43.28        25.07 o
 -13   4  11        104.38        108.75        22.09 o
 -12   4  11        183.11        161.47        23.65 o
 -11   4  11        368.24        386.88        28.40 o
 -10   4  11         93.51        141.56        28.63 o
  -9   4  11         23.01         42.06        33.08 o
  -8   4  11        853.33        953.11        37.83 o
  -7   4  11       6593.19       6613.97       107.84 o
  -6   4  11       1590.26       1698.80        35.78 o
  -5   4  11       1558.82       1534.25        35.88 o
  -4   4  11       3459.88       3467.48        55.22 o
  -3   4  11       1415.94       1439.56        25.91 o
  -2   4  11       2295.56       2344.44        33.99 o
  -1   4  11       5573.36       5276.91        95.75 o
   0   4  11       8771.52       8445.33        62.74 o
   1   4  11       5927.47       5508.01        60.97 o
   2   4  11       2071.74       2004.70        31.46 o
   3   4  11       1752.57       1687.15        33.22 o
   4   4  11       3302.16       3172.18        71.02 o
   5   4  11       1462.04       1380.93        32.84 o
   6   4  11       1740.71       1769.09        56.67 o
   7   4  11       6444.67       6093.54       118.20 o
   8   4  11        798.54        817.83        36.22 o
   9   4  11         32.11         74.26        26.91 o
  10   4  11         65.28         70.22        24.16 o
  11   4  11        417.68        465.86        36.54 o
  12   4  11        160.21        149.73        36.29 o
  13   4  11        123.24        120.19        28.79 o
  14   4  11         38.80         99.35        28.09 o
 -14   5  11        112.91        135.11        27.45 o
 -13   5  11        101.09        110.75        27.02 o
 -12   5  11        662.60        721.23        29.96 o
 -11   5  11        325.72        322.47        29.08 o
 -10   5  11       3739.58       4080.05       154.41 o
  -9   5  11        110.08        123.44        26.51 o
  -8   5  11        724.06        872.52        32.84 o
  -7   5  11        112.26        158.63        31.81 o
  -6   5  11        147.69        168.35        33.38 o
  -5   5  11        152.74        207.47        32.77 o
  -4   5  11       2904.38       2982.79        33.67 o
  -3   5  11       1513.56       1581.36        43.03 o
  -2   5  11      10838.13      10352.94       117.24 o
  -1   5  11       3740.58       3654.68        81.16 o
   0   5  11       5798.81       5204.58        67.99 o
   1   5  11       3791.37       3585.71        39.80 o
   2   5  11      10552.08       9747.58        91.87 o
   3   5  11       1514.89       1461.60        30.59 o
   4   5  11       3027.68       2950.87        72.17 o
   5   5  11        172.72        192.90        34.09 o
   6   5  11        229.08        233.96        33.14 o
   7   5  11        153.21        186.10        62.11 o
   8   5  11        648.60        664.14        40.55 o
   9   5  11        130.12        110.94        40.12 o
  10   5  11       3860.39       4038.05        61.69 o
  11   5  11        327.82        362.08        38.63 o
  12   5  11        701.99        759.23        87.68 o
  13   5  11         95.82         90.65        29.08 o
  14   5  11        130.67        139.04        28.27 o
 -14   6  11        136.28        115.29        24.84 o
 -13   6  11        381.00        333.99        30.21 o
 -12   6  11        100.19         96.00        30.18 o
 -11   6  11        164.71        131.70        25.73 o
 -10   6  11        665.33        754.66        33.06 o
  -9   6  11        188.35        176.36        27.53 o
  -8   6  11       1648.20       1837.67        78.29 o
  -7   6  11       1815.41       1821.77        47.01 o
  -6   6  11        393.43        480.92        33.38 o
  -5   6  11       3704.00       3720.20        92.28 o
  -4   6  11       5192.87       5385.51       125.27 o
  -3   6  11       1110.96       1128.83        31.79 o
  -2   6  11        556.88        589.36        31.83 o
  -1   6  11       1238.46       1311.26        32.94 o
   0   6  11      15380.72      14583.40       258.13 o
   1   6  11       1139.81       1148.84        28.38 o
   2   6  11        514.71        519.95        31.67 o
   3   6  11       1013.08        936.81        32.39 o
   4   6  11       4616.07       4508.54       108.33 o
   5   6  11       3431.26       3154.51       134.37 o
   6   6  11        440.46        456.91        36.72 o
   7   6  11       1769.36       1749.02       103.65 o
   8   6  11       1731.46       1676.31        79.48 o
   9   6  11        228.41        232.13        40.18 o
  10   6  11        668.31        664.90        40.44 o
  11   6  11        211.52        238.24        37.09 o
  12   6  11        115.14        145.20        36.61 o
  13   6  11        347.33        305.46        58.18 o
  14   6  11        156.85        182.74        27.63 o
 -14   7  11         46.82         25.66        32.38 o
 -13   7  11        260.01        219.27        33.90 o
 -12   7  11        367.99        356.98        28.59 o
 -11   7  11        449.84        462.04        28.64 o
 -10   7  11        230.49        246.84        35.81 o
  -9   7  11       2580.46       2794.58        39.54 o
  -8   7  11        675.22        693.87        45.32 o
  -7   7  11        611.33        659.33        34.63 o
  -6   7  11       1203.58       1268.43        51.02 o
  -5   7  11       3079.07       3210.93        51.12 o
  -4   7  11        971.22        998.72        33.42 o
  -3   7  11       1689.32       1739.84        35.87 o
  -2   7  11       2498.32       2662.82        50.81 o
  -1   7  11       1100.76       1191.56        35.21 o
   0   7  11       1488.00       1409.81        30.56 o
   1   7  11        829.91        940.63        27.96 o
   2   7  11       2628.03       2726.97        74.44 o
   3   7  11       1787.64       1750.37        34.28 o
   4   7  11        841.92        841.21        42.81 o
   5   7  11       3035.86       2952.32       122.17 o
   6   7  11       1271.86       1206.39        56.55 o
   7   7  11        510.42        482.32        31.26 o
   8   7  11        639.58        632.57        48.95 o
   9   7  11       2570.45       2651.46        51.34 o
  10   7  11        207.92        196.36        32.62 o
  11   7  11        416.20        461.00        73.77 o
  12   7  11        369.58        300.05        37.48 o
  13   7  11        225.87        243.82        53.66 o
  14   7  11         48.72         32.68        23.00 o
 -14   8  11         98.33         57.73        33.08 o
 -13   8  11         43.67         65.92        27.24 o
 -12   8  11        166.61        195.34        33.96 o
 -11   8  11        432.99        503.55        34.92 o
 -10   8  11        190.87        175.34        27.55 o
  -9   8  11        223.47        255.11        36.53 o
  -8   8  11        406.58        461.12        38.53 o
  -7   8  11         30.83         75.95        43.65 o
  -6   8  11         36.86         56.98        34.61 o
  -5   8  11       1178.93       1256.65        39.96 o
  -4   8  11       2521.97       2614.29        59.58 o
  -3   8  11       4654.44       4805.77       108.18 o
  -2   8  11       4133.40       4068.47        93.09 o
  -1   8  11        741.82        770.23        29.32 o
   0   8  11       5197.93       4790.84       111.57 o
   1   8  11        900.19        948.35        29.16 o
   2   8  11       4173.58       4095.23       126.49 o
   3   8  11       4587.55       4397.22       109.41 o
   4   8  11       2411.27       2289.38        91.77 o
   5   8  11       1311.69       1230.48        69.80 o
   6   8  11         41.64         22.23        34.88 o
   7   8  11         68.23         92.10        42.26 o
   8   8  11        436.06        456.47        34.39 o
   9   8  11        255.05        293.92        59.17 o
  10   8  11        181.20        204.51        38.72 o
  11   8  11        409.58        443.20        39.03 o
  12   8  11        199.85        135.43        81.23 o
  13   8  11         34.65         53.33        34.30 o
  14   8  11         87.88         89.33        28.68 o
 -13   9  11         17.52         28.58        26.00 o
 -12   9  11        114.90         97.92        32.52 o
 -11   9  11         27.14         61.72        32.65 o
 -10   9  11        289.04        210.36        70.43 o
  -9   9  11         59.96         66.53        29.69 o
  -8   9  11         72.79        105.46        36.98 o
  -7   9  11        532.62        629.61        38.49 o
  -6   9  11       2885.33       3089.87        65.92 o
  -5   9  11        907.22        934.29        31.63 o
  -4   9  11        194.44        182.39        30.68 o
  -3   9  11        769.47        773.36        33.54 o
  -2   9  11       1466.45       1428.99        46.21 o
  -1   9  11       4234.31       4060.11       156.93 o
   0   9  11        496.49        516.02        26.36 o
   1   9  11       4286.38       4172.98       135.23 o
   2   9  11       1173.02       1099.28        29.49 o
   3   9  11        688.17        617.60        25.80 o
   4   9  11        192.24        197.21        33.58 o
   5   9  11        984.10        960.71        47.90 o
   6   9  11       2715.71       2892.18        50.06 o
   7   9  11        508.62        481.95        69.38 o
   8   9  11         50.96         33.10        39.36 o
   9   9  11         56.72         58.46        37.89 o
  10   9  11        293.42        315.31        37.74 o
  11   9  11         20.15         -2.55        47.18 o
  12   9  11        128.16        184.09        66.76 o
  13   9  11         15.41         23.05        34.26 o
 -13  10  11         72.68         85.81        25.81 o
 -12  10  11        331.02        319.44        65.06 o
 -11  10  11        640.65        771.49        35.04 o
 -10  10  11        184.59        321.77        45.22 o
  -9  10  11       1444.05       1541.42        33.54 o
  -8  10  11        105.17        120.59        36.73 o
  -7  10  11        267.01        195.68        24.36 o
  -6  10  11        116.41         91.60        27.33 o
  -5  10  11        289.90        334.82        27.78 o
  -4  10  11         37.42         73.32        26.50 o
  -3  10  11        723.30        684.20        32.48 o
  -2  10  11       3641.44       3699.84       108.58 o
  -1  10  11       1152.39       1171.54        33.75 o
   0  10  11       1941.25       1820.37        31.07 o
   1  10  11        994.64       1051.96        38.37 o
   2  10  11       3714.40       3778.62        70.65 o
   3  10  11        650.51        657.46        37.09 o
   4  10  11          5.99         26.77        35.95 o
   5  10  11        362.73        308.86        46.04 o
   6  10  11        149.09        171.80        41.84 o
   7  10  11        324.50        295.44        56.12 o
   8  10  11        110.11         98.67        38.88 o
   9  10  11       1408.30       1489.94        40.66 o
  10  10  11        174.05        224.92        38.23 o
  11  10  11        628.14        633.28        53.01 o
  12  10  11        283.44        279.33        50.91 o
  13  10  11         87.16         57.62        41.26 o
 -13  11  11        249.36        196.12        40.80 o
 -12  11  11         44.37         51.21        25.41 o
 -11  11  11         16.49         71.55        41.94 o
 -10  11  11        254.07        267.66        37.16 o
  -9  11  11        798.15        959.23        31.42 o
  -8  11  11         39.15         35.69        28.39 o
  -7  11  11          3.14        -19.53        24.63 o
  -6  11  11         17.09         11.70        27.75 o
  -5  11  11         34.99         36.74        30.02 o
  -4  11  11        136.40        186.65        30.51 o
  -3  11  11       1790.95       1936.62        39.35 o
  -2  11  11        237.56        244.79        28.45 o
  -1  11  11       3844.02       4023.42       128.56 o
   0  11  11        200.12        183.45        30.95 o
   1  11  11       3955.24       4040.15       120.90 o
   2  11  11        236.00        230.93        30.93 o
   3  11  11       1634.85       1740.02        47.75 o
   4  11  11        101.49        150.64        35.26 o
   5  11  11         17.59         53.75        84.51 o
   6  11  11         15.75         55.87        39.53 o
   7  11  11          5.54          6.15        32.13 o
   8  11  11         59.58         94.11        37.28 o
   9  11  11        840.88        949.27        40.66 o
  10  11  11        271.67        229.51        30.59 o
  11  11  11         22.25         25.45        53.66 o
  12  11  11         30.56         22.96        54.12 o
  13  11  11        230.71        149.79        60.87 o
 -12  12  11         93.77         95.94        32.08 o
 -11  12  11         21.38         11.53        25.12 o
 -10  12  11        357.52        313.71        27.77 o
  -9  12  11        376.79        317.05        30.49 o
  -8  12  11        204.95        230.13        29.41 o
  -7  12  11       2814.87       2960.56        87.55 o
  -6  12  11        476.32        574.66        29.04 o
  -5  12  11        541.46        538.67        33.81 o
  -4  12  11        329.83        310.86        30.41 o
  -3  12  11        251.03        272.57        24.85 o
  -2  12  11        292.60        304.95        25.67 o
  -1  12  11       1180.89       1291.96        30.05 o
   0  12  11       9574.65       9987.26       265.93 o
   1  12  11       1140.16       1276.92        41.25 o
   2  12  11        253.48        259.43        32.65 o
   3  12  11        346.79        292.79        34.45 o
   4  12  11        348.80        354.11        32.64 o
   5  12  11        637.40        562.84        47.05 o
   6  12  11        485.17        495.90       113.65 o
   7  12  11       2784.25       2821.18        66.11 o
   8  12  11        239.27        274.70        28.81 o
   9  12  11        390.48        391.37        53.30 o
  10  12  11        355.82        396.18        36.44 o
  11  12  11         34.37          1.18        28.07 o
  12  12  11         77.08         75.76        28.21 o
 -12  13  11         69.84         19.45        51.18 o
 -11  13  11         79.18        113.07        32.02 o
 -10  13  11        390.40        400.08        99.67 o
  -9  13  11        188.94        218.95        29.90 o
  -8  13  11         16.64         26.30        26.34 o
  -7  13  11         22.62         73.31        25.85 o
  -6  13  11       3073.92       3382.43        97.93 o
  -5  13  11        594.27        603.43        59.69 o
  -4  13  11       1182.06       1110.13        48.69 o
  -3  13  11        138.76        148.78        20.35 o
  -2  13  11        589.57        567.77        30.22 o
  -1  13  11        429.08        415.32        30.99 o
   0  13  11          0.10         21.31        27.50 o
   1  13  11        441.59        492.54        34.67 o
   2  13  11        679.41        678.24        42.21 o
   3  13  11        141.71        118.93        35.12 o
   4  13  11       1107.13       1002.51        32.80 o
   5  13  11        556.04        531.46        35.42 o
   6  13  11       3196.76       3320.61        89.42 o
   7  13  11         35.94        104.59        37.41 o
   8  13  11         12.87         31.14        35.17 o
   9  13  11        189.48        236.34        36.24 o
  10  13  11        358.35        295.47        37.78 o
  11  13  11         82.32         95.80        35.66 o
  12  13  11         72.09        128.23        34.12 o
 -11  14  11          4.32         12.70        32.35 o
 -10  14  11         18.48         55.12        32.55 o
  -9  14  11        122.37        113.38        29.06 o
  -8  14  11        263.24        278.97        28.64 o
  -7  14  11        873.82        945.92        76.25 o
  -6  14  11        222.55        220.40        24.12 o
  -5  14  11       1335.93       1334.45        31.02 o
  -4  14  11        196.67        202.58        27.90 o
  -3  14  11        769.90        833.03        28.44 o
  -2  14  11        191.61        224.74        27.84 o
  -1  14  11         29.80         51.20        27.53 o
   0  14  11       2372.31       2529.80       159.52 o
   1  14  11         41.82         75.55        33.90 o
   2  14  11        181.27        206.83        27.13 o
   3  14  11        688.35        765.66        31.98 o
   4  14  11        202.90        215.40        25.08 o
   5  14  11       1323.77       1289.68        37.72 o
   6  14  11        193.89        187.65        37.13 o
   7  14  11        814.61        889.58        96.82 o
   8  14  11        252.59        214.96        31.83 o
   9  14  11         93.07         64.59        63.45 o
  10  14  11         28.95         44.62        34.50 o
  11  14  11         17.49         30.04        33.75 o
 -10  15  11        158.64        131.90        31.98 o
  -9  15  11        319.67        312.11        30.54 o
  -8  15  11         29.08        106.00        29.74 o
  -7  15  11         58.28         70.50        22.60 o
  -6  15  11        192.51        172.76        30.31 o
  -5  15  11        902.90        893.66        51.32 o
  -4  15  11        197.23        248.57        27.18 o
  -3  15  11        321.14        357.64        32.29 o
  -2  15  11         17.00         67.67        26.42 o
  -1  15  11       2132.24       2124.90        50.55 o
   0  15  11        242.55        298.70        33.77 o
   1  15  11       2142.93       2127.10       103.98 o
   2  15  11          8.82         47.39        26.17 o
   3  15  11        270.94        306.97        26.24 o
   4  15  11        238.33        276.96        31.39 o
   5  15  11        832.20        866.57        36.12 o
   6  15  11        209.11        215.11        54.58 o
   7  15  11         44.52         66.64        36.23 o
   8  15  11         25.60         38.01        56.61 o
   9  15  11        297.10        294.15        34.99 o
  10  15  11        158.78        153.05        34.77 o
 -10  16  11         66.93         42.91        28.62 o
  -9  16  11         10.92          4.12        30.56 o
  -8  16  11        281.21        260.83        29.05 o
  -7  16  11          2.97         -5.46        29.35 o
  -6  16  11         25.09         55.76        30.12 o
  -5  16  11        190.37        247.83        26.82 o
  -4  16  11        939.55       1063.55        40.83 o
  -3  16  11        152.60        151.88        30.85 o
  -2  16  11         96.39         82.22        29.52 o
  -1  16  11        227.29        198.43        22.92 o
   0  16  11       1036.71       1044.78        54.46 o
   1  16  11        256.09        260.22        24.43 o
   2  16  11         99.35        124.66        28.62 o
   3  16  11        167.38        193.12        28.95 o
   4  16  11        922.25        947.09        51.36 o
   5  16  11        158.65        158.47        35.77 o
   6  16  11         17.36          6.07        26.83 o
   7  16  11          2.00         -5.90        63.32 o
   8  16  11        280.12        247.21        39.78 o
   9  16  11         10.37         46.31        33.25 o
  10  16  11         73.27         43.15        25.89 o
  -9  17  11        168.75        176.09        27.32 o
  -8  17  11         44.15         73.40        27.69 o
  -7  17  11         52.15         29.67        28.39 o
  -6  17  11        395.99        419.81        26.48 o
  -5  17  11         58.36         76.15        29.18 o
  -4  17  11         44.45         73.21        29.17 o
  -3  17  11        350.34        390.51        30.67 o
  -2  17  11        296.66        290.31        30.02 o
  -1  17  11        194.57        236.76        36.51 o
   0  17  11         98.37        117.16        22.75 o
   1  17  11        215.54        242.47        26.74 o
   2  17  11        339.29        372.29        28.00 o
   3  17  11        346.55        337.16        28.68 o
   4  17  11         43.47         37.18        33.01 o
   5  17  11         55.34         35.05        36.27 o
   6  17  11        349.30        330.72        33.33 o
   7  17  11         61.92         78.21        31.99 o
   8  17  11         44.06         29.21        39.29 o
   9  17  11        192.97        125.43        34.24 o
  -8  18  11         11.99          4.71        24.08 o
  -7  18  11        354.89        269.95        25.27 o
  -6  18  11         23.72         54.50        24.24 o
  -5  18  11         34.14         48.60        27.50 o
  -4  18  11         23.83         47.32        24.43 o
  -3  18  11        205.39        224.49        34.96 o
  -2  18  11        213.04        252.36        29.01 o
  -1  18  11         13.22         31.47        27.78 o
   0  18  11          3.70         37.76        30.01 o
   1  18  11          4.58         -1.65        22.12 o
   2  18  11        229.15        271.83        26.01 o
   3  18  11        182.03        200.35        25.33 o
   4  18  11         27.01         48.50        30.78 o
   5  18  11         38.24         47.48        34.77 o
   6  18  11         22.29         59.50        38.64 o
   7  18  11        312.26        257.21        27.37 o
   8  18  11          9.97         -3.90        26.86 o
  -7  19  11         24.34         29.00        21.17 o
  -6  19  11        192.73        165.68        28.86 o
  -5  19  11        119.48        128.61        27.35 o
  -4  19  11        223.40        224.45        30.55 o
  -3  19  11         83.47         82.61        19.60 o
  -2  19  11         14.56         15.84        27.33 o
  -1  19  11         94.21        137.05        29.44 o
   0  19  11          9.03         40.88        26.74 o
   1  19  11         86.10        138.04        32.46 o
   2  19  11          6.45         27.91        28.72 o
   3  19  11         71.04        115.60        27.95 o
   4  19  11        234.15        177.70        30.84 o
   5  19  11        117.01        103.83        33.96 o
   6  19  11        169.84        161.86        34.79 o
   7  19  11         25.04          9.27        25.73 o
  -5  20  11         23.54         55.86        23.26 o
  -4  20  11        213.89        170.89        24.34 o
  -3  20  11          0.47         17.40        20.89 o
  -2  20  11          3.02         28.97        27.68 o
  -1  20  11        106.75        106.64        24.71 o
   0  20  11         11.05          8.12        24.92 o
   1  20  11        109.47        111.93        27.39 o
   2  20  11          3.50         -7.54        29.42 o
   3  20  11          1.37        -18.83        31.50 o
   4  20  11        216.97        154.16        30.91 o
   5  20  11         30.14         30.33        33.80 o
  -3  21  11         71.05         60.29        28.00 o
  -2  21  11        153.91         88.63        27.53 o
  -1  21  11         55.03         83.84        27.32 o
   0  21  11          2.94         37.52        28.00 o
   1  21  11         48.56         50.86        28.88 o
   2  21  11        153.68        140.60        31.72 o
   3  21  11         74.73         90.15        31.67 o
   0   0  12        626.06        642.56        43.95 o
   1   0  12       1170.57       1294.46        29.97 o
   2   0  12        437.85        583.84        29.16 o
   3   0  12         62.73         55.65        26.72 o
   4   0  12       9535.24       9435.98       126.48 o
   5   0  12         50.90         43.67        25.24 o
   6   0  12        630.38        594.54        27.72 o
   7   0  12        781.88        804.72        28.89 o
   8   0  12        207.09        199.93        30.01 o
   9   0  12         21.24         50.48        33.80 o
  10   0  12        179.10        241.53        40.09 o
  11   0  12        329.32        303.15        23.40 o
  12   0  12        482.42        493.14        47.04 o
  13   0  12        604.49        580.76        36.09 o
  14   0  12          0.34         11.36        30.32 o
 -14   1  12          0.05         52.02        28.89 o
 -13   1  12        251.74        269.38        24.53 o
 -12   1  12         31.75         51.61        22.99 o
 -11   1  12        895.29        958.90        51.62 o
 -10   1  12         62.84         82.19        23.54 o
  -9   1  12       2214.82       2176.36        64.93 o
  -8   1  12       1100.95       1081.09        44.08 o
  -7   1  12        999.03        985.32        31.86 o
  -6   1  12       3050.83       2938.91        54.89 o
  -5   1  12         46.58         97.04        28.64 o
  -4   1  12       2145.58       2071.83        28.88 o
  -3   1  12         37.19         48.61        29.45 o
  -2   1  12        837.19        779.77        30.84 o
  -1   1  12       6227.06       5861.37       104.13 o
   0   1  12        119.83        146.99        29.58 o
   1   1  12       6041.96       5610.86        64.89 o
   2   1  12        975.89        928.83        29.52 o
   3   1  12         93.73        110.08        27.12 o
   4   1  12       2049.96       1948.02        46.35 o
   5   1  12         93.44        100.49        28.58 o
   6   1  12       3200.55       3019.55        75.15 o
   7   1  12        985.29        973.04        36.52 o
   8   1  12        969.68       1011.43        35.92 o
   9   1  12       2258.61       2266.61        37.90 o
  10   1  12         77.92         81.30        26.49 o
  11   1  12        840.88        896.54        62.05 o
  12   1  12         51.12         90.34        24.95 o
  13   1  12        239.08        233.49        28.66 o
  14   1  12          3.46        -27.73        27.73 o
 -14   2  12        186.49        160.68        28.26 o
 -13   2  12         13.71         13.55        21.61 o
 -12   2  12        213.04        250.92        30.39 o
 -11   2  12        598.16        646.66        33.31 o
 -10   2  12       1048.42       1114.12        40.65 o
  -9   2  12        934.10       1038.76        34.78 o
  -8   2  12         55.15         60.23        33.75 o
  -7   2  12        415.99        448.29        36.50 o
  -6   2  12       3252.10       3287.17        53.70 o
  -5   2  12        780.17        786.10        30.34 o
  -4   2  12       3287.54       3244.69        40.94 o
  -3   2  12       8384.85       8562.50        55.56 o
  -2   2  12       2879.56       2969.70        32.97 o
  -1   2  12        334.68        332.97        27.20 o
   0   2  12       5691.73       5779.15        64.74 o
   1   2  12        449.88        418.34        27.70 o
   2   2  12       3344.93       3300.95        31.82 o
   3   2  12       7881.26       7727.95        92.28 o
   4   2  12       3372.37       3199.40       102.01 o
   5   2  12        645.23        607.59        33.49 o
   6   2  12       3518.97       3429.52        71.95 o
   7   2  12        553.31        618.66        35.30 o
   8   2  12         66.18         49.54        29.79 o
   9   2  12        923.10        912.38        43.02 o
  10   2  12        992.11       1055.25        65.74 o
  11   2  12        557.32        525.11        40.97 o
  12   2  12        208.22        170.87        40.51 o
  13   2  12         16.42         -3.78        24.69 o
  14   2  12        215.92        126.40        28.72 o
 -14   3  12         95.09         94.68        25.40 o
 -13   3  12        131.71        108.72        22.32 o
 -12   3  12        573.10        593.21        23.97 o
 -11   3  12        631.27        719.51        38.47 o
 -10   3  12        259.64        332.37        25.27 o
  -9   3  12        878.37        934.58        28.91 o
  -8   3  12          3.12         17.94        29.49 o
  -7   3  12       1522.90       1506.51        34.94 o
  -6   3  12        815.16        799.69        30.64 o
  -5   3  12       8488.80       8949.99       204.83 o
  -4   3  12       4557.32       4719.33        67.60 o
  -3   3  12       8723.97       8469.92       147.69 o
  -2   3  12         56.36        142.09        31.24 o
  -1   3  12        881.15        895.22        27.89 o
   0   3  12         52.00         23.46        26.66 o
   1   3  12        904.87        923.94        27.33 o
   2   3  12         26.70         86.38        32.23 o
   3   3  12       8422.47       7753.25       128.12 o
   4   3  12       4365.10       4244.69       102.29 o
   5   3  12       8861.49       9013.69       189.99 o
   6   3  12        957.63        892.17        44.80 o
   7   3  12       1623.05       1547.05        50.37 o
   8   3  12          0.30         28.43        36.85 o
   9   3  12        746.77        780.03        41.02 o
  10   3  12        334.83        396.62        30.92 o
  11   3  12        586.56        683.81        37.12 o
  12   3  12        575.66        612.53        61.62 o
  13   3  12        112.20        113.00        35.07 o
  14   3  12         88.15         76.21        28.10 o
 -14   4  12         50.13         54.67        26.11 o
 -13   4  12        171.86        171.39        23.29 o
 -12   4  12        399.20        352.39        24.98 o
 -11   4  12        220.62        204.13        27.49 o
 -10   4  12        628.71        642.25        25.62 o
  -9   4  12        266.27        351.53        42.76 o
  -8   4  12       2866.92       2987.47        87.68 o
  -7   4  12        360.69        418.86        52.41 o
  -6   4  12        586.34        636.21        26.40 o
  -5   4  12       8402.56       8623.55       124.53 o
  -4   4  12        318.09        270.60        26.38 o
  -3   4  12       1607.29       1669.44        33.80 o
  -2   4  12       1727.72       1694.53        31.43 o
  -1   4  12       4131.43       3761.65        53.25 o
   0   4  12       3465.05       3321.97        50.07 o
   1   4  12       3826.29       3440.38        41.31 o
   2   4  12       1800.91       1675.41        34.60 o
   3   4  12       1606.27       1545.18        32.70 o
   4   4  12        384.11        337.58        32.39 o
   5   4  12       8254.24       7965.90       142.60 o
   6   4  12        661.21        676.56        28.39 o
   7   4  12        413.75        437.60        35.67 o
   8   4  12       2954.83       3024.70       107.96 o
   9   4  12        172.89        189.44        24.19 o
  10   4  12        630.70        564.52        54.86 o
  11   4  12        236.22        224.08        25.16 o
  12   4  12        351.88        344.44        37.32 o
  13   4  12        138.75         89.74        29.21 o
  14   4  12         64.96         41.18        29.65 o
 -14   5  12         46.94         64.59        23.30 o
 -13   5  12        125.39        106.82        24.09 o
 -12   5  12        128.62        147.60        27.11 o
 -11   5  12        270.09        331.84        29.27 o
 -10   5  12       1204.97       1282.72        32.13 o
  -9   5  12        566.48        576.25        33.95 o
  -8   5  12        149.18        124.89        34.68 o
  -7   5  12        180.60        229.45        38.01 o
  -6   5  12       1825.84       1800.48        34.67 o
  -5   5  12       3540.16       3684.09        69.11 o
  -4   5  12        621.00        608.66        29.40 o
  -3   5  12        455.72        483.21        24.37 o
  -2   5  12        465.20        528.51        31.10 o
  -1   5  12       2522.43       2476.69        56.41 o
   0   5  12      11005.19      10377.40       126.87 o
   1   5  12       2324.20       2229.62        28.85 o
   2   5  12        364.40        392.45        32.01 o
   3   5  12        605.35        646.06        28.48 o
   4   5  12        534.36        498.13        35.59 o
   5   5  12       3732.07       3707.68        95.45 o
   6   5  12       1936.44       1831.17        54.03 o
   7   5  12        215.36        253.09        30.93 o
   8   5  12        158.55        173.31        29.59 o
   9   5  12        460.40        423.18        42.74 o
  10   5  12       1169.80       1136.33       102.46 o
  11   5  12        285.03        285.44        37.60 o
  12   5  12         96.83         70.18        49.60 o
  13   5  12        126.98        148.20        48.98 o
  14   5  12         52.05         53.09        27.29 o
 -14   6  12        131.67         82.89        30.98 o
 -13   6  12        178.43        203.81        36.95 o
 -12   6  12        713.77        886.04        74.01 o
 -11   6  12        121.92        146.11        30.04 o
 -10   6  12        405.58        423.02        27.39 o
  -9   6  12        643.10        729.56        32.19 o
  -8   6  12       1144.04       1223.32        37.57 o
  -7   6  12       1525.05       1549.65        40.63 o
  -6   6  12        434.21        451.87        29.21 o
  -5   6  12        321.63        319.01        23.85 o
  -4   6  12        270.02        289.98        27.12 o
  -3   6  12       1131.07       1142.65        28.52 o
  -2   6  12       2889.59       2771.81        53.14 o
  -1   6  12       1788.95       1734.80        38.06 o
   0   6  12       1483.86       1356.82        26.91 o
   1   6  12       1669.79       1633.93        31.27 o
   2   6  12       2949.54       2763.17        34.38 o
   3   6  12       1363.88       1315.25        34.62 o
   4   6  12        275.02        264.54        31.23 o
   5   6  12        329.62        319.39        33.50 o
   6   6  12        505.11        468.36        36.15 o
   7   6  12       1502.68       1457.64        66.35 o
   8   6  12       1112.67       1093.07        71.91 o
   9   6  12        593.40        581.95        56.87 o
  10   6  12        365.19        400.45        38.72 o
  11   6  12        115.75         97.22        37.92 o
  12   6  12        718.02        681.50        33.31 o
  13   6  12        160.78        131.60        46.92 o
  14   6  12        126.19         84.06        27.14 o
 -14   7  12        238.47        213.20        38.54 o
 -13   7  12        164.18        140.13        57.10 o
 -12   7  12         44.97         44.27        28.55 o
 -11   7  12        369.70        392.76        52.26 o
 -10   7  12        324.57        374.12        64.80 o
  -9   7  12         95.43         84.30        29.90 o
  -8   7  12        364.15        454.73        32.14 o
  -7   7  12       1255.99       1380.52        52.86 o
  -6   7  12       1246.39       1259.26        30.06 o
  -5   7  12       1365.53       1456.96        30.13 o
  -4   7  12        287.63        341.08        28.90 o
  -3   7  12        315.81        343.46        27.26 o
  -2   7  12        793.35        765.80        32.40 o
  -1   7  12       3319.44       3156.61        73.17 o
   0   7  12        101.85         87.37        26.91 o
   1   7  12       3312.83       3102.82        44.73 o
   2   7  12        892.83        810.65        31.38 o
   3   7  12        395.28        394.66        29.04 o
   4   7  12        284.38        291.23        32.20 o
   5   7  12       1397.54       1360.13        45.42 o
   6   7  12       1193.64       1126.54        59.10 o
   7   7  12       1145.60       1107.60        69.13 o
   8   7  12        416.23        387.36        33.85 o
   9   7  12        122.70        128.01        31.83 o
  10   7  12        280.21        258.89        54.32 o
  11   7  12        365.31        370.24        37.94 o
  12   7  12         30.28         41.54        75.34 o
  13   7  12        162.56         79.37        54.12 o
  14   7  12        247.77        195.17        28.38 o
 -13   8  12        100.44         90.21        32.35 o
 -12   8  12         45.84         47.75        32.19 o
 -11   8  12         40.02         38.70        34.16 o
 -10   8  12        482.72        539.21        29.33 o
  -9   8  12        767.06        922.28        38.36 o
  -8   8  12       1067.77       1144.93        59.17 o
  -7   8  12        420.09        432.66        41.32 o
  -6   8  12       1771.37       1777.30        32.05 o
  -5   8  12         34.62         69.28        26.00 o
  -4   8  12       2432.12       2531.99        63.56 o
  -3   8  12        535.26        547.28        29.62 o
  -2   8  12       2623.51       2664.79        65.36 o
  -1   8  12        863.53        834.52        31.13 o
   0   8  12        286.09        314.30        29.70 o
   1   8  12        710.12        703.77        23.91 o
   2   8  12       2495.73       2517.67        35.11 o
   3   8  12        490.86        419.49        31.58 o
   4   8  12       2399.73       2366.92        64.77 o
   5   8  12         45.04         55.09        28.66 o
   6   8  12       1746.89       1628.19       109.99 o
   7   8  12        346.76        342.62        33.62 o
   8   8  12       1116.92       1125.96        35.07 o
   9   8  12        797.86        774.27        40.93 o
  10   8  12        432.02        471.01        30.75 o
  11   8  12         22.64        -19.36        36.08 o
  12   8  12         76.09         77.74        36.21 o
  13   8  12        102.91         62.57        34.79 o
 -13   9  12        352.93        444.98        34.28 o
 -12   9  12        289.17        246.65        36.92 o
 -11   9  12         11.75         58.08        33.51 o
 -10   9  12        168.29        160.83        54.35 o
  -9   9  12        743.68        851.30        37.69 o
  -8   9  12        552.10        589.45        31.67 o
  -7   9  12        245.91        278.71        27.58 o
  -6   9  12       1010.59        993.06        44.87 o
  -5   9  12       1533.56       1616.54        32.86 o
  -4   9  12        334.01        356.92        24.85 o
  -3   9  12        271.19        257.16        28.79 o
  -2   9  12        581.99        550.00        22.23 o
  -1   9  12       1044.50       1087.18        53.45 o
   0   9  12       2660.36       2559.53        80.04 o
   1   9  12       1277.52       1314.70        30.14 o
   2   9  12        560.37        527.74        29.34 o
   3   9  12        197.27        160.02        29.56 o
   4   9  12        320.96        334.94        30.99 o
   5   9  12       1434.57       1370.27        52.84 o
   6   9  12       1040.90        898.56        59.26 o
   7   9  12        207.20        203.82        44.96 o
   8   9  12        679.64        708.75        34.61 o
   9   9  12        692.72        694.66        39.75 o
  10   9  12        168.25        142.20        33.14 o
  11   9  12         10.03         12.67        35.20 o
  12   9  12        238.61        236.13        36.10 o
  13   9  12        348.85        213.24        49.24 o
 -13  10  12         91.64        103.26        31.69 o
 -12  10  12         67.21         35.47        32.64 o
 -11  10  12        173.42        233.29        37.00 o
 -10  10  12         41.07          4.44        35.55 o
  -9  10  12        121.47        212.87        34.76 o
  -8  10  12        412.31        492.07        31.24 o
  -7  10  12        949.42        959.27        28.18 o
  -6  10  12       1389.60       1411.69        38.84 o
  -5  10  12        684.43        746.74        35.18 o
  -4  10  12       1010.91       1134.29        27.06 o
  -3  10  12       1038.42       1036.42        29.50 o
  -2  10  12        632.51        677.24        33.06 o
  -1  10  12       2606.98       2580.56        90.98 o
   0  10  12       2896.12       2833.88        85.87 o
   1  10  12       2591.31       2482.57       122.94 o
   2  10  12        504.36        473.47        26.09 o
   3  10  12        879.98        859.04        44.41 o
   4  10  12       1064.17       1081.42        31.87 o
   5  10  12        590.78        581.87        43.52 o
   6  10  12       1362.53       1279.59        88.04 o
   7  10  12       1096.99       1077.71        41.13 o
   8  10  12        346.92        314.83        70.92 o
   9  10  12        143.86        214.34        55.11 o
  10  10  12         51.04         55.68        30.22 o
  11  10  12        135.61        129.57        37.26 o
  12  10  12         46.02         72.32        35.38 o
  13  10  12         74.46         96.65        35.01 o
 -12  11  12          3.38         22.69        32.11 o
 -11  11  12        259.68        322.12        34.81 o
 -10  11  12        578.79        566.64        29.23 o
  -9  11  12        150.40        118.43        24.34 o
  -8  11  12        661.66        656.27        69.68 o
  -7  11  12        907.57        935.74        30.72 o
  -6  11  12        297.13        267.68        46.97 o
  -5  11  12        429.26        479.44        26.23 o
  -4  11  12        137.13        208.61        27.20 o
  -3  11  12        490.49        535.01        35.33 o
  -2  11  12       2652.83       2763.44        38.04 o
  -1  11  12        613.18        642.92        27.10 o
   0  11  12        165.91        248.91        31.68 o
   1  11  12        719.55        765.87        32.70 o
   2  11  12       2395.06       2616.57        48.95 o
   3  11  12        629.48        615.01        28.55 o
   4  11  12        131.35        164.73        28.99 o
   5  11  12        381.04        457.44        51.67 o
   6  11  12        350.98        298.53        30.78 o
   7  11  12        858.90       1039.48        41.74 o
   8  11  12        683.47        644.26        32.46 o
   9  11  12        170.38        171.77        63.91 o
  10  11  12        586.60        551.30        42.30 o
  11  11  12        280.45        211.78        30.43 o
  12  11  12          1.20         -6.67        34.22 o
 -12  12  12        156.75        107.10        29.14 o
 -11  12  12        210.20        193.34        30.84 o
 -10  12  12         10.38         47.78        24.13 o
  -9  12  12         59.79         76.79        24.92 o
  -8  12  12        430.72        438.42        28.91 o
  -7  12  12        103.88         89.83        29.89 o
  -6  12  12        250.85        282.29        31.13 o
  -5  12  12         92.50        101.17        26.87 o
  -4  12  12        394.42        400.90        28.74 o
  -3  12  12        459.30        457.13        22.49 o
  -2  12  12        737.36        792.74        31.79 o
  -1  12  12        562.83        594.70        31.19 o
   0  12  12       1959.19       2062.29        33.73 o
   1  12  12        597.81        586.25        31.80 o
   2  12  12        900.63        906.02        32.73 o
   3  12  12        410.63        418.34        34.05 o
   4  12  12        328.17        357.95        29.66 o
   5  12  12         71.70         56.13        43.22 o
   6  12  12        202.74        249.10        40.17 o
   7  12  12        100.22         59.39        38.28 o
   8  12  12        462.56        590.71        39.32 o
   9  12  12         71.13        225.36        81.46 o
  10  12  12          2.67         49.24        85.36 o
  11  12  12        243.77        252.29        50.42 o
  12  12  12        157.39        121.58        47.35 o
 -11  13  12         35.32         35.01        53.19 o
 -10  13  12         29.12         55.72        26.05 o
  -9  13  12        256.81        265.47        44.14 o
  -8  13  12        268.96        233.90        50.93 o
  -7  13  12        278.54        303.41        26.35 o
  -6  13  12        696.15        700.87        26.04 o
  -5  13  12        742.77        869.53        33.59 o
  -4  13  12         17.89         34.21        22.01 o
  -3  13  12        155.50        183.52        24.31 o
  -2  13  12        364.22        443.84        29.05 o
  -1  13  12         67.51         84.17        29.41 o
   0  13  12        501.75        540.76        40.28 o
   1  13  12         52.87         50.67        31.64 o
   2  13  12        356.42        360.58        36.41 o
   3  13  12        208.09        185.82        28.89 o
   4  13  12         54.54         27.58        23.82 o
   5  13  12        708.63        804.34        35.94 o
   6  13  12        671.89        718.69        40.03 o
   7  13  12        235.26        247.52        34.25 o
   8  13  12        220.53        239.13        40.93 o
   9  13  12        253.71        240.57        35.95 o
  10  13  12         38.34         69.00        26.77 o
  11  13  12         32.65         46.11        36.80 o
 -11  14  12         81.88         53.86        23.04 o
 -10  14  12         99.17         90.71        28.17 o
  -9  14  12        109.27         84.31        35.34 o
  -8  14  12        366.16        386.71        67.57 o
  -7  14  12        324.94        267.01        30.90 o
  -6  14  12        404.36        364.20        30.98 o
  -5  14  12        486.32        536.22        31.30 o
  -4  14  12        183.94        227.94        27.76 o
  -3  14  12         66.58         90.93        26.67 o
  -2  14  12        178.14        194.13        22.40 o
  -1  14  12       1675.18       1687.75        39.73 o
   0  14  12         93.70        137.97        31.52 o
   1  14  12       1873.71       1951.18       101.30 o
   2  14  12        195.67        230.39        27.46 o
   3  14  12        100.21         97.65        28.63 o
   4  14  12        225.38        245.46        30.61 o
   5  14  12        515.89        490.12        37.89 o
   6  14  12        388.55        372.17        28.20 o
   7  14  12        313.58        404.22        49.77 o
   8  14  12        371.39        345.70        39.88 o
   9  14  12        138.24        122.39        34.23 o
  10  14  12        109.32        110.74        33.84 o
  11  14  12         75.41         58.03        33.83 o
 -10  15  12        185.00        167.66        44.23 o
  -9  15  12         49.96         62.15        27.21 o
  -8  15  12          9.55         48.74        26.67 o
  -7  15  12        394.06        414.88        29.54 o
  -6  15  12        181.37        200.25        30.09 o
  -5  15  12        192.79        193.92        24.90 o
  -4  15  12        144.94        149.07        23.93 o
  -3  15  12         79.96         56.77        25.76 o
  -2  15  12        872.75        830.15        26.97 o
  -1  15  12        553.31        633.46        47.38 o
   0  15  12        406.50        459.08        31.39 o
   1  15  12        540.05        638.89        33.73 o
   2  15  12        988.79       1035.69        33.26 o
   3  15  12         93.08        122.56        29.14 o
   4  15  12        160.92        194.90        31.41 o
   5  15  12        182.75        160.04        34.71 o
   6  15  12        145.03        124.51        31.46 o
   7  15  12        396.37        372.52        29.92 o
   8  15  12         16.22        -26.57        34.62 o
   9  15  12         51.19         60.47        37.59 o
  10  15  12        207.51        144.77        66.83 o
  -9  16  12          7.25         45.45        23.57 o
  -8  16  12         57.64         48.57        29.81 o
  -7  16  12        378.43        341.67        25.88 o
  -6  16  12        296.44        298.27        23.45 o
  -5  16  12        274.36        250.61        25.85 o
  -4  16  12         75.65         83.37        29.93 o
  -3  16  12        469.86        424.92        27.82 o
  -2  16  12        314.44        309.53        38.44 o
  -1  16  12        158.70        206.70        25.76 o
   0  16  12        285.02        341.10        25.61 o
   1  16  12        132.48        121.55        26.14 o
   2  16  12        372.96        369.99        34.53 o
   3  16  12        456.14        480.46        29.11 o
   4  16  12         75.11         69.88        23.11 o
   5  16  12        266.45        238.11        29.07 o
   6  16  12        337.45        298.08        28.98 o
   7  16  12        392.89        363.50        47.41 o
   8  16  12         42.34         59.57        34.26 o
   9  16  12          2.63         33.49        40.76 o
  -9  17  12         24.39         -0.42        23.18 o
  -8  17  12        146.07         98.00        64.28 o
  -7  17  12        192.06        140.74        28.03 o
  -6  17  12         17.00         63.29        21.80 o
  -5  17  12        219.58        242.69        54.72 o
  -4  17  12        155.45        125.65        28.98 o
  -3  17  12        120.58        137.47        31.16 o
  -2  17  12        115.35        129.16        29.33 o
  -1  17  12        290.98        251.82        27.75 o
   0  17  12        528.96        502.89        38.16 o
   1  17  12        346.96        338.32        36.78 o
   2  17  12        135.62        166.62        22.79 o
   3  17  12        119.86        134.30        29.07 o
   4  17  12        170.57        148.74        31.72 o
   5  17  12        185.99        215.51        45.71 o
   6  17  12         10.56        -33.78        33.78 o
   7  17  12        171.94        163.50        30.23 o
   8  17  12        156.22        135.31        32.35 o
   9  17  12         25.03         74.00        32.71 o
  -8  18  12        213.73        180.82        35.29 o
  -7  18  12          8.19         -2.64        21.93 o
  -6  18  12         10.15         -4.32        19.35 o
  -5  18  12         22.82         32.49        27.24 o
  -4  18  12        176.38        188.84        29.04 o
  -3  18  12        105.81        122.27        29.24 o
  -2  18  12         17.79         42.84        24.66 o
  -1  18  12         78.90         86.28        53.37 o
   0  18  12         12.46         30.92        21.54 o
   1  18  12        103.10        160.07        25.37 o
   2  18  12         18.37         29.42        25.81 o
   3  18  12         98.87        121.98        36.65 o
   4  18  12        156.86        247.56        30.92 o
   5  18  12         33.34         72.53        34.06 o
   6  18  12         15.87         56.09        34.12 o
   7  18  12         11.46         20.94        26.43 o
   8  18  12        203.21        140.99        26.78 o
  -6  19  12        148.41        134.20        34.21 o
  -5  19  12         38.60         35.39        27.70 o
  -4  19  12        101.20        117.31        27.41 o
  -3  19  12         65.04         91.47        27.69 o
  -2  19  12        163.76        188.72        45.04 o
  -1  19  12        107.65        133.05        25.02 o
   0  19  12         84.02        103.41        26.17 o
   1  19  12         90.73         42.24        31.89 o
   2  19  12        195.29        203.13        25.67 o
   3  19  12         59.88         10.03        41.01 o
   4  19  12        101.24         50.09        31.12 o
   5  19  12         36.22         62.12        26.95 o
   6  19  12        145.66        133.46        59.26 o
  -5  20  12         59.37         48.66        32.74 o
  -4  20  12         15.34         37.46        23.41 o
  -3  20  12        224.43        176.62        24.72 o
  -2  20  12        212.33        194.22        28.01 o
  -1  20  12        109.08         92.14        29.20 o
   0  20  12          0.50         31.37        28.02 o
   1  20  12        139.75        124.73        26.01 o
   2  20  12        197.04        180.16        25.39 o
   3  20  12        241.81        204.22        31.82 o
   4  20  12         14.23          8.91        26.60 o
   5  20  12         66.28         36.80        27.57 o
  -2  21  12         23.12         89.47        29.45 o
  -1  21  12        201.33        143.19        29.52 o
   0  21  12          3.99         42.22        26.62 o
   1  21  12        182.01        156.81        42.47 o
   2  21  12         11.70         39.31        30.46 o
   1   0  13        411.10        350.68        22.42 o
   2   0  13       1255.03       1049.14        27.51 o
   3   0  13       3932.16       3751.74        67.65 o
   4   0  13       2288.21       2335.39        48.35 o
   5   0  13        108.10        119.79        25.73 o
   6   0  13       1747.30       1653.96        53.34 o
   7   0  13        338.51        401.48        27.34 o
   8   0  13        114.29         96.33        29.38 o
   9   0  13        366.71        453.21        33.66 o
  10   0  13       3405.55       3593.58        96.86 o
  11   0  13         30.84          6.33        29.37 o
  12   0  13        244.47        232.86        25.56 o
  13   0  13        157.45        117.61        22.70 o
  14   0  13         69.41         81.17        27.26 o
 -14   1  13         39.66         37.99        28.43 o
 -13   1  13         25.29         16.58        20.99 o
 -12   1  13        356.37        366.21        34.04 o
 -11   1  13       2117.10       2166.05       105.01 o
 -10   1  13        136.78        201.20        26.88 o
  -9   1  13          5.03         54.95        30.92 o
  -8   1  13         54.26         67.29        33.65 o
  -7   1  13        140.37        135.60        27.62 o
  -6   1  13       2579.27       2472.82        37.86 o
  -5   1  13         48.65         38.34        31.38 o
  -4   1  13       1762.32       1672.07        29.86 o
  -3   1  13        914.98        886.11        29.68 o
  -2   1  13       2832.12       2788.63        57.05 o
  -1   1  13       1588.79       1465.54        26.10 o
   0   1  13       1117.64        995.18        30.54 o
   1   1  13       1725.44       1549.00        27.28 o
   2   1  13       2957.25       2861.63        35.85 o
   3   1  13        770.18        711.04        25.80 o
   4   1  13       1731.28       1636.45        37.65 o
   5   1  13         46.05         59.70        26.14 o
   6   1  13       2485.93       2309.57        64.20 o
   7   1  13        149.55        132.06        30.26 o
   8   1  13         15.60         51.82        46.86 o
   9   1  13         13.64         81.86        30.89 o
  10   1  13        168.04        219.68        26.25 o
  11   1  13       2138.11       2280.19        69.11 o
  12   1  13        329.28        294.94        42.94 o
  13   1  13         18.52        -27.17        30.36 o
  14   1  13         41.70         39.80        27.32 o
 -14   2  13         13.62         10.42        20.58 o
 -13   2  13        568.98        567.07        23.81 o
 -12   2  13         56.15         84.62        20.55 o
 -11   2  13        483.70        540.82        28.74 o
 -10   2  13        130.77        118.79        34.17 o
  -9   2  13       1867.75       1928.47        53.36 o
  -8   2  13        292.61        410.10        30.38 o
  -7   2  13        402.95        433.77        27.50 o
  -6   2  13        667.18        678.79        40.63 o
  -5   2  13       1171.76       1118.83        56.06 o
  -4   2  13        536.35        557.18        29.53 o
  -3   2  13       2806.02       2871.40        46.52 o
  -2   2  13        723.71        695.25        28.59 o
  -1   2  13       1029.49        951.53        28.91 o
   0   2  13         43.05         41.93        24.29 o
   1   2  13        882.75        783.95        28.47 o
   2   2  13        711.26        692.78        30.29 o
   3   2  13       3083.05       3095.13        34.02 o
   4   2  13        612.20        609.28        26.04 o
   5   2  13       1490.53       1393.61        28.80 o
   6   2  13        737.66        736.73        37.47 o
   7   2  13        305.11        333.51        31.05 o
   8   2  13        311.65        301.45        27.24 o
   9   2  13       1509.46       1519.43        36.98 o
  10   2  13        120.90        154.73        23.12 o
  11   2  13        441.64        398.74        30.37 o
  12   2  13         55.31        107.65        28.39 o
  13   2  13        595.51        574.37        31.93 o
  14   2  13         13.01         18.70        27.10 o
 -14   3  13         32.51         49.75        26.91 o
 -13   3  13         63.19         56.61        25.47 o
 -12   3  13        492.03        511.77        27.71 o
 -11   3  13        225.85        232.87        29.59 o
 -10   3  13        341.16        374.76        28.29 o
  -9   3  13        532.22        532.21        24.57 o
  -8   3  13       1663.02       1752.08        38.21 o
  -7   3  13       4130.44       4465.32        98.61 o
  -6   3  13        912.17        996.70        40.08 o
  -5   3  13       3562.89       3737.69        50.34 o
  -4   3  13       5482.35       5486.71        97.95 o
  -3   3  13        398.82        449.80        30.57 o
  -2   3  13       1203.97       1130.18        30.02 o
  -1   3  13       2222.63       2286.13        43.73 o
   0   3  13       8597.19       7886.37        47.02 o
   1   3  13       2428.79       2473.17        29.98 o
   2   3  13       1254.37       1120.61        30.58 o
   3   3  13        312.42        320.65        29.48 o
   4   3  13       5337.48       5233.62        61.75 o
   5   3  13       3630.65       3845.49        80.11 o
   6   3  13        857.64        895.52        30.02 o
   7   3  13       4224.67       4392.52       102.26 o
   8   3  13       2034.24       2062.38        57.82 o
   9   3  13        475.95        447.98        43.98 o
  10   3  13        341.78        342.87        32.01 o
  11   3  13        227.41        234.55        26.97 o
  12   3  13        444.20        448.11        65.46 o
  13   3  13         58.33         49.66        44.30 o
  14   3  13         43.93         59.93        27.37 o
 -14   4  13        179.02        154.72        26.63 o
 -13   4  13        318.34        282.66        27.17 o
 -12   4  13        453.79        441.36        22.12 o
 -11   4  13        195.12        227.50        27.49 o
 -10   4  13        467.30        504.74        27.48 o
  -9   4  13        182.46        211.43        32.25 o
  -8   4  13        730.24        704.97        30.93 o
  -7   4  13        783.83        848.34        32.63 o
  -6   4  13       3952.34       4146.96        68.68 o
  -5   4  13        483.07        514.59        21.91 o
  -4   4  13        648.00        656.08        26.17 o
  -3   4  13       1429.67       1466.82        25.42 o
  -2   4  13       5101.37       4675.68       106.49 o
  -1   4  13       1659.27       1637.79        37.65 o
   0   4  13       2470.20       2645.20        32.94 o
   1   4  13       1641.73       1602.26        27.78 o
   2   4  13       4937.62       4250.85        49.51 o
   3   4  13       1565.13       1543.78        29.73 o
   4   4  13        700.86        692.88        27.48 o
   5   4  13        480.20        485.85        33.24 o
   6   4  13       4260.96       4062.05       151.03 o
   7   4  13        717.12        741.64        39.15 o
   8   4  13        667.64        665.45        34.75 o
   9   4  13        216.24        166.35        31.20 o
  10   4  13        643.31        719.00        55.40 o
  11   4  13        205.54        258.67        30.32 o
  12   4  13        474.40        400.58        37.24 o
  13   4  13        330.33        293.78        35.75 o
  14   4  13        157.41         98.68        28.06 o
 -14   5  13         46.11         41.89        23.66 o
 -13   5  13         74.70         50.15        22.26 o
 -12   5  13         90.97         87.84        23.57 o
 -11   5  13        891.20        875.74        30.56 o
 -10   5  13         65.68         65.10        23.22 o
  -9   5  13        763.06        873.07        34.16 o
  -8   5  13        836.31        944.41        31.49 o
  -7   5  13       5838.40       6410.12        93.52 o
  -6   5  13        665.35        759.13        29.44 o
  -5   5  13       2952.15       3115.06        67.52 o
  -4   5  13        623.80        667.21        28.23 o
  -3   5  13       1614.42       1564.49        40.34 o
  -2   5  13        910.93        907.45        28.62 o
  -1   5  13       1784.60       1783.32        31.80 o
   0   5  13         12.96         15.64        28.69 o
   1   5  13       1575.16       1535.40        28.16 o
   2   5  13        814.07        807.33        27.25 o
   3   5  13       1491.14       1372.77        32.16 o
   4   5  13        762.36        784.72        26.24 o
   5   5  13       2822.30       2791.36        64.39 o
   6   5  13        680.07        756.63        33.66 o
   7   5  13       6157.60       6178.83       211.04 o
   8   5  13        797.54        756.42        48.47 o
   9   5  13        836.41        822.53        27.71 o
  10   5  13         54.12         59.90        29.17 o
  11   5  13        730.56        756.37        61.33 o
  12   5  13         86.00         82.42        36.38 o
  13   5  13         63.81         42.71        44.60 o
  14   5  13         57.80         83.68        27.04 o
 -14   6  13        133.16        113.06        32.79 o
 -13   6  13        155.26        149.26        29.03 o
 -12   6  13        167.09        112.29        29.46 o
 -11   6  13        144.61        198.43        44.21 o
 -10   6  13        426.10        493.37        29.82 o
  -9   6  13       2018.74       2161.77        51.40 o
  -8   6  13        116.91        156.09        28.86 o
  -7   6  13        501.07        514.94        37.48 o
  -6   6  13       2485.48       2664.58        57.99 o
  -5   6  13       4187.14       4160.02       114.71 o
  -4   6  13        681.38        760.73        36.82 o
  -3   6  13        944.91        897.65        26.87 o
  -2   6  13       2328.83       2265.14        51.52 o
  -1   6  13       3182.70       3229.67        77.07 o
   0   6  13       2904.41       2735.39        30.02 o
   1   6  13       3368.61       3415.83        33.29 o
   2   6  13       2343.61       2223.83        34.69 o
   3   6  13        869.69        764.58        28.02 o
   4   6  13        666.21        604.51        27.11 o
   5   6  13       4076.67       3964.33       119.30 o
   6   6  13       2344.50       2311.99        86.65 o
   7   6  13        474.75        442.39        29.59 o
   8   6  13        101.10        111.61        32.42 o
   9   6  13       1986.87       2032.03        85.16 o
  10   6  13        452.43        531.29        46.83 o
  11   6  13        125.31        116.96        31.38 o
  12   6  13        148.95        217.94        46.13 o
  13   6  13        135.66        160.39        41.91 o
  14   6  13        124.47        113.36        34.31 o
 -13   7  13         89.86        123.19        58.61 o
 -12   7  13        465.18        528.10        34.51 o
 -11   7  13         16.61         22.35        39.45 o
 -10   7  13         42.92         89.83        34.00 o
  -9   7  13        417.44        341.80        33.27 o
  -8   7  13       1544.61       1776.91        49.01 o
  -7   7  13        415.74        477.61        36.72 o
  -6   7  13        404.38        339.09        25.62 o
  -5   7  13       1154.88       1277.91        27.90 o
  -4   7  13       3294.95       3250.31        51.77 o
  -3   7  13        203.97        272.64        28.52 o
  -2   7  13       1103.30       1081.60        23.87 o
  -1   7  13       3396.41       3275.22        59.18 o
   0   7  13       2505.19       2335.50        55.42 o
   1   7  13       3385.19       3243.50        60.81 o
   2   7  13       1059.86       1038.71        28.81 o
   3   7  13        179.83        213.88        27.17 o
   4   7  13       3399.85       3230.64        77.70 o
   5   7  13       1254.00       1295.39        35.39 o
   6   7  13        358.66        333.84        33.29 o
   7   7  13        368.00        352.26        44.37 o
   8   7  13       1392.19       1376.49        43.03 o
   9   7  13        477.98        456.34        31.40 o
[truncated: 296,180 more chars]
